# Supplementary material for: Differential gene expression analysis of symbiotic and aposymbiotic Exaiptasia anemones under immune challenge with Vibrio coralliilyticus
Source: Ecol Evol. 2019 Jun 30;9(14):8279–93. doi: 10.1002/ece3.5403 (PMC6662555; doi:10.1002/ece3.5403)
Supplement: Supplementary file 1 [file ECE3-9-8279-s001.csv]

qseqid	KO	cov	evalue	symbol	GeneDesc	lenDiff
KXJ04193.1	K02576	0.948979591836735	0	NDST1	heparan sulfate N-deacetylase/N-sulfotransferase NDST1 [EC:3.1.1.- 2.8.2.-]	0.051020408163265
KXJ04194.1	K12456	0.891891891891892	2e-12	APC13	anaphase-promoting complex subunit 13	0.108108108108108
KXJ04195.1	K00278	1.00188323917137	1e-48	NADB	L-aspartate oxidase [EC:1.4.3.16]	0.0018832391713699
KXJ04200.1	K08214	0.643867924528302	3e-52	S22AI	MFS transporter, OCT family, solute carrier family 22 (organic cation transporter), member 18	0.356132075471698
KXJ04201.1	K15462	1.01424501424501	5e-13	YF94	protein ATS1	0.0142450142450099
KXJ04203.1	K19601	0.942796610169492	2e-67	EYS	protein eyes shut	0.057203389830508
KXJ04207.1	K07420	0.94047619047619	2e-38	CP2S1	cytochrome P450 family 2 subfamily S polypeptide 1 [EC:1.14.14.1]	0.05952380952381
KXJ04210.1	K02579	1.03211009174312	9e-177	NDST4	heparan sulfate N-deacetylase/N-sulfotransferase NDST4 [EC:3.1.1.- 2.8.2.-]	0.0321100917431201
KXJ04211.1	K04705	0.731903485254692	3e-24	HSE1	signal transducing adaptor molecule	0.268096514745308
KXJ04215.1	K00517	1	2e-36	C81F1	indol-3-yl-methylglucosinolate hydroxylase [EC:1.14.-.-]	0
KXJ04217.1	K08146	0.831481481481481	2e-18	GTR9	MFS transporter, SP family, solute carrier family 2 (facilitated glucose transporter), member 9	0.168518518518519
KXJ04220.1	K10874	0.97864768683274	4e-13	RDM1	RAD52 motif-containing protein 1	0.0213523131672601
KXJ04224.1	K22145	0.855263157894737	1e-17	TMM18	transmembrane protein 18	0.144736842105263
KXJ04226.1	K12229	0.9	8e-68	DAPP1	dual adapter for phosphotyrosine and 3-phosphotyrosine and 3-phosphoinositide	0.1
KXJ04227.1	K06456	0.625563909774436	2e-20	CD6	T-cell surface glycoprotein CD6	0.374436090225564
KXJ04228.1	K09852	0.698275862068966	8e-11	RASF3	Ras association domain-containing protein 3	0.301724137931034
KXJ04230.1	K08773	0.649149922720247	4e-72	RBP1	RalA-binding protein 1	0.350850077279753
KXJ04231.1	K11593	1.02235294117647	1e-82	AGO8	eukaryotic translation initiation factor 2C	0.02235294117647
KXJ04254.1	K01737	0.97037037037037	1e-31	PTPS	6-pyruvoyltetrahydropterin/6-carboxytetrahydropterin synthase [EC:4.2.3.12 4.1.2.50]	0.02962962962963
KXJ04262.1	K03651	0.927797833935018	2e-14	CPDA	3',5'-cyclic-AMP phosphodiesterase [EC:3.1.4.53]	0.072202166064982
KXJ04266.1	K03640	0.514450867052023	3e-11	PAL	peptidoglycan-associated lipoprotein	0.485549132947977
KXJ04283.1	K03673	0.95	1e-18	DSBA	thiol:disulfide interchange protein DsbA	0.05
KXJ04299.1	K09015	0.699763593380615	2e-50	SUFD	Fe-S cluster assembly protein SufD	0.300236406619385
KXJ04301.1	K03101	0.86283185840708	9e-14	LSPA	signal peptidase II [EC:3.4.23.36]	0.13716814159292
KXJ04332.1	K01207	0.644859813084112	1e-27	NAGZ	beta-N-acetylhexosaminidase [EC:3.2.1.52]	0.355140186915888
KXJ04337.1	K07708	0.633802816901408	4e-18	NTRB	two-component system, NtrC family, nitrogen regulation sensor histidine kinase GlnL [EC:2.7.13.3]	0.366197183098592
KXJ04378.1	K11175	0.808510638297872	3e-22	PUR3	phosphoribosylglycinamide formyltransferase 1 [EC:2.1.2.2]	0.191489361702128
KXJ04384.1	K15313	0.606425702811245	2e-34	PKSI	polyketide biosynthesis enoyl-CoA hydratase PksI	0.393574297188755
KXJ04390.1	K07397	1.02238805970149	2e-43	YHFA	putative redox protein	0.02238805970149
KXJ04410.1	K00595	0.782051282051282	9e-20	COBL	precorrin-6Y C5,15-methyltransferase (decarboxylating) [EC:2.1.1.132]	0.217948717948718
KXJ04413.1	K03797	0.722222222222222	6e-38	CTPA	carboxyl-terminal processing protease [EC:3.4.21.102]	0.277777777777778
KXJ04417.1	K03040	0.823717948717949	5e-61	RPOA	DNA-directed RNA polymerase subunit alpha [EC:2.7.7.6]	0.176282051282051
KXJ04421.1	K03814	0.92274678111588	5e-15	MTGA	monofunctional glycosyltransferase [EC:2.4.1.129]	0.07725321888412
KXJ04441.1	K03650	0.892773892773893	2e-50	MNME	tRNA modification GTPase [EC:3.6.-.-]	0.107226107226107
KXJ04442.1	K07114	0.719402985074627	2e-12	Y3478	Ca-activated chloride channel homolog	0.280597014925373
KXJ04451.1	K00297	1	4e-22	METF	methylenetetrahydrofolate reductase (NADPH) [EC:1.5.1.20]	0
KXJ04474.1	K13051	1.00613496932515	9e-57	ASGL1	beta-aspartyl-peptidase (threonine type) [EC:3.4.19.5]	0.00613496932515001
KXJ04517.1	K19230	0.932835820895522	1e-21	SAPF	cationic peptide transport system ATP-binding protein	0.067164179104478
KXJ04530.1	K07484	0.677179962894249	3e-44	Y4QI	transposase	0.322820037105751
KXJ04533.1	K01709	0.816155988857939	3e-14	RFBG	CDP-glucose 4,6-dehydratase [EC:4.2.1.45]	0.183844011142061
KXJ04537.1	K07768	0.604166666666667	1e-12	SENX3	two-component system, OmpR family, sensor histidine kinase SenX3 [EC:2.7.13.3]	0.395833333333333
KXJ04539.1	K19221	0.88265306122449	6e-29	BTUR	cob(I)alamin adenosyltransferase [EC:2.5.1.17]	0.11734693877551
KXJ04542.1	K03088	0.994764397905759	3e-16	CNRH	RNA polymerase sigma-70 factor, ECF subfamily	0.00523560209424101
KXJ04547.1	K03801	0.986301369863014	2e-25	LIPB	lipoyl(octanoyl) transferase [EC:2.3.1.181]	0.013698630136986
KXJ04575.1	K01883	0.824601366742597	1e-88	SYC	cysteinyl-tRNA synthetase [EC:6.1.1.16]	0.175398633257403
KXJ04609.1	K01487	0.995535714285714	2e-114	GUAD	guanine deaminase [EC:3.5.4.3]	0.00446428571428603
KXJ04613.1	K12132	0.656330749354005	3e-25	PKNS	eukaryotic-like serine/threonine-protein kinase [EC:2.7.11.1]	0.343669250645995
KXJ04632.1	K15521	0.737819025522042	1e-12	MSHA	D-inositol-3-phosphate glycosyltransferase [EC:2.4.1.250]	0.262180974477958
KXJ04642.1	K07493	1.0025	1e-130	TRA3	putative transposase	0.00249999999999995
KXJ04666.1	K01253	0.602197802197802	2e-71	HYEP	microsomal epoxide hydrolase [EC:3.3.2.9]	0.397802197802198
KXJ04683.1	K00973	1	8e-99	AGL11	glucose-1-phosphate thymidylyltransferase [EC:2.7.7.24]	0
KXJ04723.1	K03474	0.8715953307393	3e-19	PDXJ	pyridoxine 5-phosphate synthase [EC:2.6.99.2]	0.1284046692607
KXJ04725.1	K20185	0.64	3e-28	BL1S1	biogenesis of lysosome-related organelles complex 1 subunit 1	0.36
KXJ04763.1	K10921	0.612244897959184	2e-11	TOXR	cholera toxin transcriptional activator	0.387755102040816
KXJ04773.1	K20608	0.69364161849711	1e-32	AMPK	tetrahedral aminopeptidase [EC:3.4.11.-]	0.30635838150289
KXJ04798.1	K18979	0.592476489028213	1e-47	QUEG	epoxyqueuosine reductase [EC:1.17.99.6]	0.407523510971787
KXJ04860.1	K16264	0.993589743589744	1e-27	ZITB	cobalt-zinc-cadmium efflux system protein	0.00641025641025605
KXJ04879.1	K01437	1	4e-46	ASPA	aspartoacylase [EC:3.5.1.15]	0
KXJ04893.1	K03496	0.66403162055336	7e-19	SOJ	chromosome partitioning protein	0.33596837944664
KXJ04904.1	K21430	0.749326145552561	2e-31	YLII	aldose sugar dehydrogenase [EC:1.1.5.-]	0.250673854447439
KXJ05007.1	K03701	0.659597030752916	4e-113	UVRA	excinuclease ABC subunit A	0.340402969247084
KXJ05073.1	K07485	0.567567567567568	6e-23	TS57	transposase	0.432432432432432
KXJ05138.1	K16817	0.79375	2e-13	PA216	HRAS-like suppressor 3 [EC:3.1.1.32 3.1.1.4]	0.20625
KXJ05176.1	K11129	0.691275167785235	4e-18	NHP2	H/ACA ribonucleoprotein complex subunit 2	0.308724832214765
KXJ05268.1	K17759	1	3e-89	NNRE	NAD(P)H-hydrate epimerase [EC:5.1.99.6]	0
KXJ05344.1	K20897	0.972835314091681	1e-34	GBP2	guanylate-binding protein 2	0.027164685908319
KXJ05364.1	K19066	1.04830917874396	9e-18	CH1CO	cyclohex-1-ene-1-carbonyl-CoA dehydrogenase [EC:1.3.8.10]	0.04830917874396
KXJ05379.1	K08851	1.01363636363636	2e-30	BUD32	TP53 regulating kinase and related kinases [EC:2.7.11.1]	0.0136363636363599
KXJ05498.1	K08207	0.998181818181818	3e-21	S22AB	MFS transporter, OCT family, solute carrier family 22 (organic anion/cation transporter), member 11	0.00181818181818205
KXJ05524.1	K02622	0.848080133555927	2e-20	PARE	topoisomerase IV subunit B [EC:5.99.1.-]	0.151919866444073
KXJ05528.1	K00413	0.550161812297735	1e-37	CY1	ubiquinol-cytochrome c reductase cytochrome c1 subunit	0.449838187702265
KXJ05536.1	K06058	0.628242074927954	2e-48	DTX3	deltex [EC:2.3.2.27]	0.371757925072046
KXJ05558.1	K06188	1.01298701298701	9e-13	AQPZ	aquaporin Z	0.01298701298701
KXJ05568.1	K00253	1	2e-16	IVD	isovaleryl-CoA dehydrogenase [EC:1.3.8.4]	0
KXJ05579.1	K11437	0.95	3e-57	ANM6	type I protein arginine methyltransferase [EC:2.1.1.319]	0.05
KXJ05599.1	K00102	0.996055226824458	0	LDHD	D-lactate dehydrogenase (cytochrome) [EC:1.1.2.4]	0.00394477317554198
KXJ05622.1	K14649	0.852459016393443	1e-25	TAF8	transcription initiation factor TFIID subunit 8	0.147540983606557
KXJ05636.1	K17080	0.996323529411765	2e-131	PHB	prohibitin 1	0.00367647058823495
KXJ05671.1	K19703	0.752604166666667	3e-31	SCS7	4-hydroxysphinganine ceramide fatty acyl 2-hydroxylase [EC:1.14.18.6]	0.247395833333333
KXJ05710.1	K22139	1.00787401574803	6e-23	MPC2	mitochondrial pyruvate carrier 2	0.00787401574802993
KXJ05757.1	K00546	1	3e-18	HNMT	histamine N-methyltransferase [EC:2.1.1.8]	0
KXJ05761.1	K14318	0.622507122507122	8e-35	NUP88	nuclear pore complex protein Nup88	0.377492877492878
KXJ05793.1	K20168	1.00723589001447	7e-138	TBC15	TBC1 domain family member 15	0.00723589001447
KXJ05876.1	K06675	0.85334407735697	8e-167	SMC4	structural maintenance of chromosome 4	0.14665592264303
KXJ05940.1	K07566	0.753623188405797	1e-14	TSAC	L-threonylcarbamoyladenylate synthase [EC:2.7.7.87]	0.246376811594203
KXJ05958.1	K22025	0.8	1e-16	DEND	D-erythronate 2-dehydrogenase [EC:1.1.1.410]	0.2
KXJ05964.1	K20284	0.523926380368098	2e-137	RBG1L	Rab GTPase-activating protein 1	0.476073619631902
KXJ05965.1	K04837	0.76457399103139	0	SC4AB	voltage-gated sodium channel type IV alpha	0.23542600896861
KXJ05977.1	K08200	1.00181488203267	4e-41	S22A3	MFS transporter, OCT family, solute carrier family 22 (organic cation transporter), member 3	0.00181488203267
KXJ06017.1	K10415	0.740131578947368	9e-32	DC1I1	dynein intermediate chain, cytosolic	0.259868421052632
KXJ06035.1	K02427	1	2e-43	RLME	23S rRNA (uridine2552-2'-O)-methyltransferase [EC:2.1.1.166]	0
KXJ06049.1	K20348	0.981818181818182	2e-20	TMED1	p24 family protein gamma-1	0.018181818181818
KXJ06078.1	K12834	1	2e-69	PHF5A	PHD finger-like domain-containing protein 5A	0
KXJ06080.1	K01750	0.984615384615385	5e-32	PY2CR	ornithine cyclodeaminase [EC:4.3.1.12]	0.015384615384615
KXJ06086.1	K02088	1	6e-19	CDK3	cyclin-dependent kinase 3 [EC:2.7.11.22]	0
KXJ06099.1	K08549	0.987179487179487	3e-39	NR2F6	nuclear receptor subfamily 2 group F member 6	0.012820512820513
KXJ06106.1	K20891	0.770833333333333	6e-18	GT14C	beta-glucuronosyltransferase [EC:2.4.1.-]	0.229166666666667
KXJ06107.1	K03107	1.00331125827815	9e-142	SRP68	signal recognition particle subunit SRP68	0.00331125827815004
KXJ06155.1	K03251	0.908759124087591	0	EIF3D	translation initiation factor 3 subunit D	0.091240875912409
KXJ06157.1	K08059	0.884057971014493	5e-12	GILT2	interferon, gamma-inducible protein 30	0.115942028985507
KXJ06206.1	K04808	1	4e-61	ACHA6	nicotinic acetylcholine receptor alpha-6	0
KXJ06240.1	K12354	0.990888382687927	5e-53	ENPP7	ectonucleotide pyrophosphatase/phosphodiesterase family member 7 [EC:3.1.4.12]	0.00911161731207299
KXJ06284.1	K07935	1	2e-67	IFT22	intraflagellar transport protein 22	0
KXJ06353.1	K09594	1	5e-147	FLCN	folliculin	0
KXJ06374.1	K02310	0.595166163141994	3e-11	DFFA	DNA fragmentation factor, 45 kD, alpha subunit	0.404833836858006
KXJ06383.1	K02267	1	5e-24	CX6B1	cytochrome c oxidase subunit 6b	0
KXJ06388.1	K00641	0.875690607734807	1e-31	FUB5	homoserine O-acetyltransferase [EC:2.3.1.31]	0.124309392265193
KXJ06389.1	K03174	1.00352733686067	1e-93	TRAF3	TNF receptor-associated factor 3	0.00352733686067008
KXJ06432.1	K06244	0.704623287671233	4e-44	LAMB3	laminin, beta 3	0.295376712328767
KXJ06437.1	K11506	1.01453488372093	7e-21	CENPN	centromere protein N	0.01453488372093
KXJ06441.1	K10685	1	0	SAE2	ubiquitin-like 1-activating enzyme E1 B [EC:6.2.1.45]	0
KXJ06469.1	K22229	0.993548387096774	9e-16	2KGR	2-ketogluconate reductase [EC:1.1.1.215]	0.00645161290322604
KXJ06474.1	K06468	0.664652567975831	6e-18	FCER2	low affinity immunoglobulin epsilon Fc receptor	0.335347432024169
KXJ06529.1	K16734	0.728337236533958	4e-25	SAC31	SAC3 domain-containing protein 1	0.271662763466042
KXJ06535.1	K09525	0.502645502645503	1e-18	DNJ5G	DnaJ homolog subfamily C member 5	0.497354497354497
KXJ06561.1	K06413	0.77639751552795	2e-42	SP5K	stage V sporulation protein K	0.22360248447205
KXJ06566.1	K21294	0.853515625	1e-28	GLIC	gliotoxin biosynthesis cytochrome P450 monooxygenase	0.146484375
KXJ06580.1	K19799	0.526381909547739	7e-12	RPH1	DNA damage-responsive transcriptional repressor RPH1	0.473618090452261
KXJ06595.1	K20126	0.968316831683168	6e-21	NOSTN	nostrin	0.031683168316832
KXJ06774.1	K19400	1.00334448160535	4e-97	LZTL1	leucine zipper transcription factor-like protein 1	0.00334448160535006
KXJ06777.1	K11869	1.01052631578947	0	UBP40	ubiquitin carboxyl-terminal hydrolase 40 [EC:3.4.19.12]	0.0105263157894699
KXJ06802.1	K04622	1	1e-63	GPC6A	G protein-coupled receptor family C group 6 member A	0
KXJ06861.1	K00567	1.03164556962025	3e-11	OGT	methylated-DNA-[protein]-cysteine S-methyltransferase [EC:2.1.1.63]	0.03164556962025
KXJ06898.1	K03473	0.853333333333333	5e-18	PDXB	erythronate-4-phosphate dehydrogenase [EC:1.1.1.290]	0.146666666666667
KXJ06952.1	K05190	0.997849462365591	2e-71	GBRR2	gamma-aminobutyric acid receptor subunit rho	0.00215053763440898
KXJ06953.1	K16801	0.993788819875776	6e-26	CEP19	centrosomal protein CEP19	0.00621118012422395
KXJ07016.1	K05186	0.985010706638116	2e-74	GBRG3	gamma-aminobutyric acid receptor subunit gamma	0.014989293361884
KXJ07019.1	K06158	0.969314079422383	7e-86	ABCF3	ATP-binding cassette, subfamily F, member 3	0.030685920577617
KXJ07020.1	K19366	1.05424954792043	1e-18	SPART	spartin	0.0542495479204299
KXJ07021.1	K02930	1	2e-48	RL4	large subunit ribosomal protein L4e	0
KXJ07047.1	K13044	0.699658703071672	3e-33	HNDLA	heterogeneous nuclear ribonucleoprotein A/B/D	0.300341296928328
KXJ07052.1	K10060	0.550909090909091	2e-17	CLC4F	C-type lectin domain family 4 member F	0.449090909090909
KXJ07054.1	K11508	0.72027972027972	3e-17	CENPP	centromere protein P	0.27972027972028
KXJ07055.1	K21052	0.783410138248848	8e-109	TMEM5	ribitol beta-1,4-xylosyltransferase [EC:2.4.2.-]	0.216589861751152
KXJ07085.1	K06633	0.852272727272727	2e-15	Y6398	membrane-associated tyrosine- and threonine-specific cdc2-inhibitory kinase [EC:2.7.11.1]	0.147727272727273
KXJ07086.1	K20537	1.00815217391304	6e-17	MPK7	mitogen-activated protein kinase 7/14 [EC:2.7.11.24]	0.00815217391303991
KXJ07127.1	K10901	0.745874587458746	9e-26	RQL1	bloom syndrome protein [EC:3.6.4.12]	0.254125412541254
KXJ07135.1	K05109	0.909362549800797	1e-80	EPHA8	Eph receptor A8 [EC:2.7.10.1]	0.090637450199203
KXJ07196.1	K05193	1	2e-77	GLRA1	glycine receptor alpha-1	0
KXJ07197.1	K01953	0.996575342465753	1e-92	ASNS1	asparagine synthase (glutamine-hydrolysing) [EC:6.3.5.4]	0.00342465753424703
KXJ07217.1	K10661	0.987898789878988	0	MARH6	E3 ubiquitin-protein ligase MARCH6 [EC:2.3.2.27]	0.012101210121012
KXJ07219.1	K01251	1	0	SAHH	adenosylhomocysteinase [EC:3.3.1.1]	0
KXJ07221.1	K11863	0.6	6e-46	ATX3H	Ataxin-3 [EC:3.4.22.-]	0.4
KXJ07222.1	K05292	1.05688073394495	6e-60	GPI16	phosphatidylinositol glycan, class T	0.05688073394495
KXJ07281.1	K18172	0.756410256410256	3e-12	COXM2	COX assembly mitochondrial protein 2	0.243589743589744
KXJ07329.1	K13161	0.626262626262626	1e-38	HNRPQ	heterogeneous nuclear ribonucleoprotein R	0.373737373737374
KXJ07363.1	K05290	0.949843260188088	7e-102	GPI8	phosphatidylinositol glycan, class K [EC:2.6.-.-]	0.050156739811912
KXJ07389.1	K01990	0.996784565916399	4e-35	YFIL	ABC-2 type transport system ATP-binding protein	0.00321543408360103
KXJ07433.1	K10064	0.688102893890675	2e-11	ASGR2	asialoglycoprotein receptor 2	0.311897106109325
KXJ07455.1	K07025	0.991701244813278	3e-17	G3PP	putative hydrolase of the HAD superfamily	0.00829875518672196
KXJ07474.1	K10401	0.675025075225677	0	KIF19	kinesin family member 18/19	0.324974924774323
KXJ07481.1	K00948	1	0	PRPS1	ribose-phosphate pyrophosphokinase [EC:2.7.6.1]	0
KXJ07483.1	K06174	1	0	AB2E	ATP-binding cassette, sub-family E, member 1	0
KXJ07490.1	K16308	0.958066107548101	0	CTRO	citron Rho-interacting kinase [EC:2.7.11.1]	0.041933892451899
KXJ07531.1	K16745	1	2e-77	B9D2	B9 domain-containing protein 2	0
KXJ07536.1	K10862	0.639669421487603	1e-45	TYDP1	tyrosyl-DNA phosphodiesterase 1 [EC:3.1.4.-]	0.360330578512397
KXJ07537.1	K10348	0.739130434782609	5e-53	LLR1	LRR-repeat protein 1	0.260869565217391
KXJ07556.1	K02183	1	9e-75	CALN	calmodulin	0
KXJ07557.1	K17651	0.90530303030303	5e-29	ORDA	aflatoxin B synthase [EC:1.14.13.175]	0.0946969696969699
KXJ07560.1	K04554	0.965250965250965	9e-93	UB2J2	ubiquitin-conjugating enzyme E2 J2 [EC:2.3.2.23]	0.034749034749035
KXJ07577.1	K00109	0.986842105263158	0	L2HDH	2-hydroxyglutarate dehydrogenase [EC:1.1.99.2]	0.013157894736842
KXJ07582.1	K00683	0.950138504155125	3e-63	QPCT	glutaminyl-peptide cyclotransferase [EC:2.3.2.5]	0.049861495844875
KXJ07615.1	K01397	1.00374531835206	3e-27	MMP7	matrix metalloproteinase-7 (matrilysin, uterine) [EC:3.4.24.23]	0.00374531835205993
KXJ07641.1	K00336	0.977645305514158	3e-166	NUOG	NADH-quinone oxidoreductase subunit G [EC:1.6.5.3]	0.022354694485842
KXJ07653.1	K20794	0.978902953586498	3e-39	NAA40	N-alpha-acetyltransferase 40 [EC:2.3.1.257]	0.021097046413502
KXJ07690.1	K11672	0.861751152073733	5e-67	ARP5	actin-related protein 5	0.138248847926267
KXJ07707.1	K20908	0.846761453396525	8e-36	GBP6	guanylate-binding protein 6	0.153238546603475
KXJ07711.1	K01735	0.98050139275766	9e-20	AROB	3-dehydroquinate synthase [EC:4.2.3.4]	0.01949860724234
KXJ07725.1	K09049	0.620199146514936	5e-35	ATF6B	cyclic AMP-dependent transcription factor ATF-6 beta	0.379800853485064
KXJ07726.1	K20033	0.784235668789809	4e-42	CDON	cell adhesion molecule-related/down-regulated by oncogenes	0.215764331210191
KXJ07731.1	K04832	0.993939393939394	7e-34	ASIC5	acid-sensing ion channel 5	0.00606060606060599
KXJ07732.1	K13979	0.879656160458453	5e-14	ADHA	uncharacterized zinc-type alcohol dehydrogenase-like protein [EC:1.-.-.-]	0.120343839541547
KXJ07740.1	K03454	0.809876543209877	5e-75	S2546	solute carrier family 25, member 46	0.190123456790123
KXJ07742.1	K17936	0.640074211502783	1e-121	SNX27	sorting nexin-27	0.359925788497217
KXJ07758.1	K04843	0.513679508654383	2e-60	SCNBA	voltage-gated sodium channel type XI alpha	0.486320491345617
KXJ07760.1	K02899	0.988235294117647	7e-17	RL27	large subunit ribosomal protein L27	0.011764705882353
KXJ07763.1	K05849	0.993534482758621	5e-168	NAC3	solute carrier family 8 (sodium/calcium exchanger)	0.006465517241379
KXJ07765.1	K07934	1	1e-66	IFT27	intraflagellar transport protein 27	0
KXJ07767.1	K11426	1	3e-54	SMYD2	SET and MYND domain-containing protein	0
KXJ07845.1	K10838	0.58150289017341	1e-41	RAD4	xeroderma pigmentosum group C-complementing protein	0.41849710982659
KXJ07855.1	K14788	1.00145137880987	0	NOL10	ribosome biogenesis protein ENP2	0.00145137880987001
KXJ07877.1	K12597	0.504761904761905	4e-16	AIR1	protein AIR1/2	0.495238095238095
KXJ07900.1	K02908	1	2e-55	RL302	large subunit ribosomal protein L30e	0
KXJ07904.1	K17597	0.794871794871795	3e-66	STAU2	double-stranded RNA-binding protein Staufen	0.205128205128205
KXJ07907.1	K02942	0.551401869158878	7e-13	RLA1	large subunit ribosomal protein LP1	0.448598130841122
KXJ07919.1	K00853	0.535779816513761	6e-11	ARAB	L-ribulokinase [EC:2.7.1.16]	0.464220183486239
KXJ07921.1	K01128	1.00674157303371	9e-28	ASM3A	sphingomyelin phosphodiesterase acid-like 3 [EC:3.1.4.-]	0.00674157303370992
KXJ07922.1	K06499	1.0014245014245	3e-20	CEAM5	carcinoembryonic antigen-related cell adhesion molecule	0.00142450142450001
KXJ07923.1	K07377	0.553990610328638	2e-29	NR1AA	neurexin	0.446009389671362
KXJ07925.1	K18019	0.952777777777778	5e-40	PTN7	tyrosine-protein phosphatase non-receptor type 7 [EC:3.1.3.48]	0.0472222222222221
KXJ07926.1	K06545	0.839100346020761	1e-109	C163A	CD163 antigen	0.160899653979239
KXJ07932.1	K13912	0.594102885821832	2e-79	DMBT1	deleted in malignant brain tumors 1 protein	0.405897114178168
KXJ07959.1	K02961	1	8e-28	RS17	small subunit ribosomal protein S17	0
KXJ07962.1	K02148	1	1e-139	VATC	V-type H+-transporting ATPase subunit C	0
KXJ07966.1	K04364	0.990783410138249	8e-12	GRB2	growth factor receptor-binding protein 2	0.009216589861751
KXJ07967.1	K06053	0.924151696606786	0	SUH	recombining binding protein suppressor of hairless	0.075848303393214
KXJ07970.1	K11205	1.01045296167247	5e-15	GSH0	glutamate--cysteine ligase regulatory subunit	0.01045296167247
KXJ07976.1	K18231	1.0127970749543	4e-46	EXPZ	macrolide transport system ATP-binding/permease protein	0.0127970749543
KXJ07990.1	K00746	0.867158671586716	1e-83	CGAT2	chondroitin sulfate N-acetylgalactosaminyltransferase 1/2 [EC:2.4.1.174 2.4.1.175]	0.132841328413284
KXJ07991.1	K05757	0.997395833333333	2e-64	ARPC1	actin related protein 2/3 complex, subunit 1A/1B	0.00260416666666696
KXJ07993.1	K05034	1.005	2e-72	SNF3	solute carrier family 6 (neurotransmitter transporter, GABA) member 1	0.00499999999999989
KXJ07994.1	K19244	0.975155279503106	1e-29	ALADH	alanine dehydrogenase [EC:1.4.1.1]	0.024844720496894
KXJ07998.1	K17926	0.920581655480984	5e-145	SNX14	sorting nexin-14	0.079418344519016
KXJ08013.1	K16747	0.980582524271845	0	BBS2	Bardet-Biedl syndrome 2 protein	0.019417475728155
KXJ08015.1	K00787	1	5e-102	FPPS	farnesyl diphosphate synthase [EC:2.5.1.1 2.5.1.10]	0
KXJ08016.1	K21769	1.05714285714286	5e-100	MYBB	myb-related protein B	0.05714285714286
KXJ08033.1	K02962	1	6e-14	RS17E	small subunit ribosomal protein S17e	0
KXJ08140.1	K02564	1	3e-57	NAGB	glucosamine-6-phosphate deaminase [EC:3.5.99.6]	0
KXJ08162.1	K10625	1	0	UBR1	E3 ubiquitin-protein ligase UBR1 [EC:2.3.2.27]	0
KXJ08178.1	K15196	0.633093525179856	2e-66	TF3B	transcription factor IIIB 90 kDa subunit	0.366906474820144
KXJ08179.1	K16750	0.761904761904762	3e-31	BL1S2	biogenesis of lysosome-related organelles complex 1 subunit 2	0.238095238095238
KXJ08212.1	K09354	0.875675675675676	3e-12	HESX1	homeobox protein expressed in ES cells 1	0.124324324324324
KXJ08223.1	K04463	0.892857142857143	3e-123	MP2K5	mitogen-activated protein kinase kinase 5 [EC:2.7.12.2]	0.107142857142857
KXJ08228.1	K21595	0.525399129172714	8e-91	CARTF	calcium-responsive transcription factor	0.474600870827286
KXJ08233.1	K13787	1.00301204819277	6e-22	GGPS	geranylgeranyl diphosphate synthase, type I [EC:2.5.1.1 2.5.1.10 2.5.1.29]	0.00301204819277001
KXJ08238.1	K06943	1.01073619631902	0	NOG1	nucleolar GTP-binding protein	0.01073619631902
KXJ08239.1	K13990	1	0	FTCD	glutamate formiminotransferase / formiminotetrahydrofolate cyclodeaminase [EC:2.1.2.5 4.3.1.4]	0
KXJ08242.1	K13764	1	2e-34	VISI	recoverin	0
KXJ08244.1	K17360	0.73490813648294	5e-81	BACH	acyl-coenzyme A thioesterase 7 [EC:3.1.2.2]	0.26509186351706
KXJ08248.1	K10089	0.664259927797834	8e-35	MPRD	cation-dependent mannose-6-phosphate receptor	0.335740072202166
KXJ08254.1	K14716	0.608904933814681	3e-62	S39AA	solute carrier family 39 (zinc transporter), member 10	0.391095066185319
KXJ08257.1	K04980	0.718480138169257	1e-79	TRPM5	transient receptor potential cation channel subfamily M member 5	0.281519861830743
KXJ08258.1	K16931	0.933333333333333	7e-31	STAR	steroidogenic acute regulatory protein, mitochondrial	0.066666666666667
KXJ08259.1	K18189	0.996610169491525	2e-28	TACO1	translational activator of cytochrome c oxidase 1	0.00338983050847497
KXJ08260.1	K14440	0.937748344370861	1e-137	SMAL1	SWI/SNF-related matrix-associated actin-dependent regulator of chromatin subfamily A-like protein 1 [EC:3.6.4.12]	0.062251655629139
KXJ08262.1	K14816	1.00462962962963	8e-37	REH1	pre-60S factor REI1	0.00462962962962998
KXJ08268.1	K18645	1	2e-21	4EB3L	eukaryotic translation initiation factor 4E binding protein 3	0
KXJ08270.1	K12821	0.759668508287293	7e-68	YO61	pre-mRNA-processing factor 40	0.240331491712707
KXJ08272.1	K09454	0.691906005221932	8e-11	GABP1	GA-binding protein transcription factor, beta	0.308093994778068
KXJ08277.1	K11481	0.938574938574939	3e-41	AURAA	aurora kinase A [EC:2.7.11.1]	0.061425061425061
KXJ08287.1	K04253	1.03560830860534	3e-18	OPSX	visual pigment-like receptor peropsin	0.03560830860534
KXJ08343.1	K00161	1	2e-91	ODPA	pyruvate dehydrogenase E1 component alpha subunit [EC:1.2.4.1]	0
KXJ08357.1	K13120	0.982142857142857	1e-23	FA32A	protein FAM32A	0.017857142857143
KXJ08364.1	K20604	0.916129032258065	1e-33	M2K9	mitogen-activated protein kinase kinase 9 [EC:2.7.12.2]	0.083870967741935
KXJ08370.1	K10471	1	5e-37	KBTB3	kelch repeat and BTB domain-containing protein 3	0
KXJ08372.1	K20398	1	1e-44	LTOR2	ragulator complex protein LAMTOR2	0
KXJ08373.1	K02328	1	2e-94	DPOD2	DNA polymerase delta subunit 2	0
KXJ08374.1	K19672	0.991803278688525	0	IF140	intraflagellar transport protein 140	0.00819672131147497
KXJ08379.1	K11143	0.91900826446281	0	DNAI2	dynein intermediate chain 2, axonemal	0.08099173553719
KXJ08381.1	K00995	1.00199203187251	3e-55	PGPS1	CDP-diacylglycerol---glycerol-3-phosphate 3-phosphatidyltransferase [EC:2.7.8.5]	0.00199203187250996
KXJ08443.1	K05691	0.716763005780347	0	CTNA2	catenin alpha	0.283236994219653
KXJ08447.1	K16302	0.876129032258064	3e-158	CNNM4	metal transporter CNNM	0.123870967741936
KXJ08452.1	K08890	0.915831663326653	1e-102	BLK	B lymphoid tyrosine kinase [EC:2.7.10.2]	0.084168336673347
KXJ08462.1	K11089	1.00185873605948	5e-180	RO60	60 kDa SS-A/Ro ribonucleoprotein	0.00185873605947995
KXJ08463.1	K10758	0.992774566473988	1e-92	QSOX2	thiol oxidase [EC:1.8.3.2]	0.00722543352601202
KXJ08466.1	K03540	0.863247863247863	2e-12	RNP4	ribonuclease P protein subunit RPR2 [EC:3.1.26.5]	0.136752136752137
KXJ08468.1	K02257	0.973597359735974	2e-23	CYOE2	heme o synthase [EC:2.5.1.141]	0.0264026402640259
KXJ08484.1	K08835	0.984877126654064	0	OXSR1	serine/threonine-protein kinase OSR1/STK39 [EC:2.7.11.1]	0.015122873345936
KXJ08488.1	K19928	0.653206650831354	4e-13	ZP3	zona pellucida sperm-binding protein 3	0.346793349168646
KXJ08493.1	K18212	0.992857142857143	3e-29	SNP47	synaptosomal-associated protein 47	0.00714285714285701
KXJ08500.1	K12164	1.01781170483461	2e-156	UBA5	ubiquitin-like modifier-activating enzyme 5	0.01781170483461
KXJ08503.1	K03164	0.581947743467934	0	CIN4	DNA topoisomerase II [EC:5.99.1.3]	0.418052256532066
KXJ08516.1	K00280	0.998643147896879	2e-152	LOL2A	lysyl oxidase-like protein 2/3/4 [EC:1.4.3.-]	0.00135685210312098
KXJ08547.1	K15332	1.00871080139373	4e-100	TRM2A	tRNA (uracil-5-)-methyltransferase [EC:2.1.1.-]	0.00871080139373004
KXJ08550.1	K14297	0.944550669216061	3e-61	NUP96	nuclear pore complex protein Nup98-Nup96	0.055449330783939
KXJ08556.1	K17439	0.671428571428571	2e-13	OBA5	large subunit ribosomal protein L35	0.328571428571429
KXJ08560.1	K04215	1.00502512562814	3e-13	OPRM	mu-type opioid receptor	0.00502512562813995
KXJ08562.1	K10604	0.611632270168856	3e-94	MGRN1	E3 ubiquitin-protein ligase MGRN1 [EC:2.3.2.27]	0.388367729831144
KXJ08573.1	K15428	0.538144329896907	1e-55	DUG1	Cys-Gly metallodipeptidase DUG1 [EC:3.4.13.-]	0.461855670103093
KXJ08576.1	K01794	0.682672233820459	2e-124	DSE	chondroitin-glucuronate 5-epimerase [EC:5.1.3.19]	0.317327766179541
KXJ08582.1	K17257	0.946577629382304	5e-41	LNKN1	integrin alpha FG-GAP repeat containing protein 1	0.0534223706176959
KXJ08584.1	K20493	0.828571428571429	9e-75	CARML	leucine-rich repeat-containing protein 16	0.171428571428571
KXJ08585.1	K02553	1	1e-58	RRAAH	regulator of ribonuclease activity A	0
KXJ08586.1	K17070	0.736111111111111	6e-16	DCMA	dichloromethane dehalogenase [EC:4.5.1.3]	0.263888888888889
KXJ08617.1	K02868	1	9e-91	RL11A	large subunit ribosomal protein L11e	0
KXJ08622.1	K09664	0.802992518703242	8e-12	B3GN7	beta-1,3-N-acetylglucosaminyltransferase 7 [EC:2.4.1.-]	0.197007481296758
KXJ08623.1	K06889	0.99644128113879	2e-28	Y2307	uncharacterized protein	0.00355871886120995
KXJ08624.1	K19754	0.99867374005305	4e-159	DRC1	dynein regulatry complex protein 1	0.00132625994695001
KXJ08627.1	K06704	0.966622162883845	1e-138	ADA10	disintegrin and metalloproteinase domain-containing protein 10 [EC:3.4.24.81]	0.0333778371161551
KXJ08628.1	K09539	0.741071428571429	6e-32	TIM14	DnaJ homolog subfamily C member 19	0.258928571428571
KXJ08629.1	K04644	0.950617283950617	5e-28	CLCA	clathrin light chain A	0.049382716049383
KXJ08637.1	K01271	1.00227790432802	6e-15	PEPQ	Xaa-Pro dipeptidase [EC:3.4.13.9]	0.00227790432802011
KXJ08654.1	K07297	0.963855421686747	1e-13	HHP1	adiponectin receptor	0.036144578313253
KXJ08659.1	K10615	1.01229895931883	0	HERC4	E3 ubiquitin-protein ligase HERC4 [EC:2.3.2.26]	0.0122989593188301
KXJ08660.1	K18171	0.792452830188679	5e-25	COXM1	COX assembly mitochondrial protein 1	0.207547169811321
KXJ08669.1	K11251	1	4e-46	H2A1	histone H2A	0
KXJ08672.1	K09173	0.932276657060519	0	RFX2	regulatory factor X 1/2/3	0.067723342939481
KXJ08676.1	K14315	0.998516320474777	2e-71	NDC1	nucleoporin NDC1	0.00148367952522299
KXJ08686.1	K14786	0.864864864864865	6e-76	KRI1	protein KRI1	0.135135135135135
KXJ08689.1	K00049	0.996951219512195	2e-106	GRHPR	glyoxylate/hydroxypyruvate reductase [EC:1.1.1.79 1.1.1.81]	0.00304878048780499
KXJ08691.1	K03028	0.944654088050314	3e-46	RPN1	26S proteasome regulatory subunit N1	0.055345911949686
KXJ08693.1	K20181	0.925555555555556	2e-94	PEP3	vacuolar protein sorting-associated protein 18	0.074444444444444
KXJ08711.1	K15281	1	7e-17	S35D2	solute carrier family 35	0
KXJ08712.1	K00573	1	2e-29	PIMT	protein-L-isoaspartate(D-aspartate) O-methyltransferase [EC:2.1.1.77]	0
KXJ08714.1	K14293	1.00228310502283	0	IMB1	importin subunit beta-1	0.00228310502283002
KXJ08720.1	K04448	1.00636942675159	4e-27	JUN	transcription factor AP-1	0.00636942675158991
KXJ08722.1	K22147	0.519886363636364	7e-18	PJVK	pejvakin	0.480113636363636
KXJ08747.1	K05857	0.996434937611408	2e-51	PLCD1	phosphatidylinositol phospholipase C, delta [EC:3.1.4.11]	0.003565062388592
KXJ08751.1	K16811	0.804828973843058	1e-37	TCHP	trichoplein keratin filament-binding protein	0.195171026156942
KXJ08752.1	K07415	1	6e-70	CP2E1	cytochrome P450 family 2 subfamily E polypeptide 1 [EC:1.14.13.-]	0
KXJ08754.1	K00273	1.0125	3e-12	DAO	D-amino-acid oxidase [EC:1.4.3.3]	0.0125
KXJ08755.1	K05743	1.02009273570325	3e-135	LIMK1	LIM domain kinase 1 [EC:2.7.11.1]	0.0200927357032501
KXJ08759.1	K01081	1.0034965034965	3e-59	5NT3	5'-nucleotidase [EC:3.1.3.5]	0.00349650349649999
KXJ08764.1	K01613	1	6e-18	PSD	phosphatidylserine decarboxylase [EC:4.1.1.65]	0
KXJ08772.1	K08209	0.992740471869328	1e-40	S22AD	MFS transporter, OCT family, solute carrier family 22 (organic cation transporter), member 13	0.00725952813067199
KXJ08792.1	K08871	0.537593984962406	7e-100	BRD2	bromodomain-containing protein 2	0.462406015037594
KXJ08795.1	K20002	0.723880597014925	7e-16	SNAPN	SNARE-associated protein Snapin	0.276119402985075
KXJ08799.1	K00255	0.997674418604651	1e-57	ACADL	long-chain-acyl-CoA dehydrogenase [EC:1.3.8.8]	0.002325581395349
KXJ08801.1	K04857	0.748108108108108	0	CAC1S	voltage-dependent calcium channel L type alpha-1S	0.251891891891892
KXJ08873.1	K18245	1	5e-60	CAH2	carbonic anhydrase 2 [EC:4.2.1.1]	0
KXJ08879.1	K12617	0.584415584415584	5e-35	PATL1	DNA topoisomerase 2-associated protein PAT1	0.415584415584416
KXJ08882.1	K11270	0.942148760330578	7e-25	CTF8	chromosome transmission fidelity protein 8	0.057851239669422
KXJ08891.1	K20164	0.826728826728827	0	DEN5A	DENN domain-containing protein 5	0.173271173271173
KXJ08902.1	K11656	0.86046511627907	1e-14	CHRC1	chromatin accessibility complex protein 1	0.13953488372093
KXJ08904.1	K22066	1.00925925925926	4e-23	YN1I	BolA-like protein 1	0.00925925925925997
KXJ08911.1	K11973	0.514978601997147	4e-158	RN19B	E3 ubiquitin-protein ligase RNF19B [EC:2.3.2.31]	0.485021398002853
KXJ08994.1	K07542	0.850779510022272	5e-46	PIGV	phosphatidylinositol glycan, class V [EC:2.4.1.-]	0.149220489977728
KXJ09039.1	K00700	1	4e-37	GLGB	1,4-alpha-glucan branching enzyme [EC:2.4.1.18]	0
KXJ09074.1	K02440	1	6e-15	GLPF	glycerol uptake facilitator protein	0
KXJ09093.1	K10151	1.00692041522491	1e-100	CCND2	G1/S-specific cyclin-D2	0.00692041522491005
KXJ09100.1	K00616	1	1e-134	TAL1	transaldolase [EC:2.2.1.2]	0
KXJ09101.1	K06632	0.938738738738739	4e-121	WEE2A	wee1-like protein kinase [EC:2.7.11.1]	0.061261261261261
KXJ09104.1	K15106	1	1e-62	KMCP1	solute carrier family 25 (mitochondrial carrier), member 14/30	0
KXJ09106.1	K10637	0.986516853932584	3e-34	MYLIP	E3 ubiquitin-protein ligase MYLIP [EC:2.3.2.27]	0.013483146067416
KXJ09141.1	K01689	1	9e-175	ENOB	enolase [EC:4.2.1.11]	0
KXJ09149.1	K15717	1.04	9e-36	PGFS	prostamide/prostaglandin F2alpha synthase [EC:1.11.1.20]	0.04
KXJ09170.1	K02185	0.817919075144509	2e-27	SFRP4	secreted frizzled-related protein 4	0.182080924855491
KXJ09173.1	K11861	0.663934426229508	0	VCIP1	deubiquitinating protein VCIP135 [EC:3.4.19.12]	0.336065573770492
KXJ09190.1	K19759	0.580116959064327	6e-109	DAAF5	dynein assembly factor 5, axonemal	0.419883040935673
KXJ09215.1	K12300	0.997858672376874	6e-63	NPT1	MFS transporter, ACS family, solute carrier family 17 (sodium-dependent inorganic phosphate cotransporter), member 1/2/3/4	0.00214132762312602
KXJ09218.1	K18472	1.02748414376321	2e-89	PCC6	acetyl-CoA/propionyl-CoA carboxylase carboxyl transferase subunit [EC:6.4.1.2 6.4.1.3 2.1.3.15]	0.0274841437632101
KXJ09222.1	K06720	0.946153846153846	3e-11	ECTC	L-ectoine synthase [EC:4.2.1.108]	0.053846153846154
KXJ09224.1	K11846	0.978260869565217	9e-11	UBP18	ubiquitin carboxyl-terminal hydrolase 18/41 [EC:3.4.19.12]	0.021739130434783
KXJ09231.1	K03241	1.01965065502183	2e-37	EI2BG	translation initiation factor eIF-2B subunit gamma	0.0196506550218301
KXJ09238.1	K16583	0.569334836527621	0	TTLL7	tubulin polyglutamylase TTLL7 [EC:6.-.-.-]	0.430665163472379
KXJ09258.1	K08767	0.8	8e-37	ANGL4	angiopoietin-like 4	0.2
KXJ09271.1	K14387	0.93448275862069	1e-170	SC5A7	solute carrier family 5 (high affinity choline transporter), member 7	0.06551724137931
KXJ09278.1	K09660	0.841004184100418	1e-22	MPU11	mannose-P-dolichol utilization defect 1	0.158995815899582
KXJ09282.1	K10607	0.967840735068913	9e-13	TRI32	tripartite motif-containing protein 32 [EC:2.3.2.27]	0.032159264931087
KXJ09294.1	K11446	0.880181347150259	0	KDM5B	histone demethylase JARID1 [EC:1.14.11.-]	0.119818652849741
KXJ09299.1	K11662	1	1e-168	ARP6	actin-related protein 6	0
KXJ09300.1	K16757	0.952868852459016	2e-134	CCD77	coiled-coil domain-containing protein 77	0.047131147540984
KXJ09303.1	K08327	0.881147540983607	6e-21	PHOS	phosducin	0.118852459016393
KXJ09304.1	K08147	1.00186567164179	8e-39	GTR10	MFS transporter, SP family, solute carrier family 2 (facilitated glucose transporter), member 10	0.00186567164178997
KXJ09305.1	K12817	0.976608187134503	8e-117	PRP18	pre-mRNA-splicing factor 18	0.023391812865497
KXJ09316.1	K10481	0.854337152209493	0	BTBD9	BTB/POZ domain-containing protein 9	0.145662847790507
KXJ09332.1	K01256	1.04137115839243	1e-95	AMPN	aminopeptidase N [EC:3.4.11.2]	0.0413711583924301
KXJ09366.1	K15286	0.948717948717949	3e-11	S35E4	solute carrier family 35, member E4	0.051282051282051
KXJ09369.1	K16942	0.997134670487106	2e-168	SEPT2	septin 2	0.00286532951289398
KXJ09370.1	K03505	0.981308411214953	1e-15	DPOD4	DNA polymerase delta subunit 4	0.018691588785047
KXJ09371.1	K08818	1	3e-39	CDKF2	cell division cycle 2-like [EC:2.7.11.22]	0
KXJ09372.1	K08681	1	1e-27	SNO3	5'-phosphate synthase pdxT subunit [EC:4.3.3.6]	0
KXJ09373.1	K13099	1.04105571847507	1e-45	CD2B2	CD2 antigen cytoplasmic tail-binding protein 2	0.0410557184750699
KXJ09382.1	K21768	1.00188323917137	1e-66	TBCE	tubulin-specific chaperone E	0.0018832391713699
KXJ09385.1	K06215	0.977049180327869	4e-133	PDX1	pyridoxal 5'-phosphate synthase pdxS subunit [EC:4.3.3.6]	0.022950819672131
KXJ09388.1	K07752	0.923686105111591	0	CBPD	carboxypeptidase D [EC:3.4.17.22]	0.076313894888409
KXJ09392.1	K21882	0.630560928433269	3e-31	PDZD7	PDZ domain-containing protein 7	0.369439071566731
KXJ09399.1	K13697	0.982412060301508	2e-32	ABHD2	abhydrolase domain-containing protein 2	0.017587939698492
KXJ09402.1	K10270	0.932367149758454	2e-123	FBXL4	F-box and leucine-rich repeat protein 4	0.067632850241546
KXJ09403.1	K00819	1	0	OAT	ornithine--oxo-acid transaminase [EC:2.6.1.13]	0
KXJ09409.1	K01875	1	8e-62	SYS	seryl-tRNA synthetase [EC:6.1.1.11]	0
KXJ09411.1	K07213	0.955882352941177	3e-13	ATOX1	copper chaperone	0.044117647058823
KXJ09412.1	K05863	1	3e-80	ADT1	solute carrier family 25 (mitochondrial adenine nucleotide translocator), member 4/5/6/31	0
KXJ09414.1	K06063	0.990859232175503	8e-161	BX42	SNW domain-containing protein 1	0.00914076782449702
KXJ09416.1	K01952	0.99700822737472	0	PUR4	phosphoribosylformylglycinamidine synthase [EC:6.3.5.3]	0.00299177262528005
KXJ09436.1	K06271	0.609263157894737	0	TLN2	talin	0.390736842105263
KXJ09443.1	K04814	1	1e-88	ACHB3	nicotinic acetylcholine receptor beta-3	0
KXJ09447.1	K03964	0.661290322580645	1e-14	NDUB8	NADH dehydrogenase (ubiquinone) 1 beta subcomplex subunit 8	0.338709677419355
KXJ09473.1	K08778	0.80046403712297	5e-30	ASTL	astacin-like metalloendopeptidase [EC:3.4.-.-]	0.19953596287703
KXJ09476.1	K18460	0.994480220791168	0	XPO7	exportin-7	0.00551977920883195
KXJ09486.1	K14719	1.01829268292683	1e-64	S39AD	solute carrier family 39 (zinc transporter), member 13	0.01829268292683
KXJ09487.1	K08462	0.835114503816794	7e-87	AGRA3	G protein-coupled receptor 125	0.164885496183206
KXJ09492.1	K00357	1.01298701298701	2e-54	DHPR	dihydropteridine reductase [EC:1.5.1.34]	0.01298701298701
KXJ09509.1	K18980	0.95360824742268	7e-29	ENOX	2-methylene-furan-3-one reductase [EC:1.3.1.105]	0.04639175257732
KXJ09558.1	K09676	0.888631090487239	2e-35	G3ST3	galactose-3-O-sulfotransferase 3 [EC:2.8.2.-]	0.111368909512761
KXJ09580.1	K09866	0.869969040247678	2e-27	AQP4	aquaporin-4	0.130030959752322
KXJ09585.1	K09873	1.012	4e-20	TIP11	aquaporin TIP	0.012
KXJ09592.1	K00763	0.979553903345725	8e-151	PNCB	nicotinate phosphoribosyltransferase [EC:6.3.4.21]	0.020446096654275
KXJ09593.1	K01640	0.993846153846154	8e-149	HMGCL	hydroxymethylglutaryl-CoA lyase [EC:4.1.3.4]	0.00615384615384595
KXJ09628.1	K14775	0.897810218978102	3e-11	RL1D1	ribosome biogenesis protein UTP30	0.102189781021898
KXJ09633.1	K05020	0.97265625	8e-86	OPUD	glycine betaine transporter	0.02734375
KXJ09635.1	K08104	0.797687861271676	6e-57	HS3S5	[heparan sulfate]-glucosamine 3-sulfotransferase 5 [EC:2.8.2.23]	0.202312138728324
KXJ09638.1	K03451	0.992766726943942	2e-89	BCCT2	betaine/carnitine transporter, BCCT family	0.00723327305605803
KXJ09673.1	K06888	0.888243831640058	1e-94	YYAL	uncharacterized protein	0.111756168359942
KXJ09678.1	K16634	0.978070175438597	1e-28	RINI	ribonuclease inhibitor	0.021929824561403
KXJ09687.1	K17277	0.88026981450253	4e-43	ES8L3	epidermal growth factor receptor kinase substrate 8	0.11973018549747
KXJ09693.1	K20898	0.911262798634812	3e-30	GBP5	guanylate-binding protein 5	0.088737201365188
KXJ09695.1	K17275	0.993650793650794	3e-145	PLSI	plastin-1	0.00634920634920599
KXJ09706.1	K04984	0.971555555555556	4e-47	TRPA1	transient receptor potential cation channel subfamily A member 1	0.0284444444444441
KXJ09715.1	K07756	0.997560975609756	1e-89	IP6K3	inositol-hexakisphosphate 5-kinase [EC:2.7.4.21]	0.00243902439024402
KXJ09716.1	K22478	1	6e-54	ARGB	bifunctional N-acetylglutamate synthase/kinase [EC:2.3.1.1 2.7.2.8]	0
KXJ09721.1	K11578	1	1e-153	ZW10	protein transport protein DSL1/ZW10	0
KXJ09722.1	K09533	0.872938029424877	0	DJC13	DnaJ homolog subfamily C member 13	0.127061970575123
KXJ09727.1	K12314	1.0053050397878	4e-67	ACT3	actin, alpha cardiac muscle	0.00530503978780006
KXJ09729.1	K01956	1	1e-69	CARA	carbamoyl-phosphate synthase small subunit [EC:6.3.5.5]	0
KXJ09730.1	K07766	0.835365853658537	3e-39	NUD10	diphosphoinositol-polyphosphate diphosphatase [EC:3.6.1.52]	0.164634146341463
KXJ09747.1	K07944	1	7e-70	ARL3	ADP-ribosylation factor-like protein 3	0
KXJ09762.1	K02990	0.785123966942149	3e-14	RT06	small subunit ribosomal protein S6	0.214876033057851
KXJ09764.1	K01045	0.985875706214689	9e-41	PON2	arylesterase / paraoxonase [EC:3.1.1.2 3.1.8.1]	0.014124293785311
KXJ09778.1	K21890	0.678260869565217	2e-41	GHITM	growth hormone-inducible transmembrane protein	0.321739130434783
KXJ09781.1	K01969	0.955595026642984	0	MCCB	3-methylcrotonyl-CoA carboxylase beta subunit [EC:6.4.1.4]	0.044404973357016
KXJ09790.1	K15430	0.824480369515012	2e-46	TRM11	tRNA (guanine10-N2)-methyltransferase [EC:2.1.1.214]	0.175519630484988
KXJ09799.1	K08391	0.913432835820896	8e-11	GP174	G protein-coupled receptor 174	0.086567164179104
KXJ09838.1	K20247	1.01275510204082	1e-28	EGT2	hercynylcysteine S-oxide lyase [EC:4.4.1.36]	0.0127551020408201
KXJ09840.1	K01930	0.984238178633975	2e-81	FPGS1	folylpolyglutamate synthase [EC:6.3.2.17]	0.015761821366025
KXJ09843.1	K03257	1	8e-78	IF4A	translation initiation factor 4A	0
KXJ09847.1	K16743	0.80140935297886	0	ASPM	abnormal spindle-like microcephaly-associated protein	0.19859064702114
KXJ09856.1	K06252	0.675134719014627	2e-11	TENN	tenascin	0.324865280985373
KXJ09860.1	K15450	0.979381443298969	8e-26	TYW31	tRNA wybutosine-synthesizing protein 3 [EC:2.1.1.282]	0.020618556701031
KXJ09863.1	K13509	0.936170212765957	8e-40	PLC2	lysophosphatidate acyltransferase [EC:2.3.1.51]	0.063829787234043
KXJ09864.1	K02202	0.997126436781609	2e-60	CDKD2	cyclin-dependent kinase 7 [EC:2.7.11.22 2.7.11.23]	0.00287356321839105
KXJ09876.1	K12873	1	4e-90	BUD31	bud site selection protein 31	0
KXJ09878.1	K06843	1.02409638554217	6e-150	NET3	netrin 1	0.0240963855421701
KXJ09883.1	K02045	0.982142857142857	2e-11	CYSA	sulfate transport system ATP-binding protein [EC:3.6.3.25]	0.017857142857143
KXJ09885.1	K12408	0.878698224852071	8e-11	3BHS7	cholest-5-ene-3beta,7alpha-diol 3beta-dehydrogenase [EC:1.1.1.181]	0.121301775147929
KXJ09889.1	K04739	1	0	KAP0	cAMP-dependent protein kinase regulator	0
KXJ09895.1	K02835	1	4e-110	RF1	peptide chain release factor 1	0
KXJ09897.1	K10895	0.88328313253012	0	FANCI	fanconi anemia group I protein	0.11671686746988
KXJ09901.1	K05759	1	3e-52	PROF1	profilin	0
KXJ09904.1	K04250	0.991379310344828	2e-11	OPSD	rhodopsin	0.00862068965517204
KXJ09914.1	K20392	0.99438202247191	1e-16	PRAF2	PRA1 family protein 2	0.00561797752809001
KXJ09915.1	K14319	0.761658031088083	3e-33	RNA1	Ran GTPase-activating protein 1	0.238341968911917
KXJ09918.1	K11493	1.00237529691211	2e-21	RCC1	regulator of chromosome condensation	0.00237529691211003
KXJ09929.1	K08806	0.871382636655949	2e-27	PIM2	proto-oncogene serine/threonine-protein kinase Pim-2 [EC:2.7.11.1]	0.128617363344051
KXJ09931.1	K11822	0.98943661971831	1e-39	ST2A1	bile-salt sulfotransferase [EC:2.8.2.14]	0.01056338028169
KXJ09935.1	K08281	0.985915492957746	2e-18	PNCA	nicotinamidase/pyrazinamidase [EC:3.5.1.19 3.5.1.-]	0.0140845070422539
KXJ09948.1	K11373	0.992486851990984	0	ELP1	elongator complex protein 1	0.00751314800901604
KXJ09952.1	K04914	0.682741116751269	3e-18	KCNK3	potassium channel subfamily K member 3	0.317258883248731
KXJ09960.1	K10278	0.653374233128834	8e-22	FXL12	F-box and leucine-rich repeat protein 12	0.346625766871166
KXJ09968.1	K15304	0.535641547861507	1e-34	RANB3	Ran-binding protein 3	0.464358452138493
KXJ09974.1	K17645	0.886128364389234	2e-14	STCF	averantin hydroxylase [EC:1.14.13.174]	0.113871635610766
KXJ10131.1	K10061	0.532423208191126	1e-11	CLC4G	C-type lectin superfamily 4 member G	0.467576791808874
KXJ10137.1	K21630	0.719557195571956	6e-18	ZGLP1	GATA-type zinc finger protein 1	0.280442804428044
KXJ10139.1	K11344	0.708791208791209	5e-43	EAF6	chromatin modification-related protein EAF6	0.291208791208791
KXJ10142.1	K08545	1	3e-111	NR2E1	nuclear receptor subfamily 2 group E member 1	0
KXJ10179.1	K02890	1	3e-27	RL22	large subunit ribosomal protein L22	0
KXJ10180.1	K07179	0.968085106382979	6e-26	RIO2	RIO kinase 2 [EC:2.7.11.1]	0.031914893617021
KXJ10189.1	K09313	0.995575221238938	0	CASP	homeobox protein cut-like	0.00442477876106195
KXJ10190.1	K20092	0.805017103762828	3e-86	CHR10	chromodomain-helicase-DNA-binding protein 1-like [EC:3.6.4.12]	0.194982896237172
KXJ10197.1	K04985	0.500116198001394	1e-64	PKD1	polycystin 1	0.499883801998606
KXJ10198.1	K19919	0.991769547325103	4e-11	CRIS2	cysteine-rich secretory protein	0.00823045267489697
KXJ10199.1	K04124	0.864788732394366	7e-18	G3OX4	gibberellin 3-beta-dioxygenase [EC:1.14.11.15]	0.135211267605634
KXJ10202.1	K01294	0.938559322033898	9e-87	CBPE	carboxypeptidase E [EC:3.4.17.10]	0.061440677966102
KXJ10204.1	K07023	0.978947368421053	7e-52	HDDC2	putative hydrolases of HD superfamily	0.021052631578947
KXJ10222.1	K17576	0.655571635311143	2e-121	PPR37	protein phosphatase 1 regulatory subunit 37	0.344428364688857
KXJ10223.1	K05825	0.987531172069825	2e-34	Y104	2-aminoadipate transaminase [EC:2.6.1.-]	0.012468827930175
KXJ10228.1	K03017	0.982300884955752	9e-26	RPB9	DNA-directed RNA polymerase II subunit RPB9	0.017699115044248
KXJ10229.1	K18826	0.962264150943396	7e-56	CMKMT	calmodulin-lysine N-methyltransferase [EC:2.1.1.60]	0.037735849056604
KXJ10230.1	K04917	0.827476038338658	5e-44	KCNK6	potassium channel subfamily K member 6	0.172523961661342
KXJ10232.1	K19519	0.650073206442167	1e-27	BGH3	transforming growth factor-beta-induced protein	0.349926793557833
KXJ10234.1	K03919	0.574074074074074	5e-13	ALKB	DNA oxidative demethylase [EC:1.14.11.33]	0.425925925925926
KXJ10241.1	K10701	0.534153005464481	6e-11	APCC	acetophenone carboxylase [EC:6.4.1.8]	0.465846994535519
KXJ10242.1	K15123	1	2e-28	S2547	solute carrier family 25, member 45/47	0
KXJ10246.1	K17089	1	5e-53	ANXA3	annexin A3	0
KXJ10247.1	K14795	0.906882591093117	7e-59	RRP36	ribosomal RNA-processing protein 36	0.093117408906883
KXJ10248.1	K04941	0.738095238095238	5e-11	KCMB4	potassium large conductance calcium-activated channel subfamily M beta member 4	0.261904761904762
KXJ10251.1	K17969	0.75	2e-23	FIS1	mitochondrial fission 1 protein	0.25
KXJ10254.1	K11607	0.692567567567568	4e-13	YFEB	manganese/iron transport system ATP-binding protein	0.307432432432432
KXJ10259.1	K06774	0.980169971671388	7e-17	CEPU1	neurotrimin	0.019830028328612
KXJ10269.1	K04768	0.867532467532467	9e-22	ACUC	acetoin utilization protein AcuC	0.132467532467533
KXJ10271.1	K10587	1.00114942528736	0	UBE3A	ubiquitin-protein ligase E3 A [EC:2.3.2.26]	0.00114942528736006
KXJ10301.1	K06697	0.966386554621849	1e-25	PSME2	proteasome activator subunit 2 (PA28 beta)	0.033613445378151
KXJ10305.1	K13352	1	8e-30	PX11B	peroxin-11B	0
KXJ10307.1	K18328	0.894324853228963	1e-104	DBR1	lariat debranching enzyme [EC:3.1.-.-]	0.105675146771037
KXJ10313.1	K17804	1.01882352941176	4e-78	TIM44	mitochondrial import inner membrane translocase subunit TIM44	0.01882352941176
KXJ10314.1	K01304	0.889952153110048	8e-46	PGPI	pyroglutamyl-peptidase [EC:3.4.19.3]	0.110047846889952
KXJ10322.1	K12876	0.927272727272727	8e-47	RBM8A	RNA-binding protein 8A	0.072727272727273
KXJ10331.1	K11429	0.607638888888889	1e-43	SUV42	histone-lysine N-methyltransferase SUV420H [EC:2.1.1.43]	0.392361111111111
KXJ10344.1	K13196	0.537634408602151	9e-17	DPFF1	zinc finger protein ubi-d4	0.462365591397849
KXJ10350.1	K07972	0.994219653179191	3e-14	GBB2	guanine nucleotide-binding protein subunit beta, other	0.00578034682080897
KXJ10351.1	K12077	0.885321100917431	2e-125	PDK1	pyruvate dehydrogenase kinase isoform 1 [EC:2.7.11.2]	0.114678899082569
KXJ10363.1	K02960	0.657142857142857	1e-34	RS16A	small subunit ribosomal protein S16e	0.342857142857143
KXJ10390.1	K03626	0.985148514851485	3e-34	NACA	nascent polypeptide-associated complex subunit alpha	0.014851485148515
KXJ10391.1	K05294	0.805128205128205	1e-16	BST1	glycosylphosphatidylinositol deacylase [EC:3.-.-.-]	0.194871794871795
KXJ10392.1	K01847	0.974789915966387	0	SCPA	methylmalonyl-CoA mutase [EC:5.4.99.2]	0.025210084033613
KXJ10393.1	K16599	0.969267139479905	0	TTLL1	tubulin polyglutamylase TTLL1 [EC:6.-.-.-]	0.0307328605200951
KXJ10394.1	K14426	0.7624750499002	0	S12A3	solute carrier family 12 (sodium/chloride transporter), member 3	0.2375249500998
KXJ10395.1	K08042	0.511009174311927	5e-93	ADCY2	adenylate cyclase 2 [EC:4.6.1.1]	0.488990825688073
KXJ10411.1	K10769	0.81447963800905	1e-48	ALKB7	alkylated DNA repair protein alkB homolog 7 [EC:1.14.11.-]	0.18552036199095
KXJ10423.1	K22366	1.01428571428571	1e-41	SELT2	thioredoxin reductase-like selenoprotein T	0.01428571428571
KXJ10425.1	K18953	0.708833151581243	2e-83	FAN	factor associated with neutral sphingomyelinase activation	0.291166848418757
KXJ10430.1	K00059	1	3e-63	FABG	3-oxoacyl-[acyl-carrier protein] reductase [EC:1.1.1.100]	0
KXJ10431.1	K04924	0.854368932038835	1e-12	KCNKG	potassium channel subfamily K member 16	0.145631067961165
KXJ10432.1	K12883	0.973684210526316	4e-73	NCBP2	nuclear cap-binding protein subunit 2	0.026315789473684
KXJ10440.1	K08864	0.997130559540889	0	TLK2	tousled-like kinase [EC:2.7.11.1]	0.00286944045911097
KXJ10442.1	K03110	1.02083333333333	4e-30	FTSY	fused signal recognition particle receptor	0.0208333333333299
KXJ10444.1	K10271	0.645114942528736	3e-62	FBXL5	F-box and leucine-rich repeat protein 5	0.354885057471264
KXJ10446.1	K18669	0.988593155893536	0	DYRK2	dual specificity tyrosine-phosphorylation-regulated kinase 2/3/4 [EC:2.7.12.1]	0.011406844106464
KXJ10461.1	K14999	1	2e-58	CP6A8	cytochrome P450 family 6 [EC:1.14.-.-]	0
KXJ10465.1	K12183	0.523076923076923	2e-62	TS101	ESCRT-I complex subunit TSG101	0.476923076923077
KXJ10482.1	K04184	0.953678474114441	1e-11	CCR9	C-C chemokine receptor type 9	0.046321525885559
KXJ10494.1	K06067	1	2e-24	HDA10	histone deacetylase 1/2 [EC:3.5.1.98]	0
KXJ10495.1	K21851	0.999004975124378	0	SGSM2	small G protein signaling modulator 2	0.000995024875621975
KXJ10513.1	K11511	0.659259259259259	2e-33	CENPS	centromere protein S	0.340740740740741
KXJ10517.1	K05630	0.989655172413793	0	WWP2	NEDD4-like E3 ubiquitin-protein ligase WWP2 [EC:2.3.2.26]	0.010344827586207
KXJ10522.1	K12864	1.00177619893428	0	CTBL1	beta-catenin-like protein 1	0.00177619893427994
KXJ10524.1	K22560	0.870056497175141	7e-31	COMD4	COMM domain containing 4	0.129943502824859
KXJ10525.1	K11700	0.866071428571429	9e-16	CID12	poly(A) RNA polymerase Cid12 [EC:2.7.7.19]	0.133928571428571
KXJ10526.1	K05706	1	1e-44	SNAI2	snail 2	0
KXJ10527.1	K10898	0.909502262443439	9e-35	FAP24	fanconi anemia-associated protein	0.090497737556561
KXJ10544.1	K13448	1	1e-15	CML8	calcium-binding protein CML	0
KXJ10547.1	K07897	1	8e-128	RAB7A	Ras-related protein Rab-7A	0
KXJ10548.1	K01303	0.997260273972603	1e-175	ACPH	acylaminoacyl-peptidase [EC:3.4.19.1]	0.00273972602739703
KXJ10549.1	K01733	1	1e-44	THRC	threonine synthase [EC:4.2.3.1]	0
KXJ10550.1	K18739	1.02317073170732	1e-129	BICD2	protein bicaudal D	0.02317073170732
KXJ10552.1	K04195	0.852348993288591	3e-14	GASR	cholecystokinin B receptor	0.147651006711409
KXJ10554.1	K00135	1	0	DAVD	succinate-semialdehyde dehydrogenase / glutarate-semialdehyde dehydrogenase [EC:1.2.1.16 1.2.1.79 1.2.1.20]	0
KXJ10558.1	K10580	1	1e-83	UBC13	ubiquitin-conjugating enzyme E2 N [EC:2.3.2.23]	0
KXJ10559.1	K18422	0.989141164856861	0	M10B1	helicase MOV-10 [EC:3.6.4.13]	0.010858835143139
KXJ10560.1	K01712	1	1e-70	HUTU	urocanate hydratase [EC:4.2.1.49]	0
KXJ10564.1	K00605	1	4e-53	GCST	aminomethyltransferase [EC:2.1.2.10]	0
KXJ10566.1	K09529	0.698841698841699	1e-53	DNJC9	DnaJ homolog subfamily C member 9	0.301158301158301
KXJ10567.1	K10725	0.811594202898551	1e-27	CDC61	archaeal cell division control protein 6	0.188405797101449
KXJ10571.1	K10843	0.738095238095238	0	ERCC3	DNA excision repair protein ERCC-3 [EC:3.6.4.12]	0.261904761904762
KXJ10573.1	K07200	0.950310559006211	5e-45	AAKG	5'-AMP-activated protein kinase, regulatory gamma subunit	0.049689440993789
KXJ10574.1	K17964	0.677442528735632	2e-58	LPPRC	leucine-rich PPR motif-containing protein, mitochondrial	0.322557471264368
KXJ10578.1	K19476	0.511049723756906	2e-58	IST1	vacuolar protein sorting-associated protein IST1	0.488950276243094
KXJ10580.1	K13100	0.931407942238267	2e-63	CWC22	pre-mRNA-splicing factor CWC22	0.068592057761733
KXJ10583.1	K13298	0.996784565916399	0	PDE11	dual 3',5'-cyclic-AMP and -GMP phosphodiesterase 11 [EC:3.1.4.17 3.1.4.35]	0.00321543408360103
KXJ10585.1	K02894	0.541095890410959	3e-14	RL23	large subunit ribosomal protein L23e	0.458904109589041
KXJ10587.1	K13649	1.02868852459016	1e-21	JUNO	folate receptor	0.02868852459016
KXJ10588.1	K00710	0.998272884283247	8e-125	GALT9	polypeptide N-acetylgalactosaminyltransferase [EC:2.4.1.41]	0.00172711571675299
KXJ10671.1	K06778	0.842348284960422	1e-180	PTPRS	receptor-type tyrosine-protein phosphatase S [EC:3.1.3.48]	0.157651715039578
KXJ10673.1	K03142	0.979746835443038	4e-166	TF2H2	transcription initiation factor TFIIH subunit 2	0.020253164556962
KXJ10675.1	K06569	0.516304347826087	1e-33	TRFM	melanoma-associated antigen p97	0.483695652173913
KXJ10678.1	K04804	0.998043052837573	5e-65	ACHA2	nicotinic acetylcholine receptor alpha-2	0.001956947162427
KXJ10682.1	K13624	1.01220657276995	0	CERU	ceruloplasmin [EC:1.16.3.1]	0.0122065727699501
KXJ10684.1	K13617	1.00259067357513	3e-128	PPME1	protein phosphatase methylesterase 1 [EC:3.1.1.89]	0.00259067357512999
KXJ10687.1	K20397	1.01234567901235	2e-24	LTOR1	ragulator complex protein LAMTOR1	0.01234567901235
KXJ10691.1	K10513	0.66079295154185	2e-43	ZBT41	zinc finger and BTB domain-containing protein 41	0.33920704845815
KXJ10697.1	K12375	0.900523560209424	2e-118	ARSI	arylsulfatase I/J [EC:3.1.6.-]	0.099476439790576
KXJ10701.1	K02163	0.917098445595855	6e-12	B2CL2	apoptosis regulator BCL-W	0.082901554404145
KXJ10703.1	K08964	0.995670995670996	8e-79	MTNB	methylthioribulose-1-phosphate dehydratase [EC:4.2.1.109]	0.00432900432900396
KXJ10704.1	K02902	0.855670103092783	5e-12	RL28	large subunit ribosomal protein L28	0.144329896907217
KXJ10709.1	K04200	1	1e-13	ACTHR	melanocortin 2 receptor	0
KXJ10714.1	K04890	0.786624203821656	2e-40	KCNC4	potassium voltage-gated channel Shaw-related subfamily C member 4	0.213375796178344
KXJ10720.1	K04874	0.913131313131313	9e-72	KCNA1	potassium voltage-gated channel Shaker-related subfamily A member 1	0.086868686868687
KXJ10721.1	K13534	0.941888619854721	8e-60	PLPL3	patatin-like phospholipase domain-containing protein 3 [EC:3.1.1.3 2.3.1.-]	0.0581113801452789
KXJ10727.1	K16786	0.996350364963504	2e-15	ECFA1	energy-coupling factor transport system ATP-binding protein [EC:3.6.3.-]	0.00364963503649596
KXJ10735.1	K10265	0.913793103448276	1e-21	MEC15	F-box and WD-40 domain protein 9	0.086206896551724
KXJ10737.1	K07441	1.0184331797235	6e-69	ALG14	beta-1,4-N-acetylglucosaminyltransferase [EC:2.4.1.141]	0.0184331797235
KXJ10739.1	K01047	0.978260869565217	6e-14	PA2G5	secretory phospholipase A2 [EC:3.1.1.4]	0.021739130434783
KXJ10741.1	K14072	0.978201634877384	1e-13	RYAR	neuropeptide Y receptor	0.021798365122616
KXJ10744.1	K11857	0.64	0	UBP47	ubiquitin carboxyl-terminal hydrolase 47 [EC:3.4.19.12]	0.36
KXJ10747.1	K14021	0.913875598086124	2e-32	BAK	Bcl-2 homologous antagonist/killer	0.086124401913876
KXJ10808.1	K07119	0.994202898550725	8e-20	CURA	uncharacterized protein	0.00579710144927503
KXJ10817.1	K11023	0.717472118959108	8e-11	TOX1	pertussis toxin subunit 1 [EC:2.4.2.-]	0.282527881040892
KXJ10821.1	K05961	0.98	1e-52	DNK	deoxynucleoside kinase [EC:2.7.1.145]	0.02
KXJ10823.1	K10668	0.926530612244898	7e-28	RN138	E3 ubiquitin-protein ligase RNF138 [EC:2.3.2.27]	0.073469387755102
KXJ10824.1	K21198	1.05128205128205	8e-61	SNAG	gamma-soluble NSF attachment protein	0.05128205128205
KXJ10825.1	K14765	0.93015873015873	2e-54	NGDN	U3 small nucleolar ribonucleoprotein protein LCP5	0.06984126984127
KXJ10826.1	K05602	0.926923076923077	4e-12	HISN	histidinol-phosphatase [EC:3.1.3.15]	0.073076923076923
KXJ10829.1	K00334	0.96875	5e-24	NUOE	NADH-quinone oxidoreductase subunit E [EC:1.6.5.3]	0.03125
KXJ10834.1	K01092	1	8e-34	SUHB	myo-inositol-1(or 4)-monophosphatase [EC:3.1.3.25]	0
KXJ10835.1	K21604	0.590497737556561	1e-12	ILL1	jasmonoyl-L-amino acid hydrolase [EC:3.5.1.127]	0.409502262443439
KXJ10838.1	K10085	0.878892733564014	0	EDEM2	ER degradation enhancer, mannosidase alpha-like 2	0.121107266435986
KXJ10839.1	K01424	0.981132075471698	2e-27	ASGX	L-asparaginase [EC:3.5.1.1]	0.018867924528302
KXJ10840.1	K12589	1	4e-111	EXOS7	exosome complex component RRP42	0
KXJ10842.1	K19604	0.55868544600939	1e-55	RP9	retinitis pigmentosa 9 protein	0.44131455399061
KXJ10844.1	K05970	1	2e-117	SIAE	sialate O-acetylesterase [EC:3.1.1.53]	0
KXJ10846.1	K05859	0.978656126482213	0	PLCG2	phosphatidylinositol phospholipase C, gamma-2 [EC:3.1.4.11]	0.021343873517787
KXJ10852.1	K16532	1.02627511591963	4e-60	CEP72	centrosomal protein CEP72	0.0262751159196299
KXJ10853.1	K07958	0.703703703703704	7e-19	ARL10	ADP-ribosylation factor-like protein 10	0.296296296296296
KXJ10854.1	K17966	0.605932203389831	1e-15	TMM70	transmembrane protein 70, mitochondrial	0.394067796610169
KXJ10856.1	K03939	1.00806451612903	1e-32	NDUS6	NADH dehydrogenase (ubiquinone) Fe-S protein 6	0.00806451612903003
KXJ10858.1	K19942	0.972803347280335	0	GAS8	growth arrest-specific protein 8	0.027196652719665
KXJ10862.1	K03686	1	1e-70	DNAJ	molecular chaperone DnaJ	0
KXJ10880.1	K05669	0.946773120425815	0	MRP6	ATP-binding cassette, subfamily C (CFTR/MRP), member 6	0.053226879574185
KXJ10900.1	K13151	0.770949720670391	3e-53	SPN1	snurportin-1	0.229050279329609
KXJ10901.1	K18532	0.962365591397849	6e-17	KAD6	adenylate kinase [EC:2.7.4.3]	0.0376344086021509
KXJ10922.1	K09630	0.925146198830409	6e-38	POLS2	polyserase 2 [EC:3.4.21.-]	0.0748538011695909
KXJ10927.1	K11848	0.897435897435897	2e-65	UBP33	ubiquitin carboxyl-terminal hydrolase 20/33 [EC:3.4.19.12]	0.102564102564103
KXJ10939.1	K14018	1.01251564455569	0	PLAP	phospholipase A-2-activating protein	0.01251564455569
KXJ10940.1	K01462	1	2e-14	DEF	peptide deformylase [EC:3.5.1.88]	0
KXJ10943.1	K14754	0.724659606656581	3e-62	MX1	interferon-induced GTP-binding protein Mx1	0.275340393343419
KXJ10946.1	K01335	0.92904073587385	1e-20	CFAB	component factor B [EC:3.4.21.47]	0.0709592641261499
KXJ10957.1	K03652	1	2e-51	3MGH	DNA-3-methyladenine glycosylase [EC:3.2.2.21]	0
KXJ10959.1	K10883	0.560636182902585	1e-24	EME2	crossover junction endonuclease EME2	0.439363817097415
KXJ10965.1	K00600	1	6e-111	GLYA	glycine hydroxymethyltransferase [EC:2.1.2.1]	0
KXJ10967.1	K00803	0.968992248062015	0	ADAS	alkyldihydroxyacetonephosphate synthase [EC:2.5.1.26]	0.031007751937985
KXJ10977.1	K13109	1.01615798922801	3e-145	RED	IK cytokine	0.0161579892280099
KXJ10978.1	K22562	0.99492385786802	6e-32	COMD6	COMM domain containing 6	0.00507614213198004
KXJ10982.1	K07779	0.809384164222874	2e-26	CHSTD	chondroitin 4-sulfotransferase 13 [EC:2.8.2.5]	0.190615835777126
KXJ10990.1	K01493	0.926966292134832	7e-83	DCTD	dCMP deaminase [EC:3.5.4.12]	0.0730337078651681
KXJ11013.1	K14771	0.998062015503876	2e-107	NOC4L	U3 small nucleolar RNA-associated protein 19	0.00193798449612403
KXJ11014.1	K18180	0.909774436090226	9e-34	COA7	cytochrome c oxidase assembly factor 7	0.090225563909774
KXJ11018.1	K10839	0.673913043478261	2e-30	RHP23	UV excision repair protein RAD23	0.326086956521739
KXJ11019.1	K10323	0.93134328358209	4e-13	ASB1	ankyrin repeat and SOCS box protein 1	0.06865671641791
KXJ11029.1	K06631	1.00616332819723	5e-130	PLK1	polo-like kinase 1 [EC:2.7.11.21]	0.00616332819722998
KXJ11031.1	K01679	1	0	FUMC	fumarate hydratase, class II [EC:4.2.1.2]	0
KXJ11036.1	K17867	0.975308641975309	9e-12	DPH4	diphthamide biosynthesis protein 4	0.024691358024691
KXJ11037.1	K00464	1.01632653061224	2e-66	ACOX	all-trans-8'-apo-beta-carotenal 15,15'-oxygenase [EC:1.13.11.75]	0.01632653061224
KXJ11039.1	K11265	0.543990086741016	9e-73	ADCYA	adenylate cyclase 10 [EC:4.6.1.1]	0.456009913258984
KXJ11048.1	K18122	0.965034965034965	7e-116	CAT2	4-hydroxybutyrate CoA-transferase [EC:2.8.3.-]	0.034965034965035
KXJ11066.1	K09171	0.663934426229508	4e-85	NFIX	nuclear factor I/X	0.336065573770492
KXJ11069.1	K04667	0.968571428571429	1e-21	INHBE	inhibin, beta	0.031428571428571
KXJ11072.1	K08963	1	6e-76	MTNA	methylthioribose-1-phosphate isomerase [EC:5.3.1.23]	0
KXJ11073.1	K15691	0.684754521963824	1e-104	RFWD3	E3 ubiquitin-protein ligase RFWD3 [EC:2.3.2.27]	0.315245478036176
KXJ11074.1	K08182	0.995726495726496	9e-27	MOT6	MFS transporter, MCP family, solute carrier family 16 (monocarboxylic acid transporters), member 5	0.00427350427350404
KXJ11081.1	K15318	0.967637540453074	1e-58	APTB	hydrolase	0.032362459546926
KXJ11082.1	K03909	0.895424836601307	2e-25	TFPI1	tissue factor pathway inhibitor	0.104575163398693
KXJ11088.1	K13123	0.9140708915145	1e-137	GPTC1	G patch domain-containing protein 1	0.0859291084854999
KXJ11089.1	K11307	0.746317512274959	3e-171	KAT7	histone acetyltransferase MYST2 [EC:2.3.1.48]	0.253682487725041
KXJ11095.1	K08459	0.977272727272727	3e-16	AGRG5	G protein-coupled receptor 114	0.022727272727273
KXJ11102.1	K03424	1	1e-24	YCFH	TatD DNase family protein [EC:3.1.21.-]	0
KXJ11104.1	K04925	0.780120481927711	3e-11	KCNKH	potassium channel subfamily K member 17	0.219879518072289
KXJ11106.1	K17768	0.86385737439222	4e-32	TOM70	mitochondrial import receptor subunit TOM70	0.13614262560778
KXJ11109.1	K04520	0.628279883381924	3e-57	A4	amyloid beta A4 protein	0.371720116618076
KXJ11110.1	K14349	0.806372549019608	3e-37	NCEH1	neutral cholesterol ester hydrolase 1 [EC:3.1.1.-]	0.193627450980392
KXJ11112.1	K18885	0.74468085106383	8e-12	GAMT1	gibberellin A9 O-methyltransferase [EC:2.1.1.275]	0.25531914893617
KXJ11123.1	K02879	1.00862068965517	5e-18	RL17	large subunit ribosomal protein L17	0.00862068965516993
KXJ11125.1	K01809	0.997668997668998	2e-89	MPI	mannose-6-phosphate isomerase [EC:5.3.1.8]	0.00233100233100203
KXJ11134.1	K01783	0.991111111111111	1e-41	RPE	ribulose-phosphate 3-epimerase [EC:5.1.3.1]	0.00888888888888895
KXJ11136.1	K09582	0.954692556634304	0	PDIA4	protein disulfide-isomerase A4 [EC:5.3.4.1]	0.045307443365696
KXJ11139.1	K14589	0.723756906077348	3e-35	MTR1	cap1 methyltransferase [EC:2.1.1.57]	0.276243093922652
KXJ11146.1	K00760	1	3e-20	HPRT	hypoxanthine phosphoribosyltransferase [EC:2.4.2.8]	0
KXJ11158.1	K18309	0.752767527675277	2e-15	NAT8L	aspartate N-acetyltransferase [EC:2.3.1.17]	0.247232472324723
KXJ11171.1	K08634	0.793617021276596	5e-24	ADEC1	ADAM-like, decysin 1 [EC:3.4.24.-]	0.206382978723404
KXJ11195.1	K11591	0.856140350877193	2e-50	MBD3	methyl-CpG-binding domain protein 3	0.143859649122807
KXJ11196.1	K17290	0.838842975206612	2e-27	HTAI2	oxidoreductase [EC:1.1.1.-]	0.161157024793388
KXJ11201.1	K06047	1.02122015915119	1e-20	TTL	tubulin---tyrosine ligase [EC:6.3.2.25]	0.02122015915119
KXJ11215.1	K03872	0.96969696969697	2e-13	ELOC	transcription elongation factor B, polypeptide 1	0.0303030303030301
KXJ11220.1	K09621	0.995967741935484	7e-24	KLK12	kallikrein 12 [EC:3.4.21.-]	0.00403225806451601
KXJ11237.1	K00816	1.00218818380744	1e-116	KAT1	kynurenine---oxoglutarate transaminase / cysteine-S-conjugate beta-lyase / glutamine---phenylpyruvate transaminase [EC:2.6.1.7 4.4.1.13 2.6.1.64]	0.00218818380744001
KXJ11258.1	K05668	0.960334029227557	7e-170	MRP5	ATP-binding cassette, subfamily C (CFTR/MRP), member 5	0.039665970772443
KXJ11261.1	K14707	0.912966252220249	1e-51	S2610	solute carrier family 26, member 10	0.087033747779751
KXJ11262.1	K14702	0.546153846153846	8e-72	S26A4	solute carrier family 26 (sodium-independent chloride/iodide transporter), member 4	0.453846153846154
KXJ11265.1	K10756	0.997191011235955	0	RFC3	replication factor C subunit 3/5	0.00280898876404501
KXJ11270.1	K09228	1	2e-127	ZN442	KRAB domain-containing zinc finger protein	0
KXJ11275.1	K06942	1.00486618004866	2e-63	YG4I	ribosome-binding ATPase	0.00486618004866002
KXJ11277.1	K01637	0.981308411214953	9e-174	ACEA1	isocitrate lyase [EC:4.1.3.1]	0.018691588785047
KXJ11278.1	K01547	0.991655076495132	3e-17	KDPB	K+-transporting ATPase ATPase B chain [EC:3.6.3.12]	0.00834492350486804
KXJ11281.1	K14787	0.670833333333333	0	RBM19	multiple RNA-binding domain-containing protein 1	0.329166666666667
KXJ11288.1	K10875	0.78581173260573	1e-44	RAD54	DNA repair and recombination protein RAD54 and RAD54-like protein [EC:3.6.4.-]	0.21418826739427
KXJ11289.1	K16675	0.721763085399449	9e-42	ZDHC9	palmitoyltransferase ZDHHC9/14/18 [EC:2.3.1.225]	0.278236914600551
KXJ11290.1	K11088	0.851485148514851	7e-27	SMD3	small nuclear ribonucleoprotein D3	0.148514851485149
KXJ11291.1	K09373	0.830049261083744	7e-34	LHX2	LIM homeobox protein 2/9	0.169950738916256
KXJ11295.1	K14803	0.954802259887006	4e-16	P2C27	protein phosphatase PTC2/3 [EC:3.1.3.16]	0.045197740112994
KXJ11296.1	K10264	0.854515050167224	4e-87	FBXW8	F-box and WD-40 domain protein 8	0.145484949832776
KXJ11298.1	K14757	0.988549618320611	4e-34	CALB1	calbindin D28	0.0114503816793891
KXJ11299.1	K14947	0.853157121879589	5e-124	ESRP1	epithelial splicing regulatory protein 1/2	0.146842878120411
KXJ11303.1	K12940	0.50354609929078	1e-11	ABGA	aminobenzoyl-glutamate utilization protein A	0.49645390070922
KXJ11305.1	K13177	1.0041265474553	0	DDX1	ATP-dependent RNA helicase DDX1 [EC:3.6.4.13]	0.00412654745530006
KXJ11307.1	K00823	1	2e-45	Y2045	4-aminobutyrate aminotransferase [EC:2.6.1.19]	0
KXJ11311.1	K18880	0.857142857142857	2e-20	ECI3	very-long-chain (3R)-3-hydroxyacyl-CoA dehydratase [EC:4.2.1.134]	0.142857142857143
KXJ11367.1	K08856	0.970491803278689	2e-18	STK16	serine/threonine kinase 16 [EC:2.7.11.1]	0.029508196721311
KXJ11368.1	K15322	0.816	5e-24	SEN22	tRNA-splicing endonuclease subunit Sen2 [EC:4.6.1.16]	0.184
KXJ11372.1	K15361	0.913432835820896	3e-98	WDR48	WD repeat-containing protein 48	0.086567164179104
KXJ11380.1	K18663	1.00181735574739	0	ASCC3	activating signal cointegrator complex subunit 3 [EC:3.6.4.12]	0.00181735574738995
KXJ11382.1	K04556	1.01505376344086	1e-117	PRKN	parkin [EC:2.3.2.31]	0.0150537634408601
KXJ11397.1	K03127	0.89622641509434	1e-33	TAF13	transcription initiation factor TFIID subunit 13	0.10377358490566
KXJ11410.1	K06287	1	1e-35	MAF	septum formation protein	0
KXJ11411.1	K04529	0.61830985915493	2e-61	APBB1	amyloid beta A4 precursor protein-binding family B member 1	0.38169014084507
KXJ11413.1	K11339	1	5e-56	EAF3	mortality factor 4-like protein 1	0
KXJ11416.1	K09669	1.01705756929638	8e-112	FUT10	alpha-1,3-fucosyltransferase 10 [EC:2.4.1.-]	0.0170575692963799
KXJ11418.1	K00977	1.00392927308448	2e-65	TDT	DNA nucleotidylexotransferase [EC:2.7.7.31]	0.00392927308447999
KXJ11420.1	K16461	1.02319587628866	0	CP135	centrosomal protein CEP135	0.0231958762886599
KXJ11423.1	K15264	1.02826086956522	9e-24	RCM1	25S rRNA (cytosine2278-C5)-methyltransferase [EC:2.1.1.311]	0.02826086956522
KXJ11427.1	K10387	0.689424364123159	9e-40	PKP1	plakophilin 1	0.310575635876841
KXJ11428.1	K22459	0.978386167146974	1e-104	P3H2	procollagen-proline 3-dioxygenase 2 [EC:1.14.11.7]	0.021613832853026
KXJ11429.1	K02955	0.94	3e-69	RS14	small subunit ribosomal protein S14e	0.0600000000000001
KXJ11438.1	K06034	0.690909090909091	3e-11	COMD	sulfopyruvate decarboxylase subunit alpha [EC:4.1.1.79]	0.309090909090909
KXJ11439.1	K04802	0.996124031007752	7e-81	PCNA	proliferating cell nuclear antigen	0.00387596899224796
KXJ11440.1	K13039	0.913513513513514	6e-12	COME	sulfopyruvate decarboxylase subunit beta [EC:4.1.1.79]	0.086486486486486
KXJ11447.1	K22530	0.980609418282548	5e-141	ATAD1	ATPase family AAA domain-containing protein 1 [EC:3.6.1.-]	0.019390581717452
KXJ11448.1	K14797	1	0	BYST	essential nuclear protein 1	0
KXJ11453.1	K10257	0.676315789473684	3e-29	FAD3E	acyl-lipid omega-3 desaturase [EC:1.14.19.25 1.14.19.35 1.14.19.36]	0.323684210526316
KXJ11455.1	K14314	0.69051404345522	0	PO210	nuclear pore complex protein Nup210	0.30948595654478
KXJ11485.1	K17807	0.766272189349112	2e-60	TAM41	mitochondrial translocator assembly and maintenance protein 41	0.233727810650888
KXJ11486.1	K00921	0.51077943615257	5e-105	FYV1	1-phosphatidylinositol-3-phosphate 5-kinase [EC:2.7.1.150]	0.48922056384743
KXJ11493.1	K02128	0.952054794520548	1e-18	AT5G2	F-type H+-transporting ATPase subunit c	0.047945205479452
KXJ11494.1	K18401	0.84349593495935	4e-46	KANL2	KAT8 regulatory NSL complex subunit 2	0.15650406504065
KXJ11496.1	K05954	0.900414937759336	8e-93	FNTB	protein farnesyltransferase subunit beta [EC:2.5.1.58]	0.099585062240664
KXJ11498.1	K03691	1.002331002331	2e-131	OFUT2	peptide-O-fucosyltransferase [EC:2.4.1.221]	0.00233100233099992
KXJ11499.1	K19673	0.998489425981873	5e-165	TTC21	tetratricopeptide repeat protein 21B	0.00151057401812704
KXJ11505.1	K00503	0.892307692307692	4e-57	TBH1	dopamine beta-monooxygenase [EC:1.14.17.1]	0.107692307692308
KXJ11506.1	K12871	0.650602409638554	9e-11	CCD12	coiled-coil domain-containing protein 12	0.349397590361446
KXJ11538.1	K02548	0.883116883116883	2e-12	MENA	1,4-dihydroxy-2-naphthoate octaprenyltransferase [EC:2.5.1.74 2.5.1.-]	0.116883116883117
KXJ11575.1	K04180	0.982954545454545	2e-14	CCR5	C-C chemokine receptor type 5	0.017045454545455
KXJ11577.1	K07556	0.862542955326461	2e-23	ATP12	ATP synthase mitochondrial F1 complex assembly factor 2	0.137457044673539
KXJ11583.1	K03169	1.001414427157	1e-21	TOP1	DNA topoisomerase III [EC:5.99.1.2]	0.00141442715700002
KXJ11584.1	K04292	0.935135135135135	1e-13	S1PR2	sphingosine 1-phosphate receptor 2	0.064864864864865
KXJ11593.1	K14777	0.9975	2e-92	RRP3	ATP-dependent RNA helicase DDX47/RRP3 [EC:3.6.4.13]	0.00249999999999995
KXJ11598.1	K11322	0.603960396039604	2e-106	EPC2	enhancer of polycomb-like protein	0.396039603960396
KXJ11599.1	K10480	0.923280423280423	3e-51	BTBD8	BTB/POZ domain-containing protein 8	0.076719576719577
KXJ11607.1	K20879	0.761476147614761	0	NEK10	NIMA (never in mitosis gene a)-related kinase 10 [EC:2.7.11.1]	0.238523852385239
KXJ11611.1	K07888	1	1e-112	RAB5B	Ras-related protein Rab-5B	0
KXJ11614.1	K09096	0.614803625377644	2e-35	HIF3A	hypoxia-inducible factor 3 alpha	0.385196374622356
KXJ11617.1	K20184	0.622983870967742	5e-36	VPS41	vacuolar protein sorting-associated protein 41	0.377016129032258
KXJ11643.1	K07442	1.0089552238806	2e-73	TRM61	tRNA (adenine57-N1/adenine58-N1)-methyltransferase catalytic subunit [EC:2.1.1.219 2.1.1.220]	0.0089552238806001
KXJ11644.1	K09314	0.816	2e-36	DLX4A	homeobox protein DLX1/4/6	0.184
KXJ11651.1	K10523	1.00255102040816	6e-177	SPOPL	speckle-type POZ protein	0.00255102040816002
KXJ11655.1	K15015	1.00246913580247	5e-25	AVT1I	solute carrier family 32 (vesicular inhibitory amino acid transporter)	0.00246913580246999
KXJ11658.1	K14552	0.71712158808933	2e-30	UTP17	NET1-associated nuclear protein 1 (U3 small nucleolar RNA-associated protein 17)	0.28287841191067
KXJ11685.1	K01090	1	5e-39	GLC7D	protein phosphatase [EC:3.1.3.16]	0
KXJ11686.1	K00910	0.986918604651163	0	ARBK2	beta-adrenergic-receptor kinase [EC:2.7.11.15]	0.013081395348837
KXJ11694.1	K12315	1	0	ACTH	actin, gamma-enteric smooth muscle	0
KXJ11695.1	K15901	0.92	2e-40	TPRKB	EKC/KEOPS complex subunit CGI121/TPRKB	0.08
KXJ11696.1	K22422	0.934369602763385	5e-56	DONS	protein downstream neighbor of Son	0.065630397236615
KXJ11705.1	K03850	0.676245210727969	2e-12	ALG10	alpha-1,2-glucosyltransferase [EC:2.4.1.256]	0.323754789272031
KXJ11709.1	K07906	1	6e-23	RAB25	Ras-related protein Rab-25	0
KXJ11734.1	K21919	1.00671140939597	1e-31	FIP2	BTB/POZ domain-containing protein KCTD9	0.00671140939596993
KXJ11737.1	K20120	0.98015873015873	5e-36	BIN3	bridging integrator 3	0.01984126984127
KXJ11745.1	K16865	0.73661670235546	2e-81	PDCD4	programmed cell death protein 4	0.26338329764454
KXJ11746.1	K00549	1.02064896755162	1e-36	METE	5-methyltetrahydropteroyltriglutamate--homocysteine methyltransferase [EC:2.1.1.14]	0.0206489675516199
KXJ11750.1	K17098	0.996835443037975	5e-46	ANXD8	annexin D	0.003164556962025
KXJ11751.1	K03654	1.00627615062761	1e-49	RECQ	ATP-dependent DNA helicase RecQ [EC:3.6.4.12]	0.00627615062761011
KXJ11753.1	K17885	0.98019801980198	2e-59	MTCH2	mitochondrial carrier	0.01980198019802
KXJ11759.1	K19926	0.507177033492823	8e-13	ZP1	zona pellucida sperm-binding protein 1	0.492822966507177
KXJ11765.1	K04382	1	0	PP2AA	serine/threonine-protein phosphatase 2A catalytic subunit [EC:3.1.3.16]	0
KXJ11775.1	K02260	0.986111111111111	4e-12	CX172	cytochrome c oxidase assembly protein subunit 17	0.013888888888889
KXJ11780.1	K18416	0.827476038338658	5e-41	ERI1	3'-5' exoribonuclease 1 [EC:3.1.-.-]	0.172523961661342
KXJ11782.1	K19985	0.995024875621891	0	EXOC6	exocyst complex component 6	0.00497512437810899
KXJ11785.1	K01511	1.00468384074941	2e-30	ENTP5	ectonucleoside triphosphate diphosphohydrolase 5/6 [EC:3.6.1.6]	0.00468384074941008
KXJ11787.1	K02602	0.585738539898132	6e-163	CPEB2	cytoplasmic polyadenylation element-binding protein	0.414261460101868
KXJ11788.1	K10660	0.918149466192171	2e-108	MARH5	E3 ubiquitin-protein ligase MARCH5 [EC:2.3.2.27]	0.081850533807829
KXJ11790.1	K03575	1.00571428571429	5e-54	MUTY	A/G-specific adenine glycosylase [EC:3.2.2.31]	0.00571428571429
KXJ11796.1	K07386	1.06060606060606	6e-40	PEPO	putative endopeptidase [EC:3.4.24.-]	0.0606060606060601
KXJ11797.1	K10359	1.00722347629797	0	MYO7A	myosin VIIa	0.00722347629796993
KXJ11798.1	K09230	0.964673913043478	7e-22	ZNF24	SCAN domain-containing zinc finger protein	0.035326086956522
KXJ11802.1	K14778	1.00229885057471	8e-28	DBP8	ATP-dependent RNA helicase DDX49/DBP8 [EC:3.6.4.13]	0.00229885057470991
KXJ11807.1	K03846	0.935135135135135	5e-47	ALG9	alpha-1,2-mannosyltransferase [EC:2.4.1.259 2.4.1.261]	0.064864864864865
KXJ11808.1	K04513	1	3e-116	RHO1	Ras homolog gene family, member A	0
KXJ11809.1	K19933	0.939814814814815	0	CAPS2	calcium-dependent secretion activator	0.060185185185185
KXJ11812.1	K10915	0.921119592875318	1e-23	CQSA	CAI-1 autoinducer synthase [EC:2.3.-.-]	0.078880407124682
KXJ11815.1	K00556	0.848341232227488	7e-12	TRMH	tRNA (guanosine-2'-O-)-methyltransferase [EC:2.1.1.34]	0.151658767772512
KXJ11823.1	K13985	0.862595419847328	1e-115	NAPEP	N-acyl-phosphatidylethanolamine-hydrolysing phospholipase D [EC:3.1.4.54]	0.137404580152672
KXJ11829.1	K02729	1	3e-141	PSA5	20S proteasome subunit alpha 5 [EC:3.4.25.1]	0
KXJ11830.1	K00615	1	0	TKTL2	transketolase [EC:2.2.1.1]	0
KXJ11832.1	K02493	0.98943661971831	4e-16	PRMC	release factor glutamine methyltransferase [EC:2.1.1.297]	0.01056338028169
KXJ11833.1	K17732	1.00204498977505	0	MPPB	mitochondrial-processing peptidase subunit beta [EC:3.4.24.64]	0.00204498977505008
KXJ11835.1	K09437	0.672340425531915	6e-24	FEV	ETS oncogene family protein FEV	0.327659574468085
KXJ11837.1	K03644	1	4e-78	LIPA	lipoyl synthase [EC:2.8.1.8]	0
KXJ11842.1	K16072	0.867088607594937	3e-85	RB6I2	ELKS/RAB6-interacting/CAST family member 1	0.132911392405063
KXJ11853.1	K09038	0.535864978902954	2e-14	NRL	neural retina-specific leucine zipper protein	0.464135021097046
KXJ11854.1	K11643	0.87780269058296	3e-143	CHD3	chromodomain-helicase-DNA-binding protein 4 [EC:3.6.4.12]	0.12219730941704
KXJ11857.1	K17928	0.590116279069767	7e-26	SNX16	sorting nexin-16	0.409883720930233
KXJ11861.1	K07989	0.818181818181818	6e-16	SH21B	EWS/FLI1 activated transcript 2	0.181818181818182
KXJ11863.1	K01365	1	3e-92	CYSP3	cathepsin L [EC:3.4.22.15]	0
KXJ11867.1	K01586	1.01554404145078	7e-23	DCDA	diaminopimelate decarboxylase [EC:4.1.1.20]	0.0155440414507799
KXJ11872.1	K05006	0.955555555555556	4e-46	KCJ13	potassium inwardly-rectifying channel subfamily J member 13	0.044444444444444
KXJ11876.1	K05005	0.866510538641686	7e-85	KCJ12	potassium inwardly-rectifying channel subfamily J member 12	0.133489461358314
KXJ11882.1	K18914	0.920892494929006	2e-67	ADRO	adrenodoxin-NADP+ reductase [EC:1.18.1.6]	0.079107505070994
KXJ11887.1	K07282	0.963157894736842	1e-82	Y0574	gamma-polyglutamate biosynthesis protein CapA	0.036842105263158
KXJ11888.1	K04995	0.991935483870968	1e-75	KCNJ1	potassium inwardly-rectifying channel subfamily J member 1	0.00806451612903203
KXJ11889.1	K06521	1.03050847457627	2e-25	SEM4D	semaphorin 4	0.03050847457627
KXJ11894.1	K22566	0.981042654028436	9e-33	COMDA	COMM domain containing 10	0.018957345971564
KXJ11897.1	K04523	0.587628865979381	2e-67	UBQL1	ubiquilin	0.412371134020619
KXJ11899.1	K08283	0.993589743589744	7e-173	C43BP	collagen type IV alpha-3-binding protein	0.00641025641025605
KXJ11907.1	K18038	0.885328836424958	2e-123	PTN9	tyrosine-protein phosphatase non-receptor type 9 [EC:3.1.3.48]	0.114671163575042
KXJ11908.1	K00902	0.535315985130111	1e-56	DOLK	dolichol kinase [EC:2.7.1.108]	0.464684014869889
KXJ11923.1	K13140	0.587020648967552	2e-95	INT3	integrator complex subunit 3	0.412979351032448
KXJ11925.1	K04555	1	1e-40	UBC7	ubiquitin-conjugating enzyme E2 G2 [EC:2.3.2.23]	0
KXJ11927.1	K00965	0.613207547169811	1e-25	GAL7	UDPglucose--hexose-1-phosphate uridylyltransferase [EC:2.7.7.12]	0.386792452830189
KXJ11930.1	K20369	0.992779783393502	3e-68	SURF4	ER-derived vesicles protein	0.00722021660649796
KXJ11931.1	K12734	1	8e-90	PPIL3	peptidyl-prolyl cis-trans isomerase-like 3 [EC:5.2.1.8]	0
KXJ11939.1	K09131	0.521551724137931	9e-16	Y6344	uncharacterized protein	0.478448275862069
KXJ11941.1	K04006	0.721784776902887	1e-11	DAF	decay accelerating factor	0.278215223097113
KXJ11948.1	K15743	1	5e-69	EST5A	carboxylesterase 3/5 [EC:3.1.1.1]	0
KXJ11951.1	K13155	0.783653846153846	3e-58	U1SBP	U11/U12 small nuclear ribonucleoprotein 35 kDa protein	0.216346153846154
KXJ11978.1	K21433	0.974921630094044	1e-11	ANKR1	ankyrin repeat domain-containing protein 1	0.025078369905956
KXJ11981.1	K21412	0.665008291873963	1e-46	ANKL2	ankyrin repeat and LEM domain-containing protein 2	0.334991708126037
KXJ11983.1	K13103	0.985489721886336	0	TFP11	tuftelin-interacting protein 11	0.014510278113664
KXJ11984.1	K01373	1	3e-51	RD19B	cathepsin F [EC:3.4.22.41]	0
KXJ11990.1	K04130	0.708154506437768	2e-12	ACM2	muscarinic acetylcholine receptor M2	0.291845493562232
KXJ11995.1	K06226	0.701397712833545	4e-48	SMO	smoothened	0.298602287166455
KXJ11999.1	K20278	0.550231839258114	1e-31	INP5E	inositol polyphosphate 5-phosphatase INPP5E [EC:3.1.3.36]	0.449768160741886
KXJ12010.1	K16494	0.940880503144654	8e-24	PCDB4	protocadherin beta	0.059119496855346
KXJ12015.1	K00737	0.634146341463415	2e-82	MGAT3	beta-1,4-mannosyl-glycoprotein beta-1,4-N-acetylglucosaminyltransferase [EC:2.4.1.144]	0.365853658536585
KXJ12022.1	K03124	0.996825396825397	1e-140	TF2B	transcription initiation factor TFIIB	0.00317460317460305
KXJ12025.1	K10423	0.5187265917603	6e-56	CLIP3	CAP-Gly domain-containing linker protein 3/4	0.4812734082397
KXJ12029.1	K17548	0.678861788617886	9e-56	PKDCC	protein kinase domain-containing protein, cytoplasmic	0.321138211382114
KXJ12035.1	K18426	0.996655518394649	1e-56	ECHD1	ethylmalonyl-CoA/methylmalonyl-CoA decarboxylase [EC:4.1.1.94 4.1.1.41]	0.00334448160535095
KXJ12036.1	K02959	1.01333333333333	5e-11	RS16	small subunit ribosomal protein S16	0.0133333333333301
KXJ12078.1	K11703	0.535472972972973	4e-91	GLT25	collagen beta-1,O-galactosyltransferase [EC:2.4.1.50]	0.464527027027027
KXJ12079.1	K20798	0.713554987212276	1e-41	HENMT	small RNA 2'-O-methyltransferase [EC:2.1.1.-]	0.286445012787724
KXJ12083.1	K15407	1.00531914893617	1e-19	QTRT2	queuine tRNA-ribosyltransferase subunit QTRTD1 [EC:2.4.2.29]	0.00531914893616992
KXJ12087.1	K21879	0.585446527012128	3e-113	WHRN	whirlin	0.414553472987872
KXJ12091.1	K01351	1	2e-25	KLK3	semenogelase [EC:3.4.21.77]	0
KXJ12094.1	K22534	0.938095238095238	5e-59	PRDM5	PR domain zinc finger protein 5	0.061904761904762
KXJ12095.1	K14539	1.00918836140888	0	LSG1	large subunit GTPase 1 [EC:3.6.1.-]	0.00918836140887991
KXJ12102.1	K13251	0.913513513513514	8e-69	SSRG	translocon-associated protein subunit gamma	0.086486486486486
KXJ12115.1	K03135	0.728643216080402	1e-24	TAF11	transcription initiation factor TFIID subunit 11	0.271356783919598
KXJ12116.1	K00639	1	4e-33	BIOF	glycine C-acetyltransferase [EC:2.3.1.29]	0
KXJ12118.1	K06981	1.06153846153846	2e-17	IPK	isopentenyl phosphate kinase [EC:2.7.4.26]	0.06153846153846
KXJ12124.1	K18061	0.803523758675921	0	MTMRD	myotubularin-related protein 5/13	0.196476241324079
KXJ12126.1	K04899	1.0080971659919	4e-59	KCNF1	potassium voltage-gated channel subfamily F member 1	0.00809716599190002
KXJ12128.1	K20281	1.04370179948586	2e-67	GCC1	GRIP and coiled-coil domain-containing protein 1	0.0437017994858599
KXJ12132.1	K11137	0.954987834549878	2e-112	TELO2	telomere length regulation protein	0.045012165450122
KXJ12133.1	K10405	1.07715133531157	1e-115	KIFC1	kinesin family member C1	0.07715133531157
KXJ12142.1	K07189	0.79372197309417	1e-19	PPR3C	protein phosphatase 1 regulatory subunit 3A/B/C/D/E	0.20627802690583
KXJ12155.1	K02218	1	2e-146	KC1	casein kinase 1 [EC:2.7.11.1]	0
KXJ12159.1	K14717	1.00877192982456	2e-124	S39AB	solute carrier family 39 (zinc transporter), member 11	0.0087719298245601
KXJ12160.1	K01769	0.996412556053812	2e-149	GCY15	guanylate cyclase, other [EC:4.6.1.2]	0.00358744394618804
KXJ12162.1	K03253	0.976811594202899	3e-176	EIF3B	translation initiation factor 3 subunit B	0.023188405797101
KXJ12163.1	K01024	0.948553054662379	5e-73	HS3S1	[heparan sulfate]-glucosamine 3-sulfotransferase 1 [EC:2.8.2.23]	0.051446945337621
KXJ12171.1	K08324	1	5e-61	SAD	succinate-semialdehyde dehydrogenase [EC:1.2.1.16 1.2.1.24]	0
KXJ12174.1	K16066	0.995967741935484	3e-16	YDFG	3-hydroxy acid dehydrogenase / malonic semialdehyde reductase [EC:1.1.1.381 1.1.1.-]	0.00403225806451601
KXJ12175.1	K02912	0.907407407407407	3e-17	RL32	large subunit ribosomal protein L32e	0.092592592592593
KXJ12176.1	K00860	1	1e-61	KAPS	adenylylsulfate kinase [EC:2.7.1.25]	0
KXJ12184.1	K03065	1	0	PRS6A	26S proteasome regulatory subunit T5	0
KXJ12188.1	K20396	1.00682593856655	9e-64	TBCD7	TBC1 domain family member 7	0.00682593856654989
KXJ12191.1	K00308	1	4e-22	PAOX	N1-acetylpolyamine oxidase [EC:1.5.3.13]	0
KXJ12194.1	K19613	0.982668977469671	0	SHOC2	leucine-rich repeat protein SHOC2	0.017331022530329
KXJ12195.1	K19030	0.933184855233853	3e-35	YIVH	6-phosphofructo-2-kinase / fructose-2,6-biphosphatase 4 [EC:2.7.1.105 3.1.3.46]	0.066815144766147
KXJ12200.1	K16749	0.994452149791956	1e-121	BBS7	Bardet-Biedl syndrome 7 protein	0.00554785020804405
KXJ12201.1	K20314	0.859934853420195	1e-42	YL87	arfaptin	0.140065146579805
KXJ12204.1	K08337	1	2e-161	ATG7	ubiquitin-like modifier-activating enzyme ATG7	0
KXJ12208.1	K07575	1	3e-62	MCTS1	PUA domain protein	0
KXJ12215.1	K16855	1.00512820512821	3e-44	NUD16	U8 snoRNA-decapping enzyme [EC:3.6.1.62 3.6.1.64]	0.00512820512820999
KXJ12218.1	K15101	1	3e-72	ORNT1	solute carrier family 25 (mitochondrial ornithine transporter) member 2/15	0
KXJ12219.1	K07364	0.936608557844691	5e-127	TEC	tyrosine-protein kinase Tec [EC:2.7.10.2]	0.063391442155309
KXJ12220.1	K03949	0.991379310344828	2e-40	NDUA5	NADH dehydrogenase (ubiquinone) 1 alpha subcomplex subunit 5	0.00862068965517204
KXJ12223.1	K01054	0.968051118210863	4e-15	MGLL	acylglycerol lipase [EC:3.1.1.23]	0.031948881789137
KXJ12226.1	K14209	1.00462962962963	1e-17	ANT1	solute carrier family 36 (proton-coupled amino acid transporter)	0.00462962962962998
KXJ12227.1	K00294	1	7e-64	ROCA	1-pyrroline-5-carboxylate dehydrogenase [EC:1.2.1.88]	0
KXJ12234.1	K14009	0.971428571428571	8e-45	BAP31	B-cell receptor-associated protein 31	0.028571428571429
KXJ12235.1	K20207	0.994082840236686	9e-30	GPX1	hydroperoxy fatty acid reductase [EC:1.11.1.22]	0.00591715976331397
KXJ12241.1	K04571	0.877906976744186	3e-41	SSRD	translocon-associated protein subunit delta	0.122093023255814
KXJ12245.1	K07438	1	2e-47	CP27B	calcidiol 1-monooxygenase (25-hydroxyvitamin D3 1alpha-hydroxylase) [EC:1.14.15.18]	0
KXJ12249.1	K04314	0.991891891891892	4e-23	PRLHR	prolactin releasing hormone receptor	0.00810810810810803
KXJ12250.1	K00623	0.998405103668262	9e-42	CLAT	choline O-acetyltransferase [EC:2.3.1.6]	0.00159489633173804
KXJ12251.1	K13049	0.932405566600398	1e-120	P20D1	carboxypeptidase PM20D1 [EC:3.4.17.-]	0.067594433399602
KXJ12258.1	K10578	0.506289308176101	4e-88	UB2J1	ubiquitin-conjugating enzyme E2 J1 [EC:2.3.2.23]	0.493710691823899
KXJ12262.1	K12192	1	2e-20	VPS2C	charged multivesicular body protein 2B	0
KXJ12268.1	K08467	0.948484848484848	3e-33	GP157	G protein-coupled receptor 157	0.051515151515152
KXJ12273.1	K01942	0.869300911854103	4e-43	HCS2	biotin---protein ligase [EC:6.3.4.9 6.3.4.10 6.3.4.11 6.3.4.15]	0.130699088145897
KXJ12280.1	K00423	1	6e-18	ASO	L-ascorbate oxidase [EC:1.10.3.3]	0
KXJ12285.1	K22437	0.888198757763975	4e-14	HNMTL	carnosine N-methyltransferase [EC:2.1.1.22]	0.111801242236025
KXJ12287.1	K06070	0.731301939058172	2e-104	DKF1	protein kinase D [EC:2.7.11.13]	0.268698060941828
KXJ12301.1	K14724	0.972324723247233	1e-109	SL9A8	solute carrier family 9 (sodium/hydrogen exchanger), member 8	0.027675276752767
KXJ12306.1	K01068	0.995249406175772	6e-79	ACOT4	acyl-coenzyme A thioesterase 1/2/4 [EC:3.1.2.2]	0.00475059382422804
KXJ12310.1	K14213	1	2e-94	AMPP2	Xaa-Pro dipeptidase [EC:3.4.13.9]	0
KXJ12311.1	K03264	1	1e-140	IF6	translation initiation factor 6	0
KXJ12320.1	K01634	1	4e-175	SGPL	sphinganine-1-phosphate aldolase [EC:4.1.2.27]	0
KXJ12322.1	K14313	0.808441558441558	7e-68	NUP53	nuclear pore complex protein Nup53	0.191558441558442
KXJ12325.1	K06736	0.80242825607064	1e-24	CADH2	cadherin 2, type 1, N-cadherin	0.19757174392936
KXJ12326.1	K00157	1	0	AOXA	aldehyde oxidase [EC:1.2.3.1]	0
KXJ12328.1	K02877	1	1e-92	RL15	large subunit ribosomal protein L15e	0
KXJ12332.1	K18343	0.863636363636364	6e-52	OTUL	ubiquitin thioesterase otulin [EC:3.4.19.12]	0.136363636363636
KXJ12334.1	K18272	0.930835734870317	3e-115	XRP2	protein XRP2	0.069164265129683
KXJ12335.1	K03665	1.01966292134831	4e-18	HFLX	GTPase	0.0196629213483099
KXJ12343.1	K13179	1	2e-79	HAS1	ATP-dependent RNA helicase DDX18/HAS1 [EC:3.6.4.13]	0
KXJ12346.1	K05750	1	2e-107	NAPA	NCK-associated protein 1	0
KXJ12378.1	K16197	1	2e-104	143BB	14-3-3 protein beta/theta/zeta	0
KXJ12386.1	K13696	0.989333333333333	5e-53	ABDH3	abhydrolase domain-containing protein 1/3	0.010666666666667
KXJ12393.1	K01488	1	1e-108	ADA	adenosine deaminase [EC:3.5.4.4]	0
KXJ12397.1	K03094	1	3e-81	SKP1	S-phase kinase-associated protein 1	0
KXJ12398.1	K13349	1.01098901098901	3e-20	SYM1	Mpv17-like protein	0.0109890109890101
KXJ12402.1	K03306	1.19014084507042	4e-49	Y680	inorganic phosphate transporter, PiT family	0.19014084507042
KXJ12413.1	K08882	0.55688622754491	8e-32	TIF1B	tripartite motif-containing protein 28 [EC:2.3.2.27]	0.44311377245509
KXJ12415.1	K00560	0.670454545454545	9e-15	TYSY	thymidylate synthase [EC:2.1.1.45]	0.329545454545455
KXJ12416.1	K03231	1	0	EF1A	elongation factor 1-alpha	0
KXJ12424.1	K11997	1	1e-89	TRIM3	tripartite motif-containing protein 2/3	0
KXJ12432.1	K06957	0.796769851951548	6e-24	TMCA	tRNA(Met) cytidine acetyltransferase [EC:2.3.1.193]	0.203230148048452
KXJ12433.1	K20366	1.0106100795756	2e-103	ERGI2	endoplasmic reticulum-Golgi intermediate compartment protein 2	0.0106100795755999
KXJ12434.1	K01667	1	7e-121	TNAA	tryptophanase [EC:4.1.99.1]	0
KXJ12436.1	K00432	1	1e-12	GPX7	glutathione peroxidase [EC:1.11.1.9]	0
KXJ12445.1	K09275	1.00875273522976	4e-82	TF2L1	transcription factor CP2 and related proteins	0.00875273522976006
KXJ12449.1	K06630	0.99622641509434	6e-84	14337	14-3-3 protein epsilon	0.00377358490566004
KXJ12453.1	K03033	0.878850102669405	6e-114	PSD3B	26S proteasome regulatory subunit N3	0.121149897330595
KXJ12454.1	K02542	1	0	MCM6	DNA replication licensing factor MCM6 [EC:3.6.4.12]	0
KXJ12461.1	K03510	0.728378378378378	1e-111	POLI	DNA polymerase iota [EC:2.7.7.7]	0.271621621621622
KXJ12462.1	K11363	0.659090909090909	5e-26	SGF11	SAGA-associated factor 11	0.340909090909091
KXJ12471.1	K06583	0.986784140969163	7e-91	ITA7	integrin alpha 7	0.013215859030837
KXJ12480.1	K07957	0.919786096256685	3e-14	ARL9	ADP-ribosylation factor-like protein 9	0.0802139037433151
KXJ12493.1	K01557	0.986547085201794	2e-79	FAHD1	acylpyruvate hydrolase [EC:3.7.1.5]	0.013452914798206
KXJ12503.1	K08464	0.817834394904459	1e-28	AGRG7	G protein-coupled receptor 128	0.182165605095541
KXJ12508.1	K21625	0.625	2e-117	DMTF1	cyclin-D-binding Myb-like transcription factor 1	0.375
KXJ12510.1	K17860	1	1e-24	C340	cytochrome P450 family 3 subfamily C	0
KXJ12515.1	K20791	0.912087912087912	1e-80	DAF31	N-alpha-acetyltransferase 10/11 [EC:2.3.1.255]	0.087912087912088
KXJ12522.1	K09545	0.777777777777778	1e-12	HSPB6	heat shock protein beta-6	0.222222222222222
KXJ12530.1	K09570	1.04910714285714	4e-74	FKBP3	FK506-binding protein 3 [EC:5.2.1.8]	0.0491071428571399
KXJ12540.1	K11964	0.978520286396181	2e-154	PELI2	pellino [EC:2.3.2.27]	0.021479713603819
KXJ12556.1	K13444	0.599462365591398	3e-107	SUMF1	formylglycine-generating enzyme [EC:1.8.3.7]	0.400537634408602
KXJ12558.1	K11418	0.982708933717579	7e-134	HDA11	histone deacetylase 11 [EC:3.5.1.98]	0.0172910662824211
KXJ12559.1	K14285	1.01503759398496	6e-24	NXT1	NTF2-related export protein 1/2	0.0150375939849601
KXJ12561.1	K22257	0.914285714285714	3e-49	MIEAP	mitochondria-eating protein	0.085714285714286
KXJ12564.1	K00529	0.908629441624365	3e-25	HCAD	3-phenylpropionate/trans-cinnamate dioxygenase ferredoxin reductase component [EC:1.18.1.3]	0.091370558375635
KXJ12571.1	K20316	0.762295081967213	5e-23	SCOC	short coiled-coil protein	0.237704918032787
KXJ12595.1	K10258	0.746666666666667	1e-42	TECR	very-long-chain enoyl-CoA reductase [EC:1.3.1.93]	0.253333333333333
KXJ12596.1	K02922	0.989473684210526	1e-35	RL373	large subunit ribosomal protein L37e	0.010526315789474
KXJ12597.1	K06639	0.706827309236948	1e-147	CC14B	cell division cycle 14 [EC:3.1.3.16 3.1.3.48]	0.293172690763052
KXJ12602.1	K14003	0.988009592326139	2e-47	PREB	prolactin regulatory element-binding protein	0.0119904076738609
KXJ12604.1	K17087	0.991482112436116	1e-84	TM9S3	transmembrane 9 superfamily member 3	0.00851788756388405
KXJ12610.1	K09178	0.88	7e-79	AP2D	transcription factor AP-2 delta	0.12
KXJ12614.1	K11843	1.00801603206413	6e-60	UBP6	ubiquitin carboxyl-terminal hydrolase 14 [EC:3.4.19.12]	0.00801603206413004
KXJ12622.1	K13813	0.937956204379562	1e-43	STX12	syntaxin 12/13	0.062043795620438
KXJ12630.1	K20637	0.881104033970276	1e-80	RHG15	Rho GTPase-activating protein 15	0.118895966029724
KXJ12634.1	K20408	0.947517730496454	4e-151	WDR24	WD repeat-containing protein 24	0.052482269503546
KXJ12637.1	K00920	1.00237529691211	2e-107	PI42C	1-phosphatidylinositol-5-phosphate 4-kinase [EC:2.7.1.149]	0.00237529691211003
KXJ12640.1	K03106	1	3e-83	SRP54	signal recognition particle subunit SRP54 [EC:3.6.5.4]	0
KXJ12642.1	K03952	0.820754716981132	8e-11	NDA8B	NADH dehydrogenase (ubiquinone) 1 alpha subcomplex subunit 8	0.179245283018868
KXJ12650.1	K15412	0.84051724137931	9e-30	PROP	complement factor properdin	0.15948275862069
KXJ12652.1	K19044	0.676413255360624	4e-11	XB33	E3 ubiquitin-protein ligase XBAT32/33 [EC:2.3.2.27]	0.323586744639376
KXJ12655.1	K09592	0.97071129707113	4e-34	EGLN3	hypoxia-inducible factor prolyl hydroxylase [EC:1.14.11.29]	0.02928870292887
KXJ12665.1	K12861	0.675555555555556	5e-46	SPF27	pre-mRNA-splicing factor SPF27	0.324444444444444
KXJ12667.1	K08332	0.798181818181818	9e-15	VAC8	vacuolar protein 8	0.201818181818182
KXJ12669.1	K02353	0.79382889200561	0	DVL3	segment polarity protein dishevelled	0.20617110799439
KXJ12671.1	K10656	0.84083044982699	3e-14	MARH1	E3 ubiquitin-protein ligase MARCH1/8 [EC:2.3.2.27]	0.15916955017301
KXJ12672.1	K04741	0.92375366568915	3e-12	CASPC	caspase 12 [EC:3.4.22.-]	0.07624633431085
KXJ12674.1	K00847	1.00289855072464	5e-13	SCRK3	fructokinase [EC:2.7.1.4]	0.00289855072463996
KXJ12675.1	K17081	0.966555183946488	1e-143	PHB2	prohibitin 2	0.033444816053512
KXJ12677.1	K15135	0.971153846153846	1e-58	MED18	mediator of RNA polymerase II transcription subunit 18	0.028846153846154
KXJ12683.1	K04401	1	6e-25	CASPE	caspase 14 [EC:3.4.22.-]	0
KXJ12686.1	K01669	0.997933884297521	2e-44	PHR	deoxyribodipyrimidine photo-lyase [EC:4.1.99.3]	0.00206611570247905
KXJ12691.1	K15107	1	5e-12	GHC2	solute carrier family 25 (mitochondrial glutamate transporter), member 18/22	0
KXJ12692.1	K10148	0.575471698113208	6e-36	P73	tumor protein p73	0.424528301886792
KXJ12707.1	K16803	0.556242274412855	1e-59	ALP14	cytoskeleton-associated protein 5	0.443757725587145
KXJ12709.1	K00293	0.991111111111111	5e-98	LYS9	saccharopine dehydrogenase (NADP+, L-glutamate forming) [EC:1.5.1.10]	0.00888888888888895
KXJ12716.1	K16627	0.658333333333333	1e-12	SODE	superoxide dismutase, Cu-Zn family [EC:1.15.1.1]	0.341666666666667
KXJ12717.1	K17065	1.00641025641026	2e-174	DRP3B	dynamin 1-like protein [EC:3.6.5.5]	0.00641025641025994
KXJ12727.1	K05271	0.953947368421053	1e-63	GLRA4	glycine receptor alpha-4	0.046052631578947
KXJ12728.1	K04323	0.980582524271845	1e-13	CLTR2	cysteinyl leukotriene receptor 2	0.019417475728155
KXJ12730.1	K05189	0.993181818181818	7e-52	GBRP	gamma-aminobutyric acid receptor subunit pi	0.00681818181818195
KXJ12736.1	K02865	1	1e-106	RL10A	large subunit ribosomal protein L10Ae	0
KXJ12737.1	K21278	0.913279132791328	1e-46	DUS1A	dual specificity protein phosphatase 1 [EC:3.1.3.16 3.1.3.48]	0.086720867208672
KXJ12748.1	K04588	0.715909090909091	2e-16	SCTR	secretin receptor	0.284090909090909
KXJ12761.1	K08123	0.889204545454545	3e-11	KERA	keratocan	0.110795454545455
KXJ12775.1	K10335	0.982014388489209	8e-22	ASB13	ankyrin repeat and SOCS box protein 13	0.017985611510791
KXJ12776.1	K20301	0.985611510791367	9e-66	TPC2L	trafficking protein particle complex subunit 2	0.014388489208633
KXJ12784.1	K02516	0.97196261682243	1e-168	ANM5	type II protein arginine methyltransferase [EC:2.1.1.320]	0.02803738317757
KXJ12787.1	K22075	0.719626168224299	2e-23	BOLA3	BolA-like protein 3	0.280373831775701
KXJ12788.1	K04487	1	4e-170	ISCS	cysteine desulfurase [EC:2.8.1.7]	0
KXJ12794.1	K09791	0.969230769230769	2e-11	Y083	uncharacterized protein	0.030769230769231
KXJ12797.1	K08861	0.508797653958944	2e-42	PLK2	polo-like kinase 2 [EC:2.7.11.21]	0.491202346041056
KXJ12798.1	K01360	1.00153374233129	1e-142	NEC2	proprotein convertase subtilisin/kexin type 2 [EC:3.4.21.94]	0.00153374233129
KXJ12804.1	K14396	0.862385321100917	7e-43	EPA2A	polyadenylate-binding protein 2	0.137614678899083
KXJ12805.1	K22544	0.954159592529711	5e-146	SAMH1	deoxynucleoside triphosphate triphosphohydrolase SAMHD1 [EC:3.1.5.-]	0.0458404074702889
KXJ12807.1	K17616	0.697424892703863	2e-96	CTL2A	CTD small phosphatase-like protein 2 [EC:3.1.3.-]	0.302575107296137
KXJ12814.1	K11404	0.983644859813084	0	HDAC3	histone deacetylase 3 [EC:3.5.1.98]	0.016355140186916
KXJ12815.1	K09642	0.66193853427896	5e-32	TM11E	transmembrane protease serine 11E [EC:3.4.21.-]	0.33806146572104
KXJ12852.1	K19625	0.854889589905363	3e-38	RLBP1	retinaldehyde-binding protein 1	0.145110410094637
KXJ12854.1	K04702	0.993610223642173	4e-40	PIM1	proto-oncogene serine/threonine-protein kinase Pim-1 [EC:2.7.11.1]	0.006389776357827
KXJ12856.1	K00476	0.577597840755736	1e-159	ASPH	aspartate beta-hydroxylase [EC:1.14.11.16]	0.422402159244264
KXJ12864.1	K04936	0.554969217238347	0	KCMA1	potassium large conductance calcium-activated channel subfamily M alpha member 1	0.445030782761653
KXJ12869.1	K02366	1	0	EXT1	glucuronyl/N-acetylglucosaminyl transferase EXT1 [EC:2.4.1.224 2.4.1.225]	0
KXJ12877.1	K19589	1.01357466063348	4e-29	MTQ2	release factor glutamine methyltransferase [EC:2.1.1.297]	0.0135746606334799
KXJ12887.1	K14458	0.994029850746269	2e-108	MOGT1	2-acylglycerol O-acyltransferase 1 [EC:2.3.1.22]	0.00597014925373096
KXJ12897.1	K03066	0.982142857142857	1e-87	PRS8	26S proteasome regulatory subunit T6	0.017857142857143
KXJ12919.1	K17680	0.518248175182482	9e-79	PEO1	twinkle protein [EC:3.6.4.12]	0.481751824817518
KXJ12929.1	K08885	0.666666666666667	9e-91	TNK1	non-receptor tyrosine-protein kinase TNK1 [EC:2.7.10.2]	0.333333333333333
KXJ12938.1	K01793	1.00486223662885	3e-156	GLCE	heparosan-N-sulfate-glucuronate 5-epimerase [EC:5.1.3.17]	0.00486223662884999
KXJ12943.1	K00033	1	3e-137	6PGD	6-phosphogluconate dehydrogenase [EC:1.1.1.44 1.1.1.343]	0
KXJ12954.1	K14798	1.04	8e-71	LTV1	protein LTV1	0.04
KXJ12961.1	K04367	0.973913043478261	1e-52	MOS	proto-oncogene serine/threonine-protein kinase mos [EC:2.7.11.1]	0.026086956521739
KXJ12967.1	K14779	0.989966555183946	1e-178	DDX52	ATP-dependent RNA helicase DDX52/ROK1 [EC:3.6.4.13]	0.0100334448160539
KXJ12973.1	K18334	1.00453514739229	1e-165	FUCD	L-fuconate dehydratase [EC:4.2.1.68]	0.00453514739229011
KXJ12974.1	K15522	0.964401294498382	6e-91	FN3K	protein-fructosamine 3-kinase [EC:2.7.1.171]	0.035598705501618
KXJ12979.1	K16056	0.959459459459459	3e-66	CRCM1	calcium release-activated calcium channel protein 1	0.040540540540541
KXJ12982.1	K09270	0.925414364640884	4e-29	SOX7	transcription factor SOX7/8/10/18 (SOX group E/F)	0.074585635359116
KXJ13037.1	K01711	0.997229916897507	1e-137	GMD1	GDPmannose 4,6-dehydratase [EC:4.2.1.47]	0.00277008310249305
KXJ13051.1	K09396	0.564777327935223	2e-54	FOXC2	forkhead box protein C	0.435222672064777
KXJ13052.1	K02212	0.994206257242178	0	MCM4	DNA replication licensing factor MCM4 [EC:3.6.4.12]	0.00579374275782196
KXJ13054.1	K01763	0.995305164319249	1e-153	SCLY	selenocysteine lyase [EC:4.4.1.16]	0.00469483568075102
KXJ13059.1	K09106	0.983870967741935	7e-57	USF1	upstream stimulatory factor	0.0161290322580649
KXJ13062.1	K00445	1.00547945205479	2e-44	WNT6	wingless-type MMTV integration site family, member 6	0.00547945205479006
KXJ13063.1	K17700	0.567119155354449	9e-74	RPGP1	RAP1 GTPase activating protein 1	0.432880844645551
KXJ13064.1	K17728	0.998076923076923	1e-48	CP4F8	cytochrome P450 family 4 subfamily F polypeptide 8 [EC:1.14.14.1]	0.00192307692307703
KXJ13070.1	K06874	1.00217864923747	4e-116	ZPR1	zinc finger protein	0.00217864923747002
KXJ13072.1	K13288	0.943820224719101	1e-46	ORN	oligoribonuclease [EC:3.1.-.-]	0.056179775280899
KXJ13073.1	K06103	1.00104058272633	0	LIN2	calcium/calmodulin-dependent serine protein kinase [EC:2.7.11.1]	0.00104058272633001
KXJ13077.1	K17422	0.755555555555556	5e-11	RM41B	large subunit ribosomal protein L41	0.244444444444444
KXJ13078.1	K00734	0.870769230769231	6e-81	B3GT6	galactosylxylosylprotein 3-beta-galactosyltransferase [EC:2.4.1.134]	0.129230769230769
KXJ13081.1	K03131	0.924778761061947	4e-88	TAF6	transcription initiation factor TFIID subunit 6	0.075221238938053
KXJ13083.1	K00522	0.977272727272727	9e-66	FRIHB	ferritin heavy chain [EC:1.16.3.2]	0.022727272727273
KXJ13085.1	K01138	0.991071428571429	1e-20	YDEN	uncharacterized sulfatase [EC:3.1.6.-]	0.00892857142857095
KXJ13088.1	K11518	0.97741935483871	2e-28	TO402	mitochondrial import receptor subunit TOM40	0.02258064516129
KXJ13091.1	K13337	0.669354838709677	3e-21	PE191	peroxin-19	0.330645161290323
KXJ13094.1	K08799	0.680491551459293	1e-64	MELK	maternal embryonic leucine zipper kinase [EC:2.7.11.1]	0.319508448540707
KXJ13109.1	K13738	0.52112676056338	3e-19	CD2AP	CD2-associated protein	0.47887323943662
KXJ13116.1	K05823	0.976063829787234	9e-12	DAPEL	N-acetyldiaminopimelate deacetylase [EC:3.5.1.47]	0.023936170212766
KXJ13119.1	K11462	0.813008130081301	2e-49	FIE	polycomb protein EED	0.186991869918699
KXJ13121.1	K16729	0.993957703927492	1e-73	CHRD1	cysteine and histidine-rich domain-containing protein 1	0.00604229607250795
KXJ13124.1	K03026	0.977386934673367	9e-42	RPC4	DNA-directed RNA polymerase III subunit RPC4	0.022613065326633
KXJ13127.1	K00789	1	3e-128	METK	S-adenosylmethionine synthetase [EC:2.5.1.6]	0
KXJ13130.1	K06685	1	1e-136	MOB1B	MOB kinase activator 1	0
KXJ13138.1	K02987	1	1e-31	RS4E	small subunit ribosomal protein S4e	0
KXJ13140.1	K14305	0.563157894736842	2e-47	NUP43	nuclear pore complex protein Nup43	0.436842105263158
KXJ13148.1	K14769	0.964426877470356	6e-72	UTP11	U3 small nucleolar RNA-associated protein 11	0.035573122529644
KXJ13157.1	K09368	0.990033222591362	5e-36	PO6F1	POU domain transcription factor, class 6	0.00996677740863805
KXJ13158.1	K06176	1.0048309178744	1e-23	TRUD	tRNA pseudouridine13 synthase [EC:5.4.99.27]	0.00483091787439993
KXJ13162.1	K13027	0.853046594982079	1e-25	C79A1	tyrosine N-monooxygenase [EC:1.14.14.36]	0.146953405017921
KXJ13167.1	K10570	1.00755667506297	3e-120	ERCC8	DNA excision repair protein ERCC-8	0.00755667506297009
KXJ13168.1	K02091	1	8e-47	CDK6	cyclin-dependent kinase 6 [EC:2.7.11.22]	0
KXJ13170.1	K21947	0.996710526315789	4e-29	TTUA	tRNA-5-methyluridine54 2-sulfurtransferase [EC:2.8.1.15]	0.00328947368421095
KXJ13171.1	K11479	0.994444444444444	2e-22	AURKB	aurora kinase B [EC:2.7.11.1]	0.00555555555555598
KXJ13172.1	K18161	0.96551724137931	9e-12	NDUF4	NADH dehydrogenase [ubiquinone] 1 alpha subcomplex assembly factor 4	0.0344827586206899
KXJ13176.1	K05113	1	2e-160	EPHB4	Eph receptor B4 [EC:2.7.10.1]	0
KXJ13184.1	K05102	0.902763561924258	7e-116	EPHA1	Eph receptor A1 [EC:2.7.10.1]	0.097236438075742
KXJ13188.1	K17524	0.979899497487437	2e-78	CHIL3	chitinase 3-like 3/4	0.020100502512563
KXJ13200.1	K19949	0.514056224899598	0	OTOF	otoferlin	0.485943775100402
KXJ13202.1	K22531	0.838461538461538	0	ATAD2	ATPase family AAA domain-containing protein 2 [EC:3.6.1.-]	0.161538461538462
KXJ13205.1	K17362	0.928571428571429	5e-27	ACO13	acyl-coenzyme A thioesterase 13 [EC:3.1.2.-]	0.071428571428571
KXJ13209.1	K08875	0.930139720558882	7e-134	NRBP2	nuclear receptor-binding protein	0.0698602794411179
KXJ13215.1	K18629	0.97906976744186	3e-133	TEKT2	tektin-2	0.02093023255814
KXJ13222.1	K17622	1	2e-57	EYA4	eyes absent homolog 4 [EC:3.1.3.48]	0
KXJ13257.1	K13798	1.03285968028419	0	RPOB	DNA-directed RNA polymerase subunit B [EC:2.7.7.6]	0.0328596802841901
KXJ13264.1	K06682	0.98989898989899	3e-17	SPG1	Gtp-binding protein of the ras superfamily involved in termination of M-phase	0.0101010101010101
KXJ13281.1	K01339	1.00383141762452	8e-25	K1B16	g-renin [EC:3.4.21.54]	0.00383141762451999
KXJ13292.1	K17418	0.695035460992908	3e-30	RM37	large subunit ribosomal protein L37	0.304964539007092
KXJ13302.1	K01867	1	4e-127	SYW	tryptophanyl-tRNA synthetase [EC:6.1.1.2]	0
KXJ13304.1	K14970	0.738211382113821	2e-123	MEN1	menin	0.261788617886179
KXJ13310.1	K13217	0.932917316692668	4e-155	PRP39	pre-mRNA-processing factor 39	0.067082683307332
KXJ13311.1	K06826	0.509222133119487	1e-79	NID1	nidogen (entactin)	0.490777866880513
KXJ13313.1	K14214	0.939297124600639	5e-17	IKBD	NF-kappa-B inhibitor delta	0.060702875399361
KXJ13315.1	K21484	0.865435356200528	7e-13	BSMT1	benzoate/salicylate 1-O-methyltransferase [EC:2.1.1.273 2.1.1.274]	0.134564643799472
KXJ13317.1	K03262	1.0045766590389	3e-57	IF5Z	translation initiation factor 5	0.00457665903890003
KXJ13319.1	K13369	1	6e-66	H17B6	17beta-estradiol 17-dehydrogenase / all-trans-retinol dehydrogenase (NAD+) / 3alpha(17beta)-hydroxysteroid dehydrogenase (NAD+) [EC:1.1.1.62 1.1.1.105 1.1.1.239]	0
KXJ13320.1	K02983	1	9e-15	UBIM	small subunit ribosomal protein S30e	0
KXJ13326.1	K17430	0.602409638554217	2e-12	RM49	large subunit ribosomal protein L49	0.397590361445783
KXJ13330.1	K10407	0.986220472440945	9e-148	KLC	kinesin light chain	0.013779527559055
KXJ13337.1	K00463	0.997542997542998	2e-66	I23O1	indoleamine 2,3-dioxygenase [EC:1.13.11.52]	0.00245700245700198
KXJ13343.1	K15133	1.00768049155146	1e-134	MED17	mediator of RNA polymerase II transcription subunit 17	0.00768049155145989
KXJ13344.1	K08186	0.996070726915521	2e-27	MOT9	MFS transporter, MCP family, solute carrier family 16 (monocarboxylic acid transporters), member 9	0.00392927308447899
KXJ13349.1	K00552	1.0513698630137	4e-105	GNMT	glycine N-methyltransferase [EC:2.1.1.20]	0.0513698630137001
KXJ13356.1	K11204	0.989296636085627	0	GSH1	glutamate--cysteine ligase catalytic subunit [EC:6.3.2.2]	0.010703363914373
KXJ13358.1	K02885	1	9e-14	RL19E	large subunit ribosomal protein L19e	0
KXJ13360.1	K14815	0.944915254237288	1e-28	MRT4	mRNA turnover protein 4	0.0550847457627121
KXJ13362.1	K00505	0.953703703703704	7e-98	TYRO	tyrosinase [EC:1.14.18.1]	0.0462962962962959
KXJ13376.1	K00166	0.997752808988764	4e-175	ODBA	2-oxoisovalerate dehydrogenase E1 component alpha subunit [EC:1.2.4.4]	0.00224719101123605
KXJ13377.1	K01757	1.00607902735562	1e-29	SSL11	strictosidine synthase [EC:4.3.3.2]	0.00607902735561994
KXJ13378.1	K04712	1	9e-142	DEGS1	sphingolipid 4-desaturase/C4-monooxygenase [EC:1.14.19.17 1.14.18.5]	0
KXJ13379.1	K00728	0.985274431057564	2e-88	POMT1	dolichyl-phosphate-mannose-protein mannosyltransferase [EC:2.4.1.109]	0.014725568942436
KXJ13384.1	K15680	0.962328767123288	2e-19	DHI1	corticosteroid 11-beta-dehydrogenase isozyme 1 [EC:1.1.1.146]	0.037671232876712
KXJ13385.1	K00274	1	4e-59	AOFC	monoamine oxidase [EC:1.4.3.4]	0
KXJ13391.1	K01410	0.947592067988669	4e-126	MIP	mitochondrial intermediate peptidase [EC:3.4.24.59]	0.052407932011331
KXJ13397.1	K13339	0.7744140625	1e-124	PEX6	peroxin-6	0.2255859375
KXJ13399.1	K13108	0.655526992287918	2e-15	SNIP1	smad nuclear-interacting protein 1	0.344473007712082
KXJ13400.1	K13628	1	5e-11	Y484	iron-sulfur cluster assembly protein	0
KXJ13402.1	K01476	1.00980392156863	6e-31	ARGI	arginase [EC:3.5.3.1]	0.00980392156863008
KXJ13405.1	K15328	1.03703703703704	5e-15	BAED	bacillaene synthase trans-acting acyltransferase	0.0370370370370401
KXJ13407.1	K14376	0.846153846153846	3e-54	PAPS3	poly(A) polymerase [EC:2.7.7.19]	0.153846153846154
KXJ13410.1	K20362	1.05791505791506	1e-58	YIF1B	protein transport protein YIF1	0.05791505791506
KXJ13412.1	K07579	0.945205479452055	1e-24	Y284	putative methylase	0.054794520547945
KXJ13414.1	K12590	0.945378151260504	7e-33	EXOS5	exosome complex component RRP46	0.054621848739496
KXJ13416.1	K17260	1	0	ARP2	actin-related protein 2	0
KXJ13439.1	K12348	0.969543147208122	2e-89	ASAH1	acid ceramidase [EC:3.5.1.23]	0.030456852791878
KXJ13444.1	K04812	1.00199600798403	2e-63	ACHB	nicotinic acetylcholine receptor beta-1	0.00199600798402999
KXJ13446.1	K02369	0.790909090909091	7e-29	EXTL2	alpha-1,4-N-acetylglucosaminyltransferase EXTL2 [EC:2.4.1.223]	0.209090909090909
KXJ13448.1	K01340	1	7e-40	TRYT	tryptase [EC:3.4.21.59]	0
KXJ13453.1	K06509	1.00374531835206	1e-13	CD82	CD82 antigen	0.00374531835205993
KXJ13459.1	K17301	1	0	COPB	coatomer subunit beta	0
KXJ13460.1	K12382	1.00766283524904	4e-26	SAPL1	saposin	0.00766283524903999
KXJ13464.1	K14077	1.01462765957447	7e-142	TPC2	two pore calcium channel protein 2	0.0146276595744701
KXJ13470.1	K00533	0.802850356294537	6e-32	PHFL	ferredoxin hydrogenase large subunit [EC:1.12.7.2]	0.197149643705463
KXJ13471.1	K20777	0.929230769230769	8e-129	EXD2	exonuclease 3'-5' domain-containing protein 2 [EC:3.1.11.1]	0.070769230769231
KXJ13473.1	K06724	0.712253829321663	2e-28	NRP1	neuropilin 1	0.287746170678337
KXJ13474.1	K18465	0.631578947368421	4e-113	WASC4	WASH complex subunit 7	0.368421052631579
KXJ13475.1	K20051	0.650393700787402	0	LRP4	low-density lipoprotein receptor-related protein 4	0.349606299212598
KXJ13479.1	K07977	1	1e-79	ARF	Arf/Sar family, other	0
KXJ13482.1	K09659	0.934782608695652	3e-22	DPM3	dolichyl-phosphate mannosyltransferase polypeptide 3	0.065217391304348
KXJ13485.1	K15285	0.945686900958466	1e-121	S35E3	solute carrier family 35, member E3	0.054313099041534
KXJ13488.1	K01104	0.973134328358209	1e-25	PTP1	protein-tyrosine phosphatase [EC:3.1.3.48]	0.026865671641791
KXJ13491.1	K22185	1	1e-27	XDH	D-xylose 1-dehydrogenase [EC:1.1.1.175]	0
KXJ13495.1	K20292	0.974700399467377	9e-40	COG5	conserved oligomeric Golgi complex subunit 5	0.025299600532623
KXJ13499.1	K14538	0.923404255319149	2e-69	GRN1	nuclear GTP-binding protein	0.076595744680851
KXJ13502.1	K17795	1.04093567251462	8e-55	TI17A	mitochondrial import inner membrane translocase subunit TIM17	0.0409356725146199
KXJ13503.1	K11468	0.731843575418994	1e-29	YAF2	YY1-associated factor 2	0.268156424581006
KXJ13504.1	K08783	1	2e-28	ECM14	extracellular matrix protein 14 [EC:3.4.17.-]	0
KXJ13505.1	K11547	0.992211838006231	2e-53	NDC80	kinetochore protein NDC80	0.00778816199376897
KXJ13510.1	K22371	0.529745042492918	9e-18	G2E3	G2/M phase-specific E3 ubiquitin-protein ligase [EC:2.3.2.26]	0.470254957507082
KXJ13517.1	K13089	0.896640826873385	1e-109	ILF2	interleukin enhancer-binding factor 2	0.103359173126615
KXJ13520.1	K18596	0.795986622073579	7e-160	EMAL3	echinoderm microtubule-associated protein-like 3	0.204013377926421
KXJ13524.1	K16548	0.587962962962963	1e-24	OAZ1	ornithine decarboxylase antizyme 1	0.412037037037037
KXJ13545.1	K00972	1.0041928721174	1e-111	UAP1	UDP-N-acetylglucosamine/UDP-N-acetylgalactosamine diphosphorylase [EC:2.7.7.23 2.7.7.83]	0.00419287211740005
KXJ13548.1	K08862	0.922720247295209	2e-126	PLK3	polo-like kinase 3 [EC:2.7.11.21]	0.077279752704791
KXJ13550.1	K18466	0.983221476510067	3e-73	VPS26	vacuolar protein sorting-associated protein 26	0.016778523489933
KXJ13552.1	K02013	0.934615384615385	2e-15	HMUV	iron complex transport system ATP-binding protein [EC:3.6.3.34]	0.065384615384615
KXJ13557.1	K00820	0.571428571428571	8e-14	GLMS	glucosamine---fructose-6-phosphate aminotransferase (isomerizing) [EC:2.6.1.16]	0.428571428571429
KXJ13558.1	K11135	0.643292682926829	2e-45	PINX1	Pin2-interacting protein X1	0.356707317073171
KXJ13561.1	K17255	0.993258426966292	1e-165	GDI1	Rab GDP dissociation inhibitor	0.00674157303370804
KXJ13563.1	K11166	0.886731391585761	9e-27	DRS7B	dehydrogenase/reductase SDR family member 7B [EC:1.1.-.-]	0.113268608414239
KXJ13567.1	K19951	0.625451263537906	1e-103	TBC8B	TBC1 domain family member 8/9	0.374548736462094
KXJ13571.1	K10886	0.595092024539877	1e-14	XRCC4	DNA-repair protein XRCC4	0.404907975460123
KXJ13576.1	K08667	0.995901639344262	4e-32	KLK6	kallikrein 6 [EC:3.4.21.-]	0.00409836065573799
KXJ13578.1	K12898	0.636144578313253	4e-11	HNRPF	heterogeneous nuclear ribonucleoprotein F/H	0.363855421686747
KXJ13584.1	K03327	1.00198807157058	4e-52	DTX36	multidrug resistance protein, MATE family	0.00198807157058001
KXJ13586.1	K10226	1	7e-20	FADS2	acyl-CoA 6-desaturase (Delta-6 desaturase) [EC:1.14.19.3]	0
KXJ13587.1	K12668	0.991666666666667	2e-34	DAD1	oligosaccharyltransferase complex subunit epsilon	0.00833333333333297
KXJ13590.1	K11163	1.01277955271565	8e-88	DHRS1	dehydrogenase/reductase SDR family member 1 [EC:1.1.-.-]	0.01277955271565
KXJ13593.1	K10734	1	1e-13	PSF3	GINS complex subunit 3	0
KXJ13594.1	K14272	1.004158004158	4e-147	GGT1	glutamate--glyoxylate aminotransferase [EC:2.6.1.4 2.6.1.2 2.6.1.44]	0.00415800415800005
KXJ13596.1	K22453	0.821705426356589	5e-12	TFF2	trefoil factor 2	0.178294573643411
KXJ13601.1	K10636	0.825816485225505	5e-157	AMFR	autocrine motility factor receptor [EC:2.3.2.27]	0.174183514774495
KXJ13603.1	K07301	1.05428571428571	2e-13	MAX1	cation:H+ antiporter	0.0542857142857101
KXJ13604.1	K04710	0.974285714285714	2e-62	CERS1	ceramide synthetase [EC:2.3.1.24]	0.025714285714286
KXJ13612.1	K19025	0.591078066914498	9e-69	AP5Z1	AP-5 complex subunit zeta-1	0.408921933085502
KXJ13617.1	K07432	0.989847715736041	7e-17	ALG13	beta-1,4-N-acetylglucosaminyltransferase [EC:2.4.1.141]	0.010152284263959
KXJ13618.1	K22470	0.917777777777778	5e-162	SQOR	eukaryotic sulfide quinone oxidoreductase [EC:1.8.5.8]	0.082222222222222
KXJ13621.1	K10408	0.994632073361664	0	DYH10	dynein heavy chain, axonemal	0.00536792663833596
KXJ13623.1	K08824	0.980113636363636	3e-53	CDKL1	cyclin-dependent kinase-like [EC:2.7.11.22]	0.019886363636364
KXJ13630.1	K10574	1.01315789473684	8e-11	UBE2B	ubiquitin-conjugating enzyme E2 B [EC:2.3.2.23]	0.01315789473684
KXJ13633.1	K21286	1.02717391304348	7e-35	NTAQ1	protein N-terminal glutamine amidohydrolase [EC:3.5.1.122]	0.02717391304348
KXJ13638.1	K10277	1.00492610837438	1e-105	KDM8	lysine-specific demethylase 8 [EC:1.14.11.27]	0.0049261083743799
KXJ13642.1	K02964	1	3e-81	RS18	small subunit ribosomal protein S18e	0
KXJ13647.1	K14590	1.00649350649351	8e-110	CMTR2	cap2 methyltransferase [EC:2.1.1.296]	0.0064935064935101
KXJ13649.1	K10475	1	7e-51	KBTB8	kelch repeat and BTB domain-containing protein 8	0
KXJ13657.1	K14768	0.873076923076923	2e-162	UTP7	U3 small nucleolar RNA-associated protein 7	0.126923076923077
KXJ13692.1	K17924	0.835294117647059	2e-23	SNXAB	sorting nexin-10/11	0.164705882352941
KXJ13696.1	K06210	0.982062780269058	7e-43	NMNA2	nicotinamide mononucleotide adenylyltransferase [EC:2.7.7.1 2.7.7.18]	0.017937219730942
KXJ13703.1	K04166	1	3e-22	AGTR1	angiotensin II receptor type 1	0
KXJ13705.1	K14001	0.989035087719298	2e-57	SIL1	nucleotide exchange factor SIL1	0.010964912280702
KXJ13711.1	K10949	1	3e-116	ERD22	ER lumen protein retaining receptor	0
KXJ13718.1	K17471	0.984520123839009	3e-44	SUT32	sulfate transporter 3	0.015479876160991
KXJ13722.1	K01389	0.981333333333333	2e-123	NEP	neprilysin [EC:3.4.24.11]	0.0186666666666671
KXJ13731.1	K09662	0.967963386727689	7e-73	GCNT3	N-acetylglucosaminyltransferase 3, mucin type [EC:2.4.1.-]	0.032036613272311
KXJ13751.1	K06775	1.00287356321839	1e-12	NEGR1	neuronal growth regulator 1	0.00287356321839005
KXJ13805.1	K07555	0.834983498349835	4e-40	ATPF1	ATP synthase mitochondrial F1 complex assembly factor 1	0.165016501650165
KXJ13814.1	K16490	0.506935687263556	3e-32	SPICE	spindle and centriole-associated protein 1	0.493064312736444
KXJ13816.1	K04773	0.805054151624549	9e-12	Y021	protease IV [EC:3.4.21.-]	0.194945848375451
KXJ13819.1	K04876	0.923809523809524	5e-49	KCNA3	potassium voltage-gated channel Shaker-related subfamily A member 3	0.076190476190476
KXJ13823.1	K03105	0.833333333333333	9e-34	SRP19	signal recognition particle subunit SRP19	0.166666666666667
KXJ13824.1	K04901	0.997854077253219	1e-30	KCNG2	potassium voltage-gated channel subfamily G member 2	0.00214592274678105
KXJ13834.1	K01698	0.981762917933131	1e-148	HEM2	porphobilinogen synthase [EC:4.2.1.24]	0.018237082066869
KXJ13835.1	K04142	1	3e-25	ADRB2	adrenergic receptor beta-2	0
KXJ13847.1	K08212	1.00346620450607	2e-45	S22AG	MFS transporter, OCT family, solute carrier family 22 (organic cation transporter), member 16	0.00346620450607005
KXJ13851.1	K02967	1.00418410041841	3e-27	RS2	small subunit ribosomal protein S2	0.00418410041841
KXJ13859.1	K04816	1	2e-52	ACHD	nicotinic acetylcholine receptor delta	0
KXJ13870.1	K10436	1.01865671641791	7e-86	MARE1	microtubule-associated protein, RP/EB family	0.0186567164179099
KXJ13879.1	K17526	0.961038961038961	7e-90	OVGP1	oviduct-specific glycoprotein	0.038961038961039
KXJ13880.1	K07048	1	0	PTER	phosphotriesterase-related protein	0
KXJ13889.1	K05217	1	3e-71	P2RX3	P2X purinoceptor 3	0
KXJ13904.1	K10350	0.978552278820375	9e-100	ZYG11	Zyg-11 protein homolog	0.021447721179625
KXJ13927.1	K15503	0.997985901309164	8e-54	ANR44	serine/threonine-protein phosphatase 6 regulatory ankyrin repeat subunit B	0.00201409869083602
KXJ13941.1	K10717	1.0019305019305	2e-22	C7351	cytokinin trans-hydroxylase	0.00193050193050004
KXJ13942.1	K00108	1	3e-159	BETA	choline dehydrogenase [EC:1.1.99.1]	0
KXJ13944.1	K17475	0.788321167883212	4e-20	FTMC	tryprostatin B 6-hydroxylase [EC:1.14.13.176]	0.211678832116788
KXJ13949.1	K08248	1.00905797101449	2e-24	MDLL	(R)-mandelonitrile lyase [EC:4.1.2.10]	0.00905797101449002
KXJ13950.1	K08175	1.01176470588235	4e-36	MF4B1	MFS transporter, FHS family, Na+ dependent glucose transporter 1	0.01176470588235
KXJ13957.1	K10293	1.02490421455939	4e-49	FBX7	F-box protein 7	0.0249042145593901
KXJ13959.1	K00115	0.9168	4e-80	DHGL	glucose 1-dehydrogenase (FAD, quinone) [EC:1.1.5.9]	0.0832000000000001
KXJ13961.1	K16455	0.93972602739726	1e-83	CE41B	centrosomal protein CEP41	0.06027397260274
KXJ13963.1	K17404	0.953216374269006	1e-28	RT25	small subunit ribosomal protein S25	0.046783625730994
KXJ13967.1	K13130	0.981412639405205	1e-59	GEMI2	gem associated protein 2	0.018587360594795
KXJ13969.1	K18086	0.611111111111111	1e-125	MTMRE	myotubularin-related protein 14 [EC:3.1.3.64 3.1.3.95]	0.388888888888889
KXJ13970.1	K00493	0.903885480572597	1e-13	CP56	unspecific monooxygenase [EC:1.14.14.1]	0.096114519427403
KXJ14016.1	K03039	1	1e-127	PSD13	26S proteasome regulatory subunit N9	0
KXJ14022.1	K13207	0.995867768595041	1e-134	CELF2	CUG-BP- and ETR3-like factor	0.004132231404959
KXJ14025.1	K04239	0.896396396396396	2e-19	OX2R	hypocretin (orexin) receptor 2	0.103603603603604
KXJ14034.1	K08007	1.00344234079174	0	EZRI	villin 2 (ezrin)	0.00344234079174011
KXJ14040.1	K13335	1	2e-58	PEX16	peroxin-16	0
KXJ14042.1	K19176	0.984962406015038	2e-112	FAH2A	fatty acid amide hydrolase 2 [EC:3.5.1.99]	0.015037593984962
KXJ14047.1	K01611	1.03746397694524	1e-94	DCAM	S-adenosylmethionine decarboxylase [EC:4.1.1.50]	0.0374639769452401
KXJ14051.1	K07889	1	2e-38	RAB5C	Ras-related protein Rab-5C	0
KXJ14061.1	K12827	0.692614770459082	3e-131	SF3A3	splicing factor 3A subunit 3	0.307385229540918
KXJ14067.1	K07898	0.994974874371859	1e-31	RAB7B	Ras-related protein Rab-7B	0.00502512562814095
KXJ14068.1	K11539	1	6e-17	CBR4	carbonyl reductase 4 [EC:1.1.1.-]	0
KXJ14074.1	K00417	1	5e-21	QCR7	ubiquinol-cytochrome c reductase subunit 7	0
KXJ14076.1	K20306	0.654213727193745	6e-146	TPPC9	trafficking protein particle complex subunit 9	0.345786272806255
KXJ14087.1	K00507	0.960960960960961	1e-88	FAT5	stearoyl-CoA desaturase (Delta-9 desaturase) [EC:1.14.19.1]	0.039039039039039
KXJ14090.1	K05465	0.726907630522088	9e-51	ANGP1	angiopoietin 1	0.273092369477912
KXJ14092.1	K12306	0.899141630901288	2e-13	MFS7B	MFS transporter, FLVCR family, MFS-domain-containing protein 7	0.100858369098712
KXJ14093.1	K21396	0.973244147157191	6e-145	WHT1	ATP-binding cassette, subfamily G (WHITE), eye pigment precursor transporter	0.026755852842809
KXJ14099.1	K17995	0.861111111111111	3e-16	HYD2G	sulfhydrogenase subunit gamma (sulfur reductase) [EC:1.12.98.4]	0.138888888888889
KXJ14104.1	K20183	1.01128668171558	0	VPS39	Vam6/Vps39-like protein vacuolar protein sorting-associated protein 39	0.0112866817155799
KXJ14112.1	K15389	0.990867579908676	1e-39	APDG	acyl-CoA dehydrogenase	0.00913242009132398
KXJ14114.1	K00989	1	1e-17	RNPH	ribonuclease PH [EC:2.7.7.56]	0
KXJ14115.1	K10008	1	3e-14	GLUA	glutamate transport system ATP-binding protein [EC:3.6.3.-]	0
KXJ14122.1	K03113	1	5e-43	ETIF1	translation initiation factor 1	0
KXJ14130.1	K15235	0.936170212765957	1e-48	JOS2	josephin [EC:3.4.19.12]	0.063829787234043
KXJ14139.1	K20863	0.843498273878021	3e-23	NLRP6	NACHT, LRR and PYD domains-containing protein 6	0.156501726121979
KXJ14153.1	K08060	0.685840707964602	2e-13	C2TA	class II, major histocompatibility complex, transactivator	0.314159292035398
KXJ14220.1	K22523	1.003300330033	5e-35	ST6B1	sulfotransferase 6B1 [EC:2.8.2.-]	0.0033003300329999
KXJ14240.1	K06670	0.675590551181102	3e-95	RAD21	cohesin complex subunit SCC1	0.324409448818898
KXJ14244.1	K12488	0.774086378737541	5e-85	ASAP3	Arf-GAP with SH3 domain, ANK repeat and PH domain-containing protein	0.225913621262459
KXJ14250.1	K08814	0.938775510204082	2e-118	TRIB2	tribbles homolog 1/2	0.061224489795918
KXJ14257.1	K03663	0.969359331476323	1e-33	FUT9	4-galactosyl-N-acetylglucosaminide 3-alpha-L-fucosyltransferase [EC:2.4.1.152]	0.030640668523677
KXJ14258.1	K08022	1.01181683899557	1e-63	ALOX8	arachidonate 15-lipoxygenase (second type) / 8-lipoxygenase (S-type) [EC:1.13.11.33 1.13.11.-]	0.01181683899557
KXJ14264.1	K16478	0.79859649122807	6e-158	NPHP4	nephrocystin-4	0.20140350877193
KXJ14265.1	K08636	1.00267022696929	2e-94	PHEX	phosphate-regulating neutral endopeptidase [EC:3.4.24.-]	0.00267022696928998
KXJ14266.1	K08210	0.954545454545455	8e-36	S22AE	MFS transporter, OCT family, solute carrier family 22 (organic cation transporter), member 14	0.045454545454545
KXJ14267.1	K20069	0.646341463414634	2e-66	NECAP	adaptin ear-binding coat-associated protein 1/2	0.353658536585366
KXJ14268.1	K16727	0.683104284559418	4e-69	ARGAL	Rho guanine nucleotide exchange factor 10	0.316895715440582
KXJ14272.1	K13342	0.8484375	2e-103	PEX5	peroxin-5	0.1515625
KXJ14274.1	K08957	1	1e-154	KC1B	casein kinase 1, alpha [EC:2.7.11.1]	0
KXJ14284.1	K10645	0.981243830207305	9e-180	MIB2	E3 ubiquitin-protein ligase mind-bomb [EC:2.3.2.27]	0.018756169792695
KXJ14285.1	K02311	0.982248520710059	9e-67	DFFB	DNA fragmentation factor, 40 kD, beta subunit [EC:3.-.-.-]	0.017751479289941
KXJ14293.1	K13758	1	6e-63	PDE6D	retinal rod rhodopsin-sensitive cGMP 3',5'-cyclic phosphodiesterase subunit delta	0
KXJ14295.1	K12670	1	9e-59	OSTB	oligosaccharyltransferase complex subunit beta	0
KXJ14300.1	K00797	1	4e-116	SPEE	spermidine synthase [EC:2.5.1.16]	0
KXJ14302.1	K09403	0.523893805309735	2e-50	FOXJ2	forkhead box protein J2/3	0.476106194690265
KXJ14306.1	K14833	0.796322489391796	1e-91	YKY4	nucleolar complex protein 2	0.203677510608204
KXJ14313.1	K13353	0.946058091286307	3e-51	PX11C	peroxin-11C	0.053941908713693
KXJ14320.1	K18406	0.639285714285714	3e-15	TDRKH	tudor domain-containing protein 2	0.360714285714286
KXJ14328.1	K09604	0.995698924731183	2e-172	ERAP1	adipocyte-derived leucine aminopeptidase [EC:3.4.11.-]	0.00430107526881696
KXJ14329.1	K00861	0.977777777777778	1e-33	RIFK	riboflavin kinase [EC:2.7.1.26]	0.022222222222222
KXJ14344.1	K03447	1.00397614314115	2e-150	SPX3	MFS transporter, OPA family, solute carrier family 37 (glycerol-3-phosphate transporter), member 3	0.00397614314115002
KXJ14345.1	K09674	0.87887323943662	3e-37	CHSTA	carbohydrate 3-sulfotransferase 10 [EC:2.8.2.-]	0.12112676056338
KXJ14346.1	K04139	0.586666666666667	3e-12	ADA2B	adrenergic receptor alpha-2B	0.413333333333333
KXJ14349.1	K01869	0.740899357601713	1e-32	SYL1	leucyl-tRNA synthetase [EC:6.1.1.4]	0.259100642398287
KXJ14355.1	K13220	0.510050251256281	6e-23	WBP4	WW domain-binding protein 4	0.489949748743719
KXJ14361.1	K20122	0.572938689217759	3e-67	RHG04	Rho GTPase-activating protein 4	0.427061310782241
KXJ14365.1	K02136	1	3e-107	ATPG	F-type H+-transporting ATPase subunit gamma	0
KXJ14368.1	K08065	0.795121951219512	4e-57	NFYB	nuclear transcription Y subunit beta	0.204878048780488
KXJ14374.1	K10104	1.00613496932515	8e-61	FCN1	ficolin	0.00613496932515001
KXJ14393.1	K01866	1	2e-24	SYY1	tyrosyl-tRNA synthetase [EC:6.1.1.1]	0
KXJ14394.1	K09540	0.638297872340426	7e-43	SEC63	translocation protein SEC63	0.361702127659574
KXJ14396.1	K00286	1	8e-59	P5CR	pyrroline-5-carboxylate reductase [EC:1.5.1.2]	0
KXJ14398.1	K12259	1.02251407129456	8e-20	PAO5	spermine oxidase [EC:1.5.3.16 1.5.3.-]	0.02251407129456
KXJ14412.1	K09351	0.897637795275591	4e-32	NKX63	homeobox protein Nkx-6.3	0.102362204724409
KXJ14414.1	K16856	0.875886524822695	7e-59	UGL	ureidoglycolate lyase [EC:4.3.2.3]	0.124113475177305
KXJ14415.1	K03725	0.592821782178218	6e-18	Y1401	archaea-specific helicase [EC:3.6.4.-]	0.407178217821782
KXJ14417.1	K10472	0.922779922779923	1e-17	KBTB4	kelch repeat and BTB domain-containing protein 4	0.077220077220077
KXJ14421.1	K15467	0.727941176470588	1e-14	DMRMT	27-O-demethylrifamycin SV methyltransferase [EC:2.1.1.315]	0.272058823529412
KXJ14427.1	K13506	0.974654377880184	3e-151	GPAT3	glycerol-3-phosphate O-acyltransferase 3/4 [EC:2.3.1.15]	0.0253456221198159
KXJ14428.1	K08375	0.973621103117506	1e-13	NPFF2	neuropeptide FF receptor 2	0.026378896882494
KXJ14431.1	K09319	0.641711229946524	4e-12	HM16	homeobox protein engrailed	0.358288770053476
KXJ14433.1	K08024	0.978070175438597	7e-28	HHEX	homeobox protein HEX	0.021929824561403
KXJ14435.1	K13711	0.953252032520325	2e-167	P4K2B	phosphatidylinositol 4-kinase type 2 [EC:2.7.1.67]	0.046747967479675
KXJ14438.1	K19756	0.701117318435754	4e-133	RSH4A	radial spoke head protein 4A	0.298882681564246
KXJ14439.1	K08493	0.929906542056075	4e-14	VTI1	vesicle transport through interaction with t-SNAREs 1	0.070093457943925
KXJ14443.1	K20289	0.994126284875184	6e-27	COG2	conserved oligomeric Golgi complex subunit 2	0.00587371512481605
KXJ14444.1	K08285	0.983823529411765	4e-70	TRI18	midline 1 [EC:2.3.2.27]	0.016176470588235
KXJ14446.1	K03099	0.78620166793025	0	SOS1	son of sevenless	0.21379833206975
KXJ14448.1	K13025	1	0	FAL1	ATP-dependent RNA helicase [EC:3.6.4.13]	0
KXJ14451.1	K02730	1	3e-151	PSA6	20S proteasome subunit alpha 1 [EC:3.4.25.1]	0
KXJ14454.1	K00015	1.00600600600601	3e-47	GYAR	glyoxylate reductase [EC:1.1.1.26]	0.00600600600601009
KXJ14460.1	K17608	0.513609467455621	2e-39	STRN	striatin 1/3/4	0.486390532544379
KXJ14464.1	K12173	0.9921875	2e-86	BABA2	BRCA1-A complex subunit BRE	0.0078125
KXJ14468.1	K09880	0.995918367346939	2e-50	ENOPH	enolase-phosphatase E1 [EC:3.1.3.77]	0.00408163265306105
KXJ14472.1	K14841	0.945454545454545	3e-87	WDR74	ribosome biogenesis protein NSA1	0.054545454545455
KXJ14477.1	K00670	0.833333333333333	7e-36	NAA30	N-alpha-acetyltransferase 30 [EC:2.3.1.256]	0.166666666666667
KXJ14478.1	K10649	0.991549295774648	0	TRIM9	tripartite motif-containing protein 9/67	0.00845070422535199
KXJ14479.1	K04921	0.667441860465116	8e-30	KCNKC	potassium channel subfamily K member 12	0.332558139534884
KXJ14490.1	K00154	0.83298969072165	3e-64	CALB	coniferyl-aldehyde dehydrogenase [EC:1.2.1.68]	0.16701030927835
KXJ14495.1	K07055	0.997549019607843	3e-104	TYW2	tRNA wybutosine-synthesizing protein 2 [EC:2.5.1.114]	0.00245098039215697
KXJ14497.1	K00836	1	5e-26	ECTB	diaminobutyrate-2-oxoglutarate transaminase [EC:2.6.1.76]	0
KXJ14500.1	K19752	0.515463917525773	1e-84	DAAF3	dynein assembly factor 3, axonemal	0.484536082474227
KXJ14501.1	K12825	0.538461538461538	5e-23	SA114	splicing factor 3A subunit 1	0.461538461538462
KXJ14503.1	K12035	0.967251461988304	3e-36	LIN41	tripartite motif-containing protein 71 [EC:2.3.2.27]	0.032748538011696
KXJ14510.1	K16833	0.776699029126214	4e-18	IPP2	protein phosphatase inhibitor 2	0.223300970873786
KXJ14511.1	K14994	0.995454545454545	3e-62	S38A8	solute carrier family 38 (sodium-coupled neutral amino acid transporter), member 7/8	0.00454545454545496
KXJ14530.1	K01915	1	1e-149	GLNA	glutamine synthetase [EC:6.3.1.2]	0
KXJ14531.1	K10753	1	8e-47	ASF1	histone chaperone ASF1	0
KXJ14537.1	K15027	0.984098939929329	1e-106	EIF2D	translation initiation factor 2D	0.015901060070671
KXJ14545.1	K05997	0.827868852459016	1e-20	SUFA	Fe-S cluster assembly protein SufA	0.172131147540984
KXJ14554.1	K10398	1.01988071570577	1e-146	KN5C	kinesin family member 11	0.0198807157057701
KXJ14556.1	K00588	0.99581589958159	6e-27	CAMT1	caffeoyl-CoA O-methyltransferase [EC:2.1.1.104]	0.00418410041841
KXJ14565.1	K16719	0.58562874251497	2e-128	KANL3	regulatory NSL complex subunit 3	0.41437125748503
KXJ14567.1	K06997	0.990825688073395	5e-19	PLPHP	PLP dependent protein	0.00917431192660501
KXJ14573.1	K03029	1.00785340314136	4e-129	PSMD4	26S proteasome regulatory subunit N10	0.00785340314135996
KXJ14583.1	K07277	0.995735607675906	3e-135	SAM50	outer membrane protein insertion porin family	0.00426439232409404
KXJ14593.1	K00471	1.00258397932817	2e-69	BODG	gamma-butyrobetaine dioxygenase [EC:1.14.11.1]	0.00258397932816989
KXJ14596.1	K09562	0.901960784313726	3e-32	HPBP1	hsp70-interacting protein	0.0980392156862741
KXJ14600.1	K10579	1	9e-101	UBC12	ubiquitin-conjugating enzyme E2 M	0
KXJ14603.1	K10321	0.537610619469027	2e-29	FBX47	F-box protein 47	0.462389380530973
KXJ14609.1	K11099	1	7e-35	RUXG	small nuclear ribonucleoprotein G	0
KXJ14610.1	K05866	0.600694444444444	1e-35	MPIP2	M-phase inducer phosphatase 2 [EC:3.1.3.48]	0.399305555555556
KXJ14612.1	K14614	0.96	2e-16	TSCOT	MFS transporter, PCFT/HCP family, solute carrier family 46 (thymic stromal cotransporter), member 2	0.04
KXJ14613.1	K00844	0.993406593406593	3e-55	HXK2	hexokinase [EC:2.7.1.1]	0.00659340659340701
KXJ14614.1	K10487	0.913827655310621	1e-79	BTBDG	BTB/POZ domain-containing protein 16	0.086172344689379
KXJ14617.1	K09114	1.02262443438914	6e-13	MAD1	MAX dimerization protein	0.02262443438914
KXJ14627.1	K01134	0.996055226824458	2e-35	ARSA	arylsulfatase A [EC:3.1.6.8]	0.00394477317554198
KXJ14631.1	K02147	1	0	VATB	V-type H+-transporting ATPase subunit B	0
KXJ14632.1	K09348	0.793427230046948	5e-11	KOZA	homeobox protein Nkx-3.1	0.206572769953052
KXJ14636.1	K21814	1.00319488817891	5e-86	CPPED	serine/threonine-protein phosphatase CPPED1 [EC:3.1.3.16]	0.00319488817890989
KXJ14638.1	K01719	0.958490566037736	1e-41	HEM4	uroporphyrinogen-III synthase [EC:4.2.1.75]	0.041509433962264
KXJ14639.1	K03130	1.00509337860781	7e-142	TAF5L	transcription initiation factor TFIID subunit 5	0.00509337860781001
KXJ14640.1	K14454	0.997542997542998	4e-138	AATC	aspartate aminotransferase, cytoplasmic [EC:2.6.1.1]	0.00245700245700198
KXJ14641.1	K05285	0.921505376344086	0	MCD4	phosphatidylinositol glycan, class N [EC:2.7.-.-]	0.078494623655914
KXJ14642.1	K09309	0.878787878787879	3e-14	HM01	homeobox protein Nkx-1	0.121212121212121
KXJ14646.1	K14613	0.973856209150327	7e-28	PCFT	MFS transporter, PCFT/HCP family, solute carrier family 46 (folate transporter), member 1	0.026143790849673
KXJ14648.1	K06676	1.01716738197425	6e-113	CND2	condensin complex subunit 2	0.0171673819742499
KXJ14650.1	K19022	1.1175799086758	5e-40	AP5B1	AP-5 complex subunit beta-1	0.1175799086758
KXJ14654.1	K04222	1.00982800982801	5e-11	NK1R	tachykinin receptor 1	0.00982800982800991
KXJ14668.1	K02737	0.984790874524715	2e-109	PSB5	20S proteasome subunit beta 5 [EC:3.4.25.1]	0.015209125475285
KXJ14687.1	K17307	0.883687943262411	9e-28	FBLN1	fibulin 1/2	0.116312056737589
KXJ14697.1	K11803	0.989626556016598	8e-88	DCA12	WD repeat-containing protein 40A	0.010373443983402
KXJ14714.1	K13728	0.919431279620853	6e-71	MD2L2	mitotic spindle assembly checkpoint protein MAD2B	0.080568720379147
KXJ14717.1	K08845	0.978547854785479	2e-162	ARAF	A-Raf proto-oncogene serine/threonine-protein kinase [EC:2.7.11.1]	0.021452145214521
KXJ14736.1	K00888	0.721904761904762	2e-86	P4KA2	phosphatidylinositol 4-kinase A [EC:2.7.1.67]	0.278095238095238
KXJ14750.1	K15129	0.996282527881041	3e-40	MED8B	mediator of RNA polymerase II transcription subunit 8	0.00371747211895901
KXJ14760.1	K15127	0.716666666666667	7e-25	TAD2B	transcriptional adapter 2-beta	0.283333333333333
KXJ14761.1	K08034	0.57602862254025	2e-83	HN1BA	transcription factor 2, hepatocyte nuclear factor 1-beta	0.42397137745975
KXJ14769.1	K05313	0.857588357588358	2e-73	GLR1	glutamate receptor, ionotropic, invertebrate	0.142411642411642
KXJ14772.1	K09498	1	0	TCPZ	T-complex protein 1 subunit zeta	0
KXJ14784.1	K11364	0.979522184300341	2e-136	SGF29	SAGA-associated factor 29	0.020477815699659
KXJ14797.1	K01565	0.715139442231076	1e-12	SPHM	N-sulfoglucosamine sulfohydrolase [EC:3.10.1.1]	0.284860557768924
KXJ14799.1	K14990	1	1e-13	S38A1	solute carrier family 38 (sodium-coupled neutral amino acid transporter), member 1	0
KXJ14803.1	K15631	0.992700729927007	2e-176	MOCOS	molybdenum cofactor sulfurtransferase [EC:2.8.1.9]	0.00729927007299302
KXJ14815.1	K22197	0.997560975609756	2e-85	PHF10	BRG1-associated factor 45A	0.00243902439024402
KXJ14818.1	K15518	0.859903381642512	8e-25	DGK	deoxyguanosine kinase [EC:2.7.1.113]	0.140096618357488
KXJ14821.1	K10368	0.997134670487106	3e-37	CAPG	capping protein (actin filament), gelsolin-like	0.00286532951289398
KXJ14822.1	K13499	0.98625	1e-74	CHSS1	chondroitin sulfate synthase [EC:2.4.1.175 2.4.1.226]	0.01375
KXJ14823.1	K03232	1	4e-65	EF1B	elongation factor 1-beta	0
KXJ14824.1	K10735	0.946188340807175	4e-51	SLD5	GINS complex subunit 4	0.053811659192825
KXJ14825.1	K13596	1.00559701492537	2e-78	AVR2B	activin receptor type-2B [EC:2.7.11.30]	0.0055970149253699
KXJ14829.1	K01922	0.977848101265823	2e-65	YJ2I	phosphopantothenate---cysteine ligase (ATP) [EC:6.3.2.51]	0.022151898734177
KXJ14830.1	K14689	0.988023952095808	2e-49	MTPA1	solute carrier family 30 (zinc transporter), member 2	0.011976047904192
KXJ14832.1	K01647	1.0042735042735	0	CISY	citrate synthase [EC:2.3.3.1]	0.00427350427350004
KXJ14845.1	K10746	0.61646234676007	5e-88	EXO1	exonuclease 1 [EC:3.1.-.-]	0.38353765323993
KXJ14853.1	K22582	1.03142076502732	7e-99	PPCEL	PREPL A protein	0.0314207650273199
KXJ14855.1	K18592	1	4e-15	GAGT2	gamma-glutamyltranspeptidase / glutathione hydrolase / leukotriene-C4 hydrolase [EC:2.3.2.2 3.4.19.13 3.4.19.14]	0
KXJ14861.1	K18164	0.946511627906977	3e-125	NDUF7	NADH dehydrogenase [ubiquinone] 1 alpha subcomplex assembly factor 7	0.053488372093023
KXJ14871.1	K11853	0.522842639593909	0	UBP34	ubiquitin carboxyl-terminal hydrolase 34 [EC:3.4.19.12]	0.477157360406091
KXJ14874.1	K00111	0.998204667863555	1e-70	GLPD	glycerol-3-phosphate dehydrogenase [EC:1.1.5.3]	0.001795332136445
KXJ14908.1	K11294	0.923076923076923	1e-11	ROC1	nucleolin	0.076923076923077
KXJ14910.1	K19413	0.715496368038741	6e-156	KDM1B	lysine-specific histone demethylase 1B [EC:1.-.-.-]	0.284503631961259
KXJ14923.1	K04348	0.94541910331384	0	PP2BC	serine/threonine-protein phosphatase 2B catalytic subunit [EC:3.1.3.16]	0.05458089668616
KXJ14931.1	K04504	0.946969696969697	2e-22	PPARD	peroxisome proliferator-activated receptor delta	0.053030303030303
KXJ14942.1	K04658	0.959641255605381	5e-12	NOGG3	noggin	0.040358744394619
KXJ14946.1	K02988	1	2e-47	RS5	small subunit ribosomal protein S5	0
KXJ14949.1	K14557	0.85427135678392	1e-47	UTP6	U3 small nucleolar RNA-associated protein 6	0.14572864321608
KXJ14952.1	K03098	0.854838709677419	4e-14	TIL	apolipoprotein D and lipocalin family protein	0.145161290322581
KXJ14954.1	K17868	0.996932515337423	2e-31	DPH7	diphthine methyl ester acylhydrolase [EC:3.1.1.97]	0.003067484662577
KXJ14961.1	K10297	0.905100830367734	0	FBX11	F-box protein 11	0.094899169632266
KXJ14971.1	K16460	0.682815356489945	6e-26	CE128	centrosomal protein CEP128	0.317184643510055
KXJ14972.1	K18026	0.764423076923077	8e-41	PTN2	tyrosine-protein phosphatase non-receptor type 2 [EC:3.1.3.48]	0.235576923076923
KXJ14974.1	K08334	0.997752808988764	4e-159	BECN1	beclin	0.00224719101123605
KXJ14975.1	K06129	0.923832923832924	5e-96	PAG15	lysophospholipase III [EC:3.1.1.5]	0.076167076167076
KXJ14976.1	K11323	0.794805194805195	1e-14	JMJD6	histone arginine demethylase JMJD6 [EC:1.14.11.-]	0.205194805194805
KXJ14980.1	K03857	1	7e-105	GPI3	phosphatidylinositol glycan, class A [EC:2.4.1.198]	0
KXJ14983.1	K02375	0.992844364937388	3e-159	FZD5	frizzled 5/8	0.00715563506261196
KXJ14985.1	K14525	0.846625766871166	4e-20	RP25L	ribonucleases P/MRP protein subunit RPP25 [EC:3.1.26.5]	0.153374233128834
KXJ14988.1	K12198	0.995744680851064	6e-41	VP601	charged multivesicular body protein 5	0.00425531914893595
KXJ14989.1	K18469	0.831446540880503	9e-121	TBCD5	TBC1 domain family member 5	0.168553459119497
KXJ14998.1	K02090	1	2e-88	CDK5	cyclin-dependent kinase 5 [EC:2.7.11.22]	0
KXJ15003.1	K17618	0.830188679245283	3e-99	UBCP1	ubiquitin-like domain-containing CTD phosphatase 1 [EC:3.1.3.16]	0.169811320754717
KXJ15004.1	K08820	0.707661290322581	6e-16	CDK16	cyclin-dependent kinase 16 [EC:2.7.11.22]	0.292338709677419
KXJ15006.1	K17659	0.87856071964018	3e-36	PTCD3	pentatricopeptide repeat domain-containing protein 3	0.12143928035982
KXJ15009.1	K00735	0.743975903614458	2e-66	B3GA1	galactosylgalactosylxylosylprotein 3-beta-glucuronosyltransferase 1 [EC:2.4.1.135]	0.256024096385542
KXJ15010.1	K07964	0.969407265774379	2e-90	HPSE	heparanase [EC:3.2.1.166]	0.030592734225621
KXJ15012.1	K06111	1.02153846153846	0	EXOC4	exocyst complex component 4	0.02153846153846
KXJ15015.1	K16315	0.709016393442623	8e-49	HASP	serine/threonine-protein kinase haspin [EC:2.7.11.1]	0.290983606557377
KXJ15016.1	K00736	0.854586129753915	1e-122	MGAT2	alpha-1,6-mannosyl-glycoprotein beta-1,2-N-acetylglucosaminyltransferase [EC:2.4.1.143]	0.145413870246085
KXJ15017.1	K07497	0.771170006464124	8e-135	YG31B	putative transposase	0.228829993535876
KXJ15019.1	K07993	0.961382113821138	7e-43	MMP11	matrix metalloproteinase-11 (stromelysin 3) [EC:3.4.24.-]	0.038617886178862
KXJ15023.1	K05360	0.813953488372093	2e-32	TXD12	protein-disulfide reductase (glutathione) [EC:1.8.4.2]	0.186046511627907
KXJ15024.1	K18498	0.9609375	8e-38	DUS9	dual specificity phosphatase 9 [EC:3.1.3.16 3.1.3.48]	0.0390625
KXJ15027.1	K06201	1.03296703296703	1e-70	CUTC	copper homeostasis protein	0.03296703296703
KXJ15031.1	K13706	0.990476190476191	2e-21	ABHEB	abhydrolase domain-containing protein 14	0.00952380952380905
KXJ15036.1	K10290	1.01376146788991	6e-21	SKI16	F-box protein 3	0.0137614678899101
KXJ15039.1	K04521	0.848303393213573	1e-131	BACE1	beta-site APP-cleaving enzyme 1 (memapsin 2) [EC:3.4.23.46]	0.151696606786427
KXJ15042.1	K12614	0.988372093023256	0	CGH1	ATP-dependent RNA helicase DDX6/DHH1 [EC:3.6.4.13]	0.011627906976744
KXJ15046.1	K08825	0.670906200317965	0	DYR1B	dual specificity tyrosine-phosphorylation-regulated kinase 1 [EC:2.7.12.1]	0.329093799682035
KXJ15047.1	K10609	0.997506234413965	4e-136	CUL4	cullin 4	0.00249376558603498
KXJ15048.1	K21249	0.639484978540773	9e-81	UVRAG	UV radiation resistance-associated gene protein	0.360515021459227
KXJ15050.1	K09549	0.966216216216216	5e-25	PFD2	prefoldin subunit 2	0.033783783783784
KXJ15052.1	K03016	1	5e-84	RPAB3	DNA-directed RNA polymerases I, II, and III subunit RPABC3	0
KXJ15053.1	K07295	1	8e-30	NHR69	nuclear receptor subfamily 2 group A	0
KXJ15061.1	K00953	0.996146435452794	1e-94	FAD1	FAD synthetase [EC:2.7.7.2]	0.00385356454720598
KXJ15065.1	K09486	0.898911353032659	0	HYOU1	hypoxia up-regulated 1	0.101088646967341
KXJ15067.1	K02140	1.03883495145631	3e-22	ATP5L	F-type H+-transporting ATPase subunit g	0.03883495145631
KXJ15069.1	K07758	0.996621621621622	3e-49	PLPP	pyridoxal phosphatase [EC:3.1.3.74]	0.00337837837837796
KXJ15070.1	K11494	1.00376647834275	6e-140	RCBT1	RCC1 and BTB domain-containing protein	0.00376647834275001
KXJ15071.1	K04795	1	1e-61	FLPA	fibrillarin-like pre-rRNA processing protein	0
KXJ15082.1	K22416	1	0	IREB2	iron-responsive element-binding protein 2	0
KXJ15083.1	K13175	0.975232198142415	2e-75	THOC6	THO complex subunit 6	0.024767801857585
KXJ15084.1	K12877	1	2e-87	MGN	protein mago nashi	0
KXJ15088.1	K12626	1	8e-31	LSM7	U6 snRNA-associated Sm-like protein LSm7	0
KXJ15091.1	K13138	0.84337899543379	0	INT1	integrator complex subunit 1	0.15662100456621
KXJ15093.1	K07895	0.960629921259842	2e-22	RAB6C	Ras-related protein Rab-6C	0.039370078740158
KXJ15094.1	K06577	0.998633879781421	1e-77	KELL	Kell blood group glycoprotein [EC:3.4.24.-]	0.00136612021857896
KXJ15098.1	K00604	1	9e-20	FMT	methionyl-tRNA formyltransferase [EC:2.1.2.9]	0
KXJ15103.1	K00889	0.992974238875878	2e-36	PI5KA	1-phosphatidylinositol-4-phosphate 5-kinase [EC:2.7.1.68]	0.00702576112412201
KXJ15110.1	K09140	0.976878612716763	3e-33	TSR3	pre-rRNA-processing protein TSR3	0.023121387283237
KXJ15114.1	K01703	1	4e-30	LEUC	3-isopropylmalate/(R)-2-methylmalate dehydratase large subunit [EC:4.2.1.33 4.2.1.35]	0
KXJ15115.1	K12602	1	2e-155	WDR61	WD repeat-containing protein 61	0
KXJ15116.1	K09596	0.926923076923077	8e-86	SPP2A	signal peptide peptidase-like 2A [EC:3.4.23.-]	0.073076923076923
KXJ15120.1	K16728	0.56043295249549	4e-38	CE152	centrosomal protein CEP152	0.43956704750451
KXJ15122.1	K17069	1.002331002331	7e-50	CYSD	O-acetylhomoserine/O-acetylserine sulfhydrylase [EC:2.5.1.49 2.5.1.47]	0.00233100233099992
KXJ15123.1	K06766	0.848049281314168	3e-107	NEO1	neogenin	0.151950718685832
KXJ15124.1	K11463	1.00304414003044	3e-133	SZ12A	polycomb protein SUZ12	0.00304414003043996
KXJ15127.1	K10907	1.0025706940874	4e-18	ARAT2	aminotransferase [EC:2.6.1.-]	0.00257069408739996
KXJ15131.1	K01349	0.917630057803468	1e-108	FKPC1	furin [EC:3.4.21.75]	0.082369942196532
KXJ15133.1	K01761	1.00249376558603	2e-89	MEGL	methionine-gamma-lyase [EC:4.4.1.11]	0.00249376558602998
KXJ15161.1	K16779	0.896551724137931	2e-48	R3GEF	Rab-3A-interacting protein	0.103448275862069
KXJ15187.1	K05770	0.615384615384615	6e-26	TSPO	translocator protein	0.384615384615385
KXJ15192.1	K04599	0.835616438356164	3e-14	MTH3	G protein-coupled receptor Mth (Methuselah protein)	0.164383561643836
KXJ15194.1	K20996	0.946537678207739	0	NOTC4	Notch 4	0.053462321792261
KXJ15196.1	K10902	0.621788283658787	8e-164	RECQ5	ATP-dependent DNA helicase Q5 [EC:3.6.4.12]	0.378211716341213
KXJ15197.1	K02152	0.974576271186441	9e-27	VATG2	V-type H+-transporting ATPase subunit G	0.025423728813559
KXJ15199.1	K06692	0.93452380952381	2e-83	PSMD5	26S proteasome non-ATPase regulatory subunit 5	0.06547619047619
KXJ15206.1	K10084	0.831010452961672	8e-45	MNS5	ER degradation enhancer, mannosidase alpha-like 1	0.168989547038328
KXJ15212.1	K04660	0.969187675070028	1e-16	PGS2	decorin	0.030812324929972
KXJ15223.1	K01768	0.54176072234763	2e-30	CYA1	adenylate cyclase [EC:4.6.1.1]	0.45823927765237
KXJ15224.1	K02144	0.993362831858407	3e-61	VATH	V-type H+-transporting ATPase subunit H	0.00663716814159299
KXJ15236.1	K15299	0.58364312267658	3e-28	RIMS4	regulating synaptic membrane exocytosis protein 4	0.41635687732342
KXJ15244.1	K04919	0.885026737967914	2e-15	KCNK9	potassium channel subfamily K member 9	0.114973262032086
KXJ15245.1	K06062	0.840546697038724	1e-92	GCN5	histone acetyltransferase [EC:2.3.1.48]	0.159453302961276
KXJ15251.1	K00140	1	4e-152	BAUC	malonate-semialdehyde dehydrogenase (acetylating) / methylmalonate-semialdehyde dehydrogenase [EC:1.2.1.18 1.2.1.27]	0
KXJ15255.1	K20086	1.08373205741627	1e-15	VIOA	tryptophan oxidase VioA [EC:1.4.3.-]	0.0837320574162701
KXJ15261.1	K01934	1.02139037433155	3e-11	5FCL	5-formyltetrahydrofolate cyclo-ligase [EC:6.3.3.2]	0.02139037433155
KXJ15268.1	K15014	0.993478260869565	4e-63	S29A1	solute carrier family 29 (equilibrative nucleoside transporter), member 1/2/3	0.00652173913043497
KXJ15272.1	K11667	0.549738219895288	3e-38	IN80C	INO80 complex subunit C	0.450261780104712
KXJ15274.1	K16365	0.829545454545455	5e-32	SGT2	small glutamine-rich tetratricopeptide repeat-containing protein alpha	0.170454545454545
KXJ15285.1	K14685	0.53125	3e-32	S40A2	solute carrier family 40 (iron-regulated transporter), member 1	0.46875
KXJ15286.1	K21775	0.875	3e-44	LIN52	protein lin-52	0.125
KXJ15292.1	K15382	0.986363636363636	4e-25	SWET1	solute carrier family 50 (sugar transporter)	0.013636363636364
KXJ15293.1	K10268	0.99290780141844	3e-166	FBXL2	F-box and leucine-rich repeat protein 2/20	0.00709219858155996
KXJ15295.1	K09524	0.774590163934426	4e-17	DNJC4	DnaJ homolog subfamily C member 4	0.225409836065574
KXJ15298.1	K22210	0.965964343598055	5e-92	GLUCM	D-glutamate cyclase [EC:4.2.1.48]	0.0340356564019449
KXJ15304.1	K02726	1	2e-84	PSA2	20S proteasome subunit alpha 2 [EC:3.4.25.1]	0
KXJ15307.1	K12427	1.00344827586207	5e-16	FAA28	long-chain fatty acid adenylyltransferase FadD28 [EC:6.2.1.49]	0.00344827586206997
KXJ15309.1	K10765	1.00579710144928	2e-36	ALKBH	alkylated DNA repair protein alkB homolog 1 [EC:1.14.11.- 4.2.99.18]	0.00579710144927992
KXJ15311.1	K06115	0.901789611523352	0	SPTCB	spectrin beta	0.098210388476648
KXJ15314.1	K14008	0.981366459627329	1e-103	ERLEC	endoplasmic reticulum lectin 1	0.018633540372671
KXJ15316.1	K07560	1	2e-33	DTD	D-tyrosyl-tRNA(Tyr) deacylase [EC:3.1.-.-]	0
KXJ15323.1	K10419	0.979166666666667	2e-26	DLRB1	dynein light chain roadblock-type	0.020833333333333
KXJ15324.1	K04567	1.01388888888889	3e-24	SYK	lysyl-tRNA synthetase, class II [EC:6.1.1.6]	0.0138888888888899
KXJ15330.1	K09308	0.724	6e-13	HXC8A	homeobox protein HoxB/C/D8	0.276
KXJ15331.1	K07342	0.661764705882353	2e-11	SC61G	protein transport protein SEC61 subunit gamma and related proteins	0.338235294117647
KXJ15332.1	K07866	0.966101694915254	2e-12	RHOV	Ras homolog gene family, member V	0.033898305084746
KXJ15333.1	K08446	0.884196185286104	5e-25	CD97	CD97 antigen	0.115803814713896
KXJ15335.1	K09509	0.83448275862069	5e-21	DNJB3	DnaJ homolog subfamily B member 3	0.16551724137931
KXJ15336.1	K15208	0.844686648501362	2e-33	SNPC1	snRNA-activating protein complex subunit 1	0.155313351498638
KXJ15338.1	K09311	0.58	3e-19	MAB5	Antp family, other	0.42
KXJ15405.1	K06238	0.610154525386313	3e-48	CO6A6	collagen, type VI, alpha	0.389845474613687
KXJ15424.1	K03155	0.921470342522974	0	TIM	timeless	0.078529657477026
KXJ15425.1	K07050	0.703883495145631	1e-59	AASDB	misacylated tRNA(Ala) deacylase [EC:3.1.1.-]	0.296116504854369
KXJ15444.1	K14618	0.974789915966387	2e-70	MMAC	methylmalonic aciduria homocystinuria type C protein	0.025210084033613
KXJ15458.1	K01835	1	0	PGMC	phosphoglucomutase [EC:5.4.2.2]	0
KXJ15459.1	K05861	1.01569858712716	3e-101	PLCZ1	phosphatidylinositol phospholipase C, zeta [EC:3.1.4.11]	0.01569858712716
KXJ15472.1	K01099	0.582222222222222	3e-109	OCRL	inositol polyphosphate 5-phosphatase INPP5B/F [EC:3.1.3.36]	0.417777777777778
KXJ15473.1	K01578	0.886178861788618	3e-109	DCMC	malonyl-CoA decarboxylase [EC:4.1.1.9]	0.113821138211382
KXJ15478.1	K14945	0.93841642228739	4e-65	QKI	protein quaking	0.06158357771261
KXJ15479.1	K09514	0.555066079295154	1e-16	DNJB8	DnaJ homolog subfamily B member 8	0.444933920704846
KXJ15518.1	K20824	0.747747747747748	3e-22	LMD1B	N-alpha-acetyltransferase 38, NatC auxiliary subunit	0.252252252252252
KXJ15519.1	K18035	0.963696369636964	1e-32	PYP3	receptor-type tyrosine-protein phosphatase O [EC:3.1.3.48]	0.036303630363036
KXJ15533.1	K17958	1	1e-45	C36A1	cytochrome P450 family 36 subfamily A	0
KXJ15545.1	K15544	0.641711229946524	4e-18	SSU72	RNA polymerase II subunit A C-terminal domain phosphatase SSU72 [EC:3.1.3.16]	0.358288770053476
KXJ15553.1	K09665	0.701799485861183	2e-13	B3GN8	beta-1,3-N-acetylglucosaminyltransferase 8 [EC:2.4.1.-]	0.298200514138817
KXJ15573.1	K07971	0.96031746031746	3e-14	B3GN4	beta-1,3-N-acetylglucosaminyltransferase 4 [EC:2.4.1.149]	0.03968253968254
KXJ15579.1	K00714	0.994301994301994	3e-71	WNT8A	wingless-type MMTV integration site family, member 8	0.00569800569800605
KXJ15594.1	K13938	0.841666666666667	1e-13	FOLM	dihydromonapterin reductase / dihydrofolate reductase [EC:1.5.1.50 1.5.1.3]	0.158333333333333
KXJ15600.1	K03910	0.686092715231788	1e-156	A2MG	alpha-2-macroglobulin	0.313907284768212
KXJ15601.1	K12350	0.719858156028369	2e-66	ASM1	sphingomyelin phosphodiesterase [EC:3.1.4.12]	0.280141843971631
KXJ15607.1	K16815	0.537371134020619	1e-123	PLPL8	calcium-independent phospholipase A2-gamma	0.462628865979381
KXJ15620.1	K05721	0.870229007633588	2e-68	FGD2	FYVE, RhoGEF and PH domain containing 2	0.129770992366412
KXJ15631.1	K06890	1.00420168067227	3e-75	LFG4	uncharacterized protein	0.00420168067227
KXJ15675.1	K14549	1.00194931773879	3e-79	UTP15	U3 small nucleolar RNA-associated protein 15	0.00194931773878992
KXJ15685.1	K19904	0.750588235294118	3e-24	SYT4	synaptotagmin-4	0.249411764705882
KXJ15686.1	K15837	0.645066273932253	5e-44	GPSM2	G-protein signaling modulator 2	0.354933726067747
KXJ15688.1	K02332	0.981907894736842	0	DPOG1	DNA polymerase gamma 1 [EC:2.7.7.7]	0.018092105263158
KXJ15689.1	K13200	0.53125	2e-69	STRBP	spermatid perinuclear RNA-binding protein	0.46875
KXJ15693.1	K01893	1	2e-71	SYN	asparaginyl-tRNA synthetase [EC:6.1.1.22]	0
KXJ15700.1	K14434	0.882352941176471	3e-23	GALT1	alpha 1,6-fucoside beta 1,4-galactosyltransferase [EC:2.4.1.-]	0.117647058823529
KXJ15701.1	K14834	0.989441930618401	4e-50	NOC3	nucleolar complex protein 3	0.010558069381599
KXJ15702.1	K20193	1.06428571428571	1e-71	HPS1	Hermansky-Pudlak syndrome 1 protein	0.0642857142857101
KXJ15703.1	K05273	1	9e-59	GLUCL	glutamate receptor, anionic, other	0
KXJ15705.1	K04354	0.997762863534676	0	2ABD	serine/threonine-protein phosphatase 2A regulatory subunit B	0.00223713646532397
KXJ15708.1	K08843	0.719463753723932	2e-114	LRRK1	leucine-rich repeat kinase 1 [EC:2.7.11.1]	0.280536246276068
KXJ15711.1	K15075	0.999030067895247	5e-165	MMS19	DNA repair/transcription protein MET18/MMS19	0.000969932104753046
KXJ15712.1	K11725	0.985185185185185	2e-108	LHPP	phospholysine phosphohistidine inorganic pyrophosphate phosphatase [EC:3.6.1.1 3.1.3.-]	0.0148148148148149
KXJ15715.1	K14831	0.737451737451737	7e-55	MAK16	protein MAK16	0.262548262548263
KXJ15716.1	K00147	1	5e-111	PROA	glutamate-5-semialdehyde dehydrogenase [EC:1.2.1.41]	0
KXJ15720.1	K11487	0.977011494252874	2e-63	PCGF1	polycomb group RING finger protein 1	0.022988505747126
KXJ15722.1	K01132	1	2e-67	GALNS	N-acetylgalactosamine-6-sulfatase [EC:3.1.6.4]	0
KXJ15729.1	K14020	0.895505617977528	4e-74	WFS1	wolfamin	0.104494382022472
KXJ15730.1	K11488	1.01239669421488	1e-83	PCGF3	polycomb group RING finger protein 3	0.0123966942148801
KXJ15731.1	K01319	0.992337164750958	2e-24	CATG	cathepsin G [EC:3.4.21.20]	0.00766283524904199
KXJ15732.1	K03512	0.998109640831758	4e-63	DPOLL	DNA polymerase lambda [EC:2.7.7.7 4.2.99.-]	0.00189035916824198
KXJ15737.1	K07530	1	2e-23	RHOD	Ras homolog gene family, member D	0
KXJ15739.1	K01902	1	7e-107	SUCD	succinyl-CoA synthetase alpha subunit [EC:6.2.1.5]	0
KXJ15740.1	K08568	0.907590759075908	4e-126	CATZ	cathepsin X [EC:3.4.18.1]	0.092409240924092
KXJ15741.1	K15167	0.835866261398176	2e-62	MED24	mediator of RNA polymerase II transcription subunit 24	0.164133738601824
KXJ15742.1	K07910	1	4e-39	RAB18	Ras-related protein Rab-18	0
KXJ15743.1	K11489	1.00390625	4e-66	PCGF5	polycomb group RING finger protein 5	0.00390625
KXJ15744.1	K16067	0.881664499349805	1e-87	ADA11	disintegrin and metalloproteinase domain-containing protein 11 [EC:3.4.24.-]	0.118335500650195
KXJ15747.1	K10460	1.00179211469534	2e-66	KLH23	kelch-like protein 23	0.00179211469533991
KXJ15749.1	K00629	0.784122562674095	3e-53	PLSB	glycerol-3-phosphate O-acyltransferase 1/2 [EC:2.3.1.15]	0.215877437325905
KXJ15750.1	K15695	0.733528550512445	9e-98	RN103	E3 ubiquitin-protein ligase RNF103 [EC:2.3.2.27]	0.266471449487555
KXJ15759.1	K20357	0.989189189189189	2e-11	AG2	anterior gradient protein 3	0.010810810810811
KXJ15771.1	K10300	0.580865603644647	2e-39	FBH1	F-box protein, helicase, 18 [EC:3.6.4.12]	0.419134396355353
KXJ15780.1	K22556	0.965317919075145	3e-51	ARMET	mesencephalic astrocyte-derived neurotrophic factor	0.034682080924855
KXJ15795.1	K10059	0.703196347031963	7e-11	CLC4E	C-type lectin domain family 4 member E	0.296803652968037
KXJ15796.1	K11267	0.927956147220047	1e-43	PDS5	sister chromatid cohesion protein PDS5	0.072043852779953
KXJ15798.1	K11654	0.938154138915319	0	SMCA5	SWI/SNF-related matrix-associated actin-dependent regulator of chromatin subfamily A member 5 [EC:3.6.4.-]	0.061845861084681
KXJ15801.1	K12669	0.997058823529412	4e-79	OST3	oligosaccharyltransferase complex subunit gamma	0.002941176470588
KXJ15826.1	K17824	0.987341772151899	6e-80	DCNL5	DCN1-like protein 4/5	0.012658227848101
KXJ15830.1	K12564	0.975945017182131	2e-48	SGCG	gamma-sarcoglycan	0.024054982817869
KXJ15867.1	K01029	1	3e-70	SCOB	3-oxoacid CoA-transferase subunit B [EC:2.8.3.5]	0
KXJ15872.1	K12622	1	2e-33	LSM3	U6 snRNA-associated Sm-like protein LSm3	0
KXJ15873.1	K05545	0.985915492957746	1e-88	YQI2	tRNA-dihydrouridine synthase 4 [EC:1.3.1.90]	0.0140845070422539
KXJ15876.1	K06694	1	5e-21	PSD10	26S proteasome non-ATPase regulatory subunit 10	0
KXJ15883.1	K14415	1	0	RTCB	tRNA-splicing ligase RtcB (3'-phosphate/5'-hydroxy nucleic acid ligase) [EC:6.5.1.8]	0
KXJ15884.1	K18051	0.985358711566618	2e-167	KPCL	novel protein kinase C eta type [EC:2.7.11.13]	0.014641288433382
KXJ15885.1	K04715	1.00188323917137	1e-125	CERK1	ceramide kinase [EC:2.7.1.138]	0.0018832391713699
KXJ15887.1	K07836	1	7e-92	RAP1B	Ras-related protein Rap-1B	0
KXJ15893.1	K15596	1.00635593220339	2e-154	CDK18	cyclin-dependent kinase 18 [EC:2.7.11.22]	0.00635593220338992
KXJ15897.1	K06974	0.958217270194986	1e-29	AMZ2	archaemetzincin [EC:3.4.-.-]	0.041782729805014
KXJ15899.1	K19656	0.723673125526538	0	IF122	intraflagellar transport protein 122	0.276326874473462
KXJ15900.1	K01745	0.998027613412229	4e-118	HUTH	histidine ammonia-lyase [EC:4.3.1.3]	0.00197238658777099
KXJ15901.1	K13102	0.966751918158568	7e-107	KIN17	DNA/RNA-binding protein KIN17	0.033248081841432
KXJ15902.1	K20238	0.683026584867076	3e-112	C9MT	sphingolipid C9-methyltransferase [EC:2.1.1.317]	0.316973415132924
KXJ15904.1	K14391	1.00592592592593	2e-131	SC5AB	solute carrier family 5 (sodium/myo-inositol cotransporter), member 11	0.00592592592593011
KXJ15908.1	K07511	0.996551724137931	1e-36	ECHM	enoyl-CoA hydratase [EC:4.2.1.17]	0.00344827586206897
KXJ15909.1	K14561	1.00344827586207	2e-106	IMP4	U3 small nucleolar ribonucleoprotein protein IMP4	0.00344827586206997
KXJ15910.1	K14382	0.925595238095238	1e-138	SC5A2	solute carrier family 5 (sodium/glucose cotransporter), member 2	0.074404761904762
KXJ15914.1	K12812	0.997742663656885	2e-31	SUB2	ATP-dependent RNA helicase UAP56/SUB2 [EC:3.6.4.13]	0.00225733634311498
KXJ15917.1	K10266	0.546542553191489	2e-18	CDRT1	F-box and WD-40 domain protein 10	0.453457446808511
KXJ15919.1	K13436	0.822714681440443	4e-16	PTI11	pto-interacting protein 1 [EC:2.7.11.1]	0.177285318559557
KXJ15923.1	K13202	0.968627450980392	7e-91	TOE1	target of EGR1 protein 1	0.031372549019608
KXJ15925.1	K01951	0.888297872340426	6e-11	GUAAA	GMP synthase (glutamine-hydrolysing) [EC:6.3.5.2]	0.111702127659574
KXJ15926.1	K02603	0.63391442155309	8e-51	ORC1	origin recognition complex subunit 1	0.36608557844691
KXJ15927.1	K10706	0.583129584352078	1e-22	MAA3	senataxin [EC:3.6.4.-]	0.416870415647922
KXJ15930.1	K12623	0.710743801652893	3e-32	LSM4	U6 snRNA-associated Sm-like protein LSm4	0.289256198347107
KXJ15935.1	K18018	0.983739837398374	1e-32	PTN5	tyrosine-protein phosphatase non-receptor type 5 [EC:3.1.3.48]	0.016260162601626
KXJ15943.1	K08470	0.814814814814815	2e-13	GP143	Ocular albinism type 1 protein	0.185185185185185
KXJ15945.1	K07830	1	5e-25	RRAS2	Ras-related protein R-Ras2	0
KXJ15947.1	K08741	1.00123915737299	3e-130	MSH5	DNA mismatch repair protein MSH5	0.00123915737298996
KXJ15950.1	K00387	0.969465648854962	5e-88	SUOX	sulfite oxidase [EC:1.8.3.1]	0.030534351145038
KXJ15958.1	K02098	0.50140056022409	3e-46	SPIR2	spire	0.49859943977591
KXJ15959.1	K08145	0.99581589958159	4e-42	GTR8	MFS transporter, SP family, solute carrier family 2 (facilitated glucose transporter), member 8	0.00418410041841
KXJ15960.1	K16590	0.82967032967033	2e-18	HAUS7	HAUS augmin-like complex subunit 7	0.17032967032967
KXJ15961.1	K03183	1	6e-61	UBIE	demethylmenaquinone methyltransferase / 2-methoxy-6-polyprenyl-1,4-benzoquinol methylase [EC:2.1.1.163 2.1.1.201]	0
KXJ15963.1	K11851	0.949392712550607	9e-16	UBP27	ubiquitin carboxyl-terminal hydrolase 30 [EC:3.4.19.12]	0.050607287449393
KXJ15966.1	K08569	0.970588235294118	2e-21	CATW	cathepsin W [EC:3.4.22.-]	0.029411764705882
KXJ15968.1	K02993	1	6e-55	RS73	small subunit ribosomal protein S7e	0
KXJ15970.1	K08817	1.0028901734104	5e-45	CDK20	cell cycle related kinase [EC:2.7.11.22]	0.0028901734104001
KXJ15974.1	K01895	1	0	ACSA	acetyl-CoA synthetase [EC:6.2.1.1]	0
KXJ15975.1	K14617	0.985102420856611	6e-129	LMBD1	LMBR1 domain-containing protein 1	0.014897579143389
KXJ15980.1	K13449	1	3e-11	PRB1	pathogenesis-related protein 1	0
KXJ15981.1	K18442	0.904761904761905	0	BIG2	brefeldin A-inhibited guanine nucleotide-exchange protein	0.095238095238095
KXJ15983.1	K01581	0.992890995260663	1e-110	DCOR	ornithine decarboxylase [EC:4.1.1.17]	0.00710900473933695
KXJ15986.1	K15414	0.944915254237288	5e-12	CRI3	complement component 1 Q subcomponent-binding protein, mitochondrial	0.0550847457627121
KXJ15990.1	K15406	0.771309771309771	8e-12	WSD1	wax-ester synthase / diacylglycerol O-acyltransferase [EC:2.3.1.75 2.3.1.20]	0.228690228690229
KXJ15993.1	K18464	0.999137187230371	0	WASC5	WASH complex subunit strumpellin	0.000862812769628962
KXJ15995.1	K10418	1	1e-56	DYL2	dynein light chain LC8-type	0
KXJ15996.1	K04125	0.993769470404984	5e-15	G2OX4	gibberellin 2-oxidase [EC:1.14.11.13]	0.00623052959501602
KXJ15998.1	K00024	1	1e-117	MDH	malate dehydrogenase [EC:1.1.1.37]	0
KXJ16007.1	K12890	0.767441860465116	2e-54	RSP3	splicing factor, arginine/serine-rich 1	0.232558139534884
KXJ16008.1	K16900	0.743725231175694	2e-21	TPC1	two pore calcium channel protein, plant	0.256274768824306
KXJ16009.1	K09869	0.942965779467681	4e-24	AQP8	aquaporin-8	0.057034220532319
KXJ16010.1	K09205	0.565459610027855	1e-32	KLF8	krueppel-like factor 8/12	0.434540389972145
KXJ16012.1	K12260	0.935483870967742	7e-16	SRX1	sulfiredoxin [EC:1.8.98.2]	0.064516129032258
KXJ16022.1	K11498	0.828025477707006	1e-43	TEA2	centromeric protein E	0.171974522292994
KXJ16029.1	K15172	0.901921132457027	8e-92	SPT52	transcription elongation factor SPT5	0.098078867542973
KXJ16034.1	K02176	0.644067796610169	4e-27	SFRP2	secreted frizzled-related protein 2	0.355932203389831
KXJ16036.1	K12310	0.981818181818182	1e-37	DIAC2	Di-N-acetylchitobiase [EC:3.2.1.-]	0.018181818181818
KXJ16039.1	K17199	1.03601108033241	1e-42	RASEF	Ras and EF-hand domain-containing protein	0.0360110803324101
KXJ16048.1	K03439	1.00418410041841	2e-86	TRMB	tRNA (guanine-N7-)-methyltransferase [EC:2.1.1.33]	0.00418410041841
KXJ16049.1	K12303	0.988532110091743	2e-44	S17A9	MFS transporter, ACS family, solute carrier family 17 (sodium-dependent inorganic phosphate cotransporter), member 9	0.011467889908257
KXJ16050.1	K11315	1	9e-92	TADA3	transcriptional adapter 3	0
KXJ16052.1	K15443	0.910411622276029	7e-44	WDR4	tRNA (guanine-N(7)-)-methyltransferase subunit TRM82	0.089588377723971
KXJ16053.1	K11805	0.994219653179191	2e-130	LWD1	WD repeat-containing protein 68	0.00578034682080897
KXJ16055.1	K08213	1.0074812967581	2e-11	S22AH	MFS transporter, OCT family, solute carrier family 22 (organic cation transporter), member 17	0.00748129675809994
KXJ16058.1	K11434	0.994252873563218	2e-48	HMT1	type I protein arginine methyltransferase [EC:2.1.1.319]	0.00574712643678199
KXJ16060.1	K17828	1	6e-22	PYRDB	dihydroorotate dehydrogenase (NAD+) catalytic subunit [EC:1.3.1.14]	0
KXJ16061.1	K11817	1	5e-173	ALDO1	indole-3-acetaldehyde oxidase [EC:1.2.3.7]	0
KXJ16063.1	K11865	0.56280193236715	9e-104	MYSM1	protein MYSM1	0.43719806763285
KXJ16066.1	K04141	0.994805194805195	4e-13	ADRB1	adrenergic receptor beta-1	0.00519480519480497
KXJ16067.1	K03963	0.805825242718447	1e-18	NDUB7	NADH dehydrogenase (ubiquinone) 1 beta subcomplex subunit 7	0.194174757281553
KXJ16069.1	K12823	1.0020202020202	1e-86	DBP2	ATP-dependent RNA helicase DDX5/DBP2 [EC:3.6.4.13]	0.00202020202020003
KXJ16070.1	K01527	1	2e-23	NACB	nascent polypeptide-associated complex subunit beta	0
KXJ16071.1	K14074	0.991434689507495	1e-49	LIPR1	pancreatic lipase-related protein 1 [EC:3.1.1.3]	0.00856531049250497
KXJ16077.1	K04345	1.0028328611898	0	KAPC	protein kinase A [EC:2.7.11.11]	0.00283286118980008
KXJ16083.1	K13480	0.993710691823899	1e-17	XDHC	xanthine dehydrogenase iron-sulfur-binding subunit	0.00628930817610096
KXJ16085.1	K08617	0.984488107549121	3e-90	ATS1	a disintegrin and metalloproteinase with thrombospondin motifs 1 [EC:3.4.24.-]	0.015511892450879
KXJ16086.1	K14075	0.989339019189765	4e-58	LIPR2	pancreatic lipase-related protein 2 [EC:3.1.1.3]	0.010660980810235
KXJ16087.1	K08764	0.968446601941748	4e-157	NLTP2	sterol carrier protein 2 [EC:2.3.1.176]	0.031553398058252
KXJ16088.1	K12402	1.00220750551876	2e-51	AP4M1	AP-4 complex subunit mu-1	0.00220750551876003
KXJ16091.1	K01059	0.993723849372385	8e-46	LIPL	lipoprotein lipase [EC:3.1.1.34]	0.006276150627615
KXJ16102.1	K02965	0.984732824427481	1e-24	RS19	small subunit ribosomal protein S19	0.015267175572519
KXJ16104.1	K17292	1	1e-29	TBCA	tubulin-specific chaperone A	0
KXJ16109.1	K15010	1.05084745762712	6e-79	HOME2	homer	0.0508474576271201
KXJ16112.1	K04810	1	2e-71	ACHA9	nicotinic acetylcholine receptor alpha-9	0
KXJ16117.1	K17447	0.843642611683849	4e-81	SHC2	SHC-transforming protein 2	0.156357388316151
KXJ16119.1	K03841	1	2e-65	F16PA	fructose-1,6-bisphosphatase I [EC:3.1.3.11]	0
KXJ16126.1	K17408	0.521739130434783	2e-35	RT29	small subunit ribosomal protein S29	0.478260869565217
KXJ16127.1	K05016	0.996129032258064	4e-68	CLCA	chloride channel 7	0.00387096774193596
KXJ16130.1	K15446	0.969827586206897	3e-54	TRM13	tRNA:m4X modification enzyme [EC:2.1.1.225]	0.030172413793103
KXJ16132.1	K03419	0.937823834196891	3e-39	CHPF2	chondroitin polymerizing factor 2 [EC:2.4.1.226]	0.062176165803109
KXJ16135.1	K21802	1	5e-53	ALDH5	vanillin dehydrogenase [EC:1.2.1.67]	0
KXJ16138.1	K02111	1	0	ATPA	F-type H+-transporting ATPase subunit alpha [EC:3.6.3.14]	0
KXJ16140.1	K15620	0.993197278911565	6e-143	GOLP3	golgi phosphoprotein 3	0.00680272108843505
KXJ16143.1	K20800	0.610837438423645	4e-35	DPCD	protein DPCD	0.389162561576355
KXJ16160.1	K08492	0.997005988023952	1e-111	STX18	syntaxin 18	0.00299401197604798
KXJ16161.1	K20411	0.535	4e-33	PRR5	proline-rich protein 5	0.465
KXJ16170.1	K01807	0.990867579908676	3e-33	RPIA	ribose 5-phosphate isomerase A [EC:5.3.1.6]	0.00913242009132398
KXJ16175.1	K14766	0.557232704402516	4e-24	NOP14	nucleolar protein 14	0.442767295597484
KXJ16181.1	K15141	0.710059171597633	2e-11	MED28	mediator of RNA polymerase II transcription subunit 28	0.289940828402367
KXJ16183.1	K16732	0.993366500829187	3e-86	PRC1	protein regulator of cytokinesis 1	0.00663349917081302
KXJ16184.1	K10728	1.0006600660066	0	TOPB1	topoisomerase (DNA) II binding protein 1	0.000660066006600069
KXJ16186.1	K09341	0.898876404494382	4e-36	MSX2	homeobox protein MSX	0.101123595505618
KXJ16189.1	K02259	0.659400544959128	5e-24	CTAA2	cytochrome c oxidase assembly protein subunit 15	0.340599455040872
KXJ16190.1	K02937	0.979508196721312	2e-92	RL7	large subunit ribosomal protein L7e	0.020491803278688
KXJ16191.1	K14555	0.99875	0	TBL3	U3 small nucleolar RNA-associated protein 13	0.00124999999999997
KXJ16204.1	K12833	1	2e-49	SF3B6	pre-mRNA branch site protein p14	0
KXJ16207.1	K10885	0.932867132867133	2e-41	KU80	ATP-dependent DNA helicase 2 subunit 2	0.067132867132867
KXJ16209.1	K11579	0.928934010152284	2e-26	ZWILC	protein zwilch	0.0710659898477159
KXJ16211.1	K04900	0.98443579766537	7e-23	KCNG1	potassium voltage-gated channel subfamily G member 1	0.01556420233463
KXJ16215.1	K10299	0.76027397260274	1e-59	FBX16	F-box protein 16	0.23972602739726
KXJ16216.1	K04358	1.01069518716578	9e-11	FGF4A	fibroblast growth factor	0.0106951871657801
KXJ16221.1	K17525	0.914285714285714	5e-61	CHID1	chitinase domain-containing protein 1	0.085714285714286
KXJ16222.1	K12667	0.58664546899841	4e-37	RPN2	oligosaccharyltransferase complex subunit delta (ribophorin II)	0.41335453100159
KXJ16233.1	K19482	0.632398753894081	3e-23	NECD	necdin	0.367601246105919
KXJ16260.1	K08271	0.997455470737914	7e-21	STRAA	STE20-related kinase adapter protein alpha	0.00254452926208604
KXJ16263.1	K17102	0.903333333333333	3e-16	EHF	ETS homologous factor	0.096666666666667
KXJ16270.1	K08188	0.997876857749469	1e-23	MOT11	MFS transporter, MCP family, solute carrier family 16 (monocarboxylic acid transporters), member 11	0.00212314225053101
KXJ16278.1	K01432	0.948979591836735	6e-59	KFA	arylformamidase [EC:3.5.1.9]	0.051020408163265
KXJ16284.1	K02886	1	1e-49	RL2	large subunit ribosomal protein L2	0
KXJ16308.1	K08635	0.964673913043478	2e-101	NEPL2	membrane metallo-endopeptidase-like 1	0.035326086956522
KXJ16314.1	K17079	0.997929606625259	0	OPA1	optic atrophy protein 1 [EC:3.6.5.5]	0.00207039337474102
KXJ16317.1	K04227	0.833729216152019	9e-13	V1BR	arginine vasopressin receptor 1B	0.166270783847981
KXJ16319.1	K14951	0.999169435215947	0	AT134	cation-transporting P-type ATPase 13A3/4/5 [EC:3.6.3.-]	0.000830564784052967
KXJ16322.1	K12946	0.9875	2e-12	SPCS1	signal peptidase complex subunit 1 [EC:3.4.-.-]	0.0125
KXJ16335.1	K01327	1	5e-24	ELNE	leukocyte elastase [EC:3.4.21.37]	0
KXJ16338.1	K02519	0.991974317817014	6e-117	IF2	translation initiation factor IF-2	0.00802568218298605
KXJ16362.1	K00832	1	2e-107	AAT	aromatic-amino-acid transaminase [EC:2.6.1.57]	0
KXJ16392.1	K03726	1.04100529100529	2e-53	HELS	helicase [EC:3.6.4.-]	0.04100529100529
KXJ16394.1	K15538	0.719376391982183	1e-101	MANEA	glycoprotein endo-alpha-1,2-mannosidase [EC:3.2.1.130]	0.280623608017817
KXJ16406.1	K00611	1	9e-74	OTC	ornithine carbamoyltransferase [EC:2.1.3.3]	0
KXJ16416.1	K03704	0.971014492753623	2e-16	CSPE	cold shock protein (beta-ribbon, CspA family)	0.0289855072463771
KXJ16419.1	K08546	0.984810126582279	5e-43	NR2E3	nuclear receptor subfamily 2 group E member 3	0.015189873417721
KXJ16421.1	K09400	0.51271186440678	3e-25	FOXH1	forkhead box protein H	0.48728813559322
KXJ16433.1	K08073	0.83046683046683	5e-96	YZR5	bifunctional polynucleotide phosphatase/kinase [EC:3.1.3.32 2.7.1.78]	0.16953316953317
KXJ16439.1	K11801	0.906593406593407	8e-170	DCA11	WD repeat-containing protein 23	0.093406593406593
KXJ16443.1	K05284	0.997584541062802	8e-69	GPI14	phosphatidylinositol glycan, class M [EC:2.4.1.-]	0.00241545893719797
KXJ16460.1	K00894	0.656160458452722	4e-20	EKIA	ethanolamine kinase [EC:2.7.1.82]	0.343839541547278
KXJ16468.1	K04249	0.964659685863874	3e-101	TSHR	thyroid stimulating hormone receptor	0.035340314136126
KXJ16478.1	K02900	1	2e-66	RL27A	large subunit ribosomal protein L27Ae	0
KXJ16490.1	K12587	0.996108949416342	8e-28	MTR3	exosome complex component MTR3	0.00389105058365802
KXJ16494.1	K03019	1	1e-21	RPC10	DNA-directed RNA polymerase III subunit RPC11	0
KXJ16498.1	K17766	1.01294498381877	2e-44	TOM34	mitochondrial import receptor subunit TOM34	0.0129449838187701
KXJ16499.1	K09229	0.830750893921335	3e-41	ZKSC5	KRAB and SCAN domains-containing zinc finger protein	0.169249106078665
KXJ16505.1	K20031	0.941888619854721	1e-105	ZDHC6	palmitoyltransferase ZDHHC6 [EC:2.3.1.225]	0.0581113801452789
KXJ16506.1	K04964	0.872200263504611	3e-42	TRPC1	transient receptor potential cation channel subfamily C member 1	0.127799736495389
KXJ16508.1	K04411	1.02669404517454	0	STK4	serine/threonine kinase 4	0.0266940451745401
KXJ16515.1	K03046	0.9408	4e-32	RPOC1	DNA-directed RNA polymerase subunit beta' [EC:2.7.7.6]	0.0592
KXJ16524.1	K14611	1.01328273244782	3e-62	LPE1	solute carrier family 23 (nucleobase transporter), member 1/2	0.01328273244782
KXJ16530.1	K11674	0.865800865800866	1e-143	MCRS1	microspherule protein 1	0.134199134199134
KXJ16532.1	K14838	0.701107011070111	2e-29	MK67I	nucleolar protein 15	0.298892988929889
KXJ16535.1	K11303	0.997782705099778	9e-29	HAT1	histone acetyltransferase 1 [EC:2.3.1.48]	0.00221729490022204
KXJ16540.1	K21893	1	5e-11	NGB	neuroglobin	0
KXJ16542.1	K17890	1.00329489291598	6e-149	A16L1	autophagy-related protein 16-1	0.00329489291597995
KXJ16547.1	K20290	0.912124582869855	0	COG3	conserved oligomeric Golgi complex subunit 3	0.087875417130145
KXJ16550.1	K16913	0.50395256916996	1e-33	PELP1	proline-, glutamic acid- and leucine-rich protein 1	0.49604743083004
KXJ16552.1	K05117	0.784708249496982	4e-52	MERTK	c-mer proto-oncogene tyrosine kinase [EC:2.7.10.1]	0.215291750503018
KXJ16558.1	K10567	0.745501285347044	2e-79	NEIL1	endonuclease VIII-like 1 [EC:3.2.2.- 4.2.99.18]	0.254498714652956
KXJ16560.1	K08342	0.989821882951654	8e-131	ATG4B	cysteine protease ATG4 [EC:3.4.22.-]	0.010178117048346
KXJ16561.1	K09532	0.917647058823529	4e-23	JDP	DnaJ homolog subfamily C member 12	0.082352941176471
KXJ16562.1	K09579	0.716535433070866	3e-48	PIN4	peptidyl-prolyl cis-trans isomerase NIMA-interacting 4 [EC:5.2.1.8]	0.283464566929134
KXJ16567.1	K13749	0.79788838612368	5e-68	NCKX1	solute carrier family 24 (sodium/potassium/calcium exchanger), member 1	0.20211161387632
KXJ16568.1	K09569	0.992592592592593	8e-17	FKBP2	FK506-binding protein 2 [EC:5.2.1.8]	0.00740740740740697
KXJ16569.1	K20559	0.995918367346939	2e-23	C71BF	dihydrocamalexate/camalexin synthase [EC:1.14.19.52]	0.00408163265306105
KXJ16570.1	K12165	1	2e-98	UFC1	ufm1-conjugating enzyme 1	0
KXJ16572.1	K16190	0.94475138121547	2e-99	GLAK1	glucuronokinase [EC:2.7.1.43]	0.05524861878453
KXJ16579.1	K00943	1	2e-14	KTHY	dTMP kinase [EC:2.7.4.9]	0
KXJ16611.1	K00365	0.996515679442509	2e-63	URIC	urate oxidase [EC:1.7.3.3]	0.00348432055749104
KXJ16617.1	K08498	0.927710843373494	6e-55	STX10	syntaxin 6	0.072289156626506
KXJ16620.1	K10896	0.663239074550129	4e-15	Y1505	fanconi anemia group M protein	0.336760925449871
KXJ16629.1	K08749	0.988691437802908	2e-125	S27A6	solute carrier family 27 (fatty acid transporter), member 6	0.011308562197092
KXJ16630.1	K12950	0.811977715877437	3e-61	CTPC	manganese/zinc-transporting P-type ATPase C [EC:3.6.3.-]	0.188022284122563
KXJ16632.1	K01056	0.989417989417989	2e-24	PTH	peptidyl-tRNA hydrolase, PTH1 family [EC:3.1.1.29]	0.010582010582011
KXJ16633.1	K12186	1.00374531835206	1e-12	MB12A	ESCRT-I complex subunit MVB12	0.00374531835205993
KXJ16637.1	K09615	0.881619937694704	2e-17	TRYG1	tryptase gamma 1 [EC:3.4.21.-]	0.118380062305296
KXJ16639.1	K03248	1.00348432055749	1e-53	EIF3G	translation initiation factor 3 subunit G	0.00348432055748993
KXJ16640.1	K02641	0.643646408839779	1e-11	FENR1	ferredoxin--NADP+ reductase [EC:1.18.1.2]	0.356353591160221
KXJ16646.1	K17808	0.876404494382023	1e-31	DNLZ	mitochondrial protein import protein ZIM17	0.123595505617977
KXJ16647.1	K12649	1.00147492625369	1e-113	DHX58	ATP-dependent RNA helicase DHX58 [EC:3.6.3.14]	0.00147492625368995
KXJ16648.1	K09142	1.02839116719243	2e-11	YM91	uncharacterized protein	0.02839116719243
KXJ16654.1	K01593	0.993839835728953	3e-160	DDC	aromatic-L-amino-acid/L-tryptophan decarboxylase [EC:4.1.1.28 4.1.1.105]	0.00616016427104704
KXJ16661.1	K15528	0.888111888111888	3e-11	FAAH1	fatty acid amide hydrolase [EC:3.5.1.99]	0.111888111888112
KXJ16663.1	K19872	0.934924078091106	6e-118	FKTN	fukutin [EC:2.7.8.-]	0.065075921908894
KXJ16664.1	K12733	1	6e-43	CP18B	peptidyl-prolyl cis-trans isomerase-like 1 [EC:5.2.1.8]	0
KXJ16673.1	K09068	0.574074074074074	2e-19	TAL2	T-cell acute lymphocytic leukemia protein	0.425925925925926
KXJ16677.1	K02155	1	3e-12	VATL	V-type H+-transporting ATPase 16kDa proteolipid subunit	0
KXJ16679.1	K11108	1	1e-109	RCL1	RNA 3'-terminal phosphate cyclase-like protein	0
KXJ16683.1	K15201	0.932279909706546	3e-172	TF3C3	general transcription factor 3C polypeptide 3 (transcription factor C subunit 4)	0.067720090293454
KXJ16686.1	K01641	1.0021645021645	3e-91	HMCS	hydroxymethylglutaryl-CoA synthase [EC:2.3.3.10]	0.00216450216450004
KXJ16691.1	K20630	0.96271186440678	1e-39	CHIO	chimaerin	0.03728813559322
KXJ16694.1	K11980	1	1e-49	RNF11	E3 ubiquitin-protein ligase RNF11	0
KXJ16695.1	K15255	0.982785602503912	0	PIF1	ATP-dependent DNA helicase PIF1 [EC:3.6.4.12]	0.017214397496088
KXJ16698.1	K05310	0.92675483214649	5e-133	PIGG	ethanolaminephosphotransferase [EC:2.7.-.-]	0.07324516785351
KXJ16699.1	K16586	1.03403565640194	5e-31	AUG3	HAUS augmin-like complex subunit 3	0.03403565640194
KXJ16700.1	K01181	0.971337579617834	2e-28	XYNC	endo-1,4-beta-xylanase [EC:3.2.1.8]	0.028662420382166
KXJ16701.1	K03055	0.935483870967742	7e-11	RPOK	DNA-directed RNA polymerase subunit K [EC:2.7.7.6]	0.064516129032258
KXJ16703.1	K14312	1.00287562904385	0	NU155	nuclear pore complex protein Nup155	0.00287562904385008
KXJ16705.1	K12233	1.01045296167247	0	HECD3	E3 ubiquitin-protein ligase HECTD3 [EC:2.3.2.26]	0.01045296167247
KXJ16706.1	K12896	0.585	3e-19	RSZ22	splicing factor, arginine/serine-rich 7	0.415
KXJ16710.1	K04881	0.949612403100775	1e-40	KCA10	potassium voltage-gated channel Shaker-related subfamily A member 10	0.050387596899225
KXJ16712.1	K05185	0.99781181619256	1e-45	GBRG4	gamma-aminobutyric acid receptor subunit epsilon	0.00218818380744001
KXJ16715.1	K03843	0.988095238095238	2e-109	ALG2	alpha-1,3/alpha-1,6-mannosyltransferase [EC:2.4.1.132 2.4.1.257]	0.011904761904762
KXJ16720.1	K13609	1.00289855072464	2e-28	PY2CR	delta1-piperideine-2-carboxylate reductase [EC:1.5.1.21]	0.00289855072463996
KXJ16722.1	K20703	1.03543913713405	2e-122	FAF1	FAS-associated factor 1	0.0354391371340499
KXJ16728.1	K03885	0.997512437810945	2e-30	Y811	NADH dehydrogenase [EC:1.6.99.3]	0.00248756218905499
KXJ16730.1	K16912	0.676595744680851	1e-11	LAS1	ribosomal biogenesis protein LAS1	0.323404255319149
KXJ16731.1	K00859	1	1e-25	COAE	dephospho-CoA kinase [EC:2.7.1.24]	0
KXJ16732.1	K10410	1.00769230769231	2e-148	IDLC	dynein light intermediate chain, axonemal	0.00769230769231011
KXJ16735.1	K00335	1	0	NUOF	NADH-quinone oxidoreductase subunit F [EC:1.6.5.3]	0
KXJ16738.1	K08293	0.992268041237113	3e-13	SMK1	sporulation-specific mitogen-activated protein kinase SMK1&	0.00773195876288701
KXJ16742.1	K10296	0.848421052631579	1e-97	FBX10	F-box protein 10	0.151578947368421
KXJ16752.1	K14010	0.893048128342246	3e-92	TRAM1	translocating chain-associated membrane protein 1	0.106951871657754
KXJ16759.1	K12463	0.545568039950062	5e-38	PRDM4	PR domain zinc finger protein 4	0.454431960049938
KXJ16763.1	K01916	1	1e-13	NADE	NAD+ synthase [EC:6.3.1.5]	0
KXJ16766.1	K09340	0.599326599326599	5e-13	TLX1	T-cell leukemia homeobox protein 1	0.400673400673401
KXJ16767.1	K21421	1	0	CY24B	NADPH oxidase 2 [EC:1.-.-.-]	0
KXJ16777.1	K02995	1.005	2e-83	RS8B	small subunit ribosomal protein S8e	0.00499999999999989
KXJ16779.1	K12820	0.967405475880052	0	PRP43	pre-mRNA-splicing factor ATP-dependent RNA helicase DHX15/PRP43 [EC:3.6.4.13]	0.032594524119948
KXJ16784.1	K13195	0.581395348837209	8e-12	CIRBP	cold-inducible RNA-binding protein	0.418604651162791
KXJ16786.1	K10585	0.814696485623003	3e-116	UBE2Z	ubiquitin-conjugating enzyme E2 Z [EC:2.3.2.23]	0.185303514376997
KXJ16792.1	K19348	0.509547738693467	8e-64	MKS3	meckelin	0.490452261306533
KXJ16800.1	K14461	0.992486851990984	0	NPCL1	Niemann-Pick C1-like protein 1	0.00751314800901604
KXJ16807.1	K15449	1.02572347266881	4e-46	TYW1	tRNA wybutosine-synthesizing protein 1 [EC:4.1.3.44]	0.02572347266881
KXJ16824.1	K10588	0.976679104477612	0	UBE3B	ubiquitin-protein ligase E3 B [EC:2.3.2.26]	0.023320895522388
KXJ16828.1	K03537	0.971223021582734	6e-12	POP5	ribonuclease P/MRP protein subunit POP5 [EC:3.1.26.5]	0.028776978417266
KXJ16831.1	K10739	0.992831541218638	5e-20	RFA2A	replication factor A2	0.00716845878136196
KXJ16833.1	K15507	0.617563739376771	1e-29	MRM1	21S rRNA (GM2251-2'-O)-methyltransferase [EC:2.1.1.-]	0.382436260623229
KXJ16834.1	K17254	0.963087248322148	1e-84	SDCB1	syntenin-1	0.036912751677852
KXJ16840.1	K08509	0.810077519379845	4e-21	SNP29	synaptosomal-associated protein 29	0.189922480620155
KXJ16851.1	K09812	1.00438596491228	2e-19	FTSE	cell division transport system ATP-binding protein	0.00438596491227994
KXJ16852.1	K08874	0.720912153407619	0	TRRAP	transformation/transcription domain-associated protein	0.279087846592381
KXJ16875.1	K02874	0.822695035460993	2e-15	RM14	large subunit ribosomal protein L14	0.177304964539007
KXJ16880.1	K10283	0.587731811697575	3e-50	FXL17	F-box and leucine-rich repeat protein 17	0.412268188302425
KXJ16885.1	K02978	1	9e-30	RS27L	small subunit ribosomal protein S27e	0
KXJ16895.1	K06106	0.508230452674897	1e-87	HCLS1	cortactin	0.491769547325103
KXJ16897.1	K06760	0.965384615384615	4e-34	CNTN2	contactin 2	0.034615384615385
KXJ16900.1	K10080	0.919607843137255	9e-119	LMAN1	lectin, mannose-binding 1	0.080392156862745
KXJ16904.1	K15591	0.710875331564987	3e-42	TFEC	transcription factor EC	0.289124668435013
KXJ16906.1	K04960	0.782282282282282	0	ITPR3	inositol 1,4,5-triphosphate receptor type 3	0.217717717717718
KXJ16907.1	K18410	0.665263157894737	2e-38	ASZ1	ankyrin repeat, SAM and basic leucine zipper domain-containing protein 1	0.334736842105263
KXJ16929.1	K11529	0.994263862332696	3e-103	GLCTK	glycerate 2-kinase [EC:2.7.1.165]	0.00573613766730396
KXJ16930.1	K08683	1	3e-106	HCD2	3-hydroxyacyl-CoA dehydrogenase / 3-hydroxy-2-methylbutyryl-CoA dehydrogenase [EC:1.1.1.35 1.1.1.178]	0
KXJ16940.1	K17654	0.528985507246377	1e-17	TM10C	mitochondrial ribonuclease P protein 1 [EC:2.1.1.-]	0.471014492753623
KXJ16942.1	K03005	1.01193317422434	8e-41	RPA49	DNA-directed RNA polymerase I subunit RPA49	0.01193317422434
KXJ16944.1	K00182	0.997150997150997	5e-130	WN2BA	wingless-type MMTV integration site family, member 2	0.00284900284900302
KXJ16946.1	K15730	0.821917808219178	2e-12	TEBP	cytosolic prostaglandin-E synthase [EC:5.3.99.3]	0.178082191780822
KXJ16947.1	K11699	0.780229479258605	2e-119	RDR2	RNA-dependent RNA polymerase [EC:2.7.7.48]	0.219770520741395
KXJ16954.1	K08997	0.851851851851852	7e-87	Y369	uncharacterized protein	0.148148148148148
KXJ16957.1	K04674	0.99403578528827	9e-162	TGFR1	TGF-beta receptor type-1 [EC:2.7.11.30]	0.00596421471173003
KXJ16961.1	K17925	0.850206611570248	4e-166	SNX13	sorting nexin-13	0.149793388429752
KXJ16962.1	K13577	1	8e-60	PUMP4	solute carrier family 25 (mitochondrial dicarboxylate transporter), member 10	0
KXJ16969.1	K14811	0.998011928429423	4e-73	DBP3	ATP-dependent RNA helicase DBP3 [EC:3.6.4.13]	0.00198807157057701
KXJ16972.1	K01267	1	0	DNPEP	aspartyl aminopeptidase [EC:3.4.11.21]	0
KXJ16973.1	K10312	0.904255319148936	1e-21	FBX36	F-box protein 36	0.095744680851064
KXJ16978.1	K05941	0.647342995169082	2e-52	PCS	glutathione gamma-glutamylcysteinyltransferase [EC:2.3.2.15]	0.352657004830918
KXJ16981.1	K07942	1	3e-49	ARL1	ADP-ribosylation factor-like protein 1	0
KXJ16982.1	K03377	0.836697247706422	3e-59	RWA2	N-acetylneuraminate 9-O-acetyltransferase [EC:2.3.1.45]	0.163302752293578
KXJ16986.1	K05003	0.963060686015831	2e-53	KCJ10	potassium inwardly-rectifying channel subfamily J member 10	0.0369393139841691
KXJ16988.1	K20873	0.772727272727273	2e-60	NEK3	NIMA (never in mitosis gene a)-related kinase 3 [EC:2.7.11.1]	0.227272727272727
KXJ16989.1	K02112	0.982758620689655	0	ATPB	F-type H+-transporting ATPase subunit beta [EC:3.6.3.14]	0.017241379310345
KXJ16991.1	K01555	0.997613365155131	0	FAAA	fumarylacetoacetase [EC:3.7.1.2]	0.00238663484486901
KXJ16992.1	K09481	0.989583333333333	2e-26	SC61B	protein transport protein SEC61 subunit beta	0.010416666666667
KXJ16995.1	K07561	0.993548387096774	0	DPH1	2-(3-amino-3-carboxypropyl)histidine synthase [EC:2.5.1.108]	0.00645161290322604
KXJ17000.1	K15657	1.00826446280992	7e-18	SRFAD	external thioesterase TEII	0.00826446280991999
KXJ17004.1	K19911	0.80046403712297	1e-32	SYT11	synaptotagmin-11	0.19953596287703
KXJ17011.1	K17973	0.898148148148148	6e-90	NAA25	N-terminal acetyltransferase B complex non-catalytic subunit	0.101851851851852
KXJ17012.1	K04482	0.997260273972603	4e-21	RAD51	DNA repair protein RAD51	0.00273972602739703
KXJ17017.1	K18134	0.937381404174573	1e-177	EOGT	protein O-GlcNAc transferase [EC:2.4.1.255]	0.0626185958254269
KXJ17018.1	K01106	0.986607142857143	5e-59	INP5K	inositol-1,4,5-trisphosphate 5-phosphatase [EC:3.1.3.56]	0.013392857142857
KXJ17022.1	K06259	1.00423728813559	7e-77	CD36	CD36 antigen	0.0042372881355901
KXJ17028.1	K17508	1	1e-88	PPTC7	protein phosphatase PTC7 [EC:3.1.3.16]	0
KXJ17050.1	K19576	1.1159793814433	2e-12	NORA	MFS transporter, DHA1 family, quinolone resistance protein	0.1159793814433
KXJ17051.1	K01937	1	1e-116	PYRG	CTP synthase [EC:6.3.4.2]	0
KXJ17053.1	K13341	0.992	6e-45	PEX7	peroxin-7	0.00800000000000001
KXJ17060.1	K04444	1.02604166666667	5e-46	MAPK3	mitogen-activated protein kinase-activated protein kinase 3 [EC:2.7.11.1]	0.0260416666666701
KXJ17064.1	K03242	1.00239234449761	2e-105	IF2G	translation initiation factor 2 subunit 3	0.00239234449760994
KXJ17066.1	K12358	0.56039603960396	9e-52	FOXO4	forkhead box protein O4	0.43960396039604
KXJ17073.1	K22384	0.948275862068966	3e-19	WRB	tail-anchored protein insertion receptor	0.051724137931034
KXJ17074.1	K00167	0.574923547400612	7e-34	ODBB	2-oxoisovalerate dehydrogenase E1 component beta subunit [EC:1.2.4.4]	0.425076452599388
KXJ17077.1	K13951	0.997340425531915	2e-21	ADH1	alcohol dehydrogenase 1/7 [EC:1.1.1.1]	0.00265957446808496
KXJ17080.1	K04428	0.540388227927364	3e-128	M3K4	mitogen-activated protein kinase kinase kinase 4 [EC:2.7.11.25]	0.459611772072636
KXJ17098.1	K03351	0.620305980528512	1e-11	APC4	anaphase-promoting complex subunit 4	0.379694019471488
KXJ17099.1	K20526	1	1e-38	MP20	transgelin	0
KXJ17103.1	K04565	1	7e-58	SODC	superoxide dismutase, Cu-Zn family [EC:1.15.1.1]	0
KXJ17104.1	K11875	0.941634241245136	8e-63	PSMG1	proteasome assembly chaperone 1	0.058365758754864
KXJ17105.1	K09528	0.66403162055336	5e-45	DNJC8	DnaJ homolog subfamily C member 8	0.33596837944664
KXJ17110.1	K22126	1.00048614487117	0	FR1L5	fer-1-like protein 5	0.000486144871169936
KXJ17112.1	K18160	0.982248520710059	2e-18	NDUF2	NADH dehydrogenase [ubiquinone] 1 alpha subcomplex assembly factor 2	0.017751479289941
KXJ17114.1	K11374	0.979848866498741	3e-170	ELP2	elongator complex protein 2	0.020151133501259
KXJ17115.1	K07844	0.913533834586466	6e-13	RHES	RASD family, member 2	0.086466165413534
KXJ17118.1	K00762	1	2e-22	PYRE	orotate phosphoribosyltransferase [EC:2.4.2.10]	0
KXJ17133.1	K01838	0.853881278538813	1e-14	PGMB	beta-phosphoglucomutase [EC:5.4.2.6]	0.146118721461187
KXJ17134.1	K05675	1.00135869565217	0	ABCD1	ATP-binding cassette, subfamily D (ALD), member 1	0.00135869565217006
KXJ17135.1	K22376	0.879265091863517	2e-103	KCMF1	E3 ubiquitin-protein ligase KCMF1 [EC:2.3.2.27]	0.120734908136483
KXJ17136.1	K07855	0.959798994974874	1e-29	RERG	Ras-related and estrogen-regulated growth inhibitor	0.040201005025126
KXJ17138.1	K16744	0.95959595959596	5e-94	B9D1	B9 domain-containing protein 1	0.04040404040404
KXJ17139.1	K18622	0.824074074074074	1e-44	ADDH	adducin	0.175925925925926
KXJ17143.1	K07573	1.01104972375691	1e-32	CSL4	exosome complex component CSL4	0.01104972375691
KXJ17144.1	K07845	0.63961038961039	3e-11	RAD	Ras-related associated with diabetes	0.36038961038961
KXJ17149.1	K17266	1.00232288037166	0	MVP	major vault protein	0.00232288037165995
KXJ17152.1	K21032	0.860240963855422	4e-72	B4GA1	beta-1,4-glucuronyltransferase 1 [EC:2.4.1.-]	0.139759036144578
KXJ17153.1	K07832	1.00456621004566	3e-28	RIT1	Ras-like without CAAX 1	0.00456621004566005
KXJ17154.1	K22127	0.567582121701669	2e-158	FR1L6	fer-1-like protein 6	0.432417878298331
KXJ17156.1	K04975	0.870588235294118	2e-36	TRPV6	transient receptor potential cation channel subfamily V member 6	0.129411764705882
KXJ17157.1	K09306	0.941964285714286	1e-21	HXB6	homeobox protein HoxA/B/C6	0.058035714285714
KXJ17161.1	K09584	0.997727272727273	2e-164	PDIA6	protein disulfide-isomerase A6 [EC:5.3.4.1]	0.00227272727272698
KXJ17173.1	K16572	0.5439453125	2e-46	GCP5	gamma-tubulin complex component 5	0.4560546875
KXJ17204.1	K00134	1	4e-166	G3P	glyceraldehyde 3-phosphate dehydrogenase [EC:1.2.1.12]	0
KXJ17218.1	K04657	0.756329113924051	1e-75	CHRD	chordin	0.243670886075949
KXJ17222.1	K16458	0.612972972972973	4e-97	CE104	centrosomal protein CEP104	0.387027027027027
KXJ17228.1	K00150	0.997032640949555	9e-86	G3P2	glyceraldehyde-3-phosphate dehydrogenase (NAD(P)) [EC:1.2.1.59]	0.00296735905044498
KXJ17240.1	K00326	1	6e-99	NB5R2	cytochrome-b5 reductase [EC:1.6.2.2]	0
KXJ17270.1	K12852	1	0	SN114	116 kDa U5 small nuclear ribonucleoprotein component	0
KXJ17272.1	K12454	0.99112426035503	2e-17	RFBE	CDP-paratose 2-epimerase [EC:5.1.3.10]	0.00887573964497002
KXJ17273.1	K16185	0.950166112956811	2e-149	RRAGA	Ras-related GTP-binding protein A/B	0.049833887043189
KXJ17275.1	K17986	0.735483870967742	1e-16	FUND1	FUN14 domain-containing protein 1	0.264516129032258
KXJ17276.1	K03007	1	8e-40	RPAB5	DNA-directed RNA polymerases I, II, and III subunit RPABC5	0
KXJ17277.1	K01673	0.977777777777778	2e-48	BCA1	carbonic anhydrase [EC:4.2.1.1]	0.022222222222222
KXJ17281.1	K01903	1	1e-106	SUCC	succinyl-CoA synthetase beta subunit [EC:6.2.1.5]	0
KXJ17283.1	K03032	0.997002997002997	0	PSD1B	26S proteasome regulatory subunit N2	0.00299700299700301
KXJ17284.1	K09523	0.910714285714286	1e-136	DNJC3	DnaJ homolog subfamily C member 3	0.089285714285714
KXJ17287.1	K18411	0.902702702702703	8e-14	MAEL2	protein maelstrom	0.097297297297297
KXJ17296.1	K17623	0.991228070175439	2e-59	HDHD1	pseudouridine 5'-phosphatase [EC:3.1.3.96]	0.00877192982456099
KXJ17299.1	K01147	0.596899224806202	9e-16	RNB	exoribonuclease II [EC:3.1.13.1]	0.403100775193798
KXJ17301.1	K10184	0.843828715365239	1e-100	TBXT	T-box protein 19	0.156171284634761
KXJ17303.1	K15162	0.516033547113962	3e-175	MED12	mediator of RNA polymerase II transcription subunit 12	0.483966452886038
KXJ17310.1	K19677	1.00443786982249	0	IFT81	intraflagellar transport protein 81	0.00443786982249006
KXJ17312.1	K14849	0.877697841726619	3e-15	RRP1	ribosomal RNA-processing protein 1	0.122302158273381
KXJ17315.1	K14351	1.002457002457	1e-33	ADCL4	arylacetamide deacetylase-like 3/4 [EC:3.1.1.-]	0.00245700245700009
KXJ17331.1	K04507	1	9e-38	CYBP	calcyclin binding protein	0
KXJ17342.1	K01772	1.00290697674419	2e-25	HEMH	protoporphyrin/coproporphyrin ferrochelatase [EC:4.99.1.1 4.99.1.9]	0.00290697674419005
KXJ17347.1	K16540	0.806094182825485	3e-135	CP131	5-azacytidine-induced protein 1	0.193905817174515
KXJ17352.1	K12311	1.02171767028628	1e-83	MA2B1	lysosomal alpha-mannosidase [EC:3.2.1.24]	0.02171767028628
KXJ17356.1	K03036	0.992890995260663	1e-122	PSD11	26S proteasome regulatory subunit N6	0.00710900473933695
KXJ17357.1	K16578	0.597826086956522	5e-132	CLAP2	CLIP-associating protein 1/2	0.402173913043478
KXJ17360.1	K14320	0.908424908424908	5e-99	AAAS	aladin	0.091575091575092
KXJ17365.1	K11224	0.753541076487252	8e-35	STAT1	signal transducer and activator of transcription 5B	0.246458923512748
KXJ17368.1	K10281	0.913333333333333	6e-16	FXL15	F-box and leucine-rich repeat protein 15	0.086666666666667
KXJ17371.1	K00975	1.00236406619385	3e-16	GLGC	glucose-1-phosphate adenylyltransferase [EC:2.7.7.27]	0.00236406619384999
KXJ17372.1	K17704	0.620743034055728	1e-61	AB1IP	amyloid beta A4 precursor protein-binding family B member 1-interacting protein	0.379256965944272
KXJ17375.1	K19375	0.795100222717149	2e-78	HBAP1	HSPB1-associated protein 1	0.204899777282851
KXJ17378.1	K20119	0.533613445378151	6e-40	BIN2	bridging integrator 2	0.466386554621849
KXJ17385.1	K02324	0.999123959702146	0	DPOE1	DNA polymerase epsilon subunit 1 [EC:2.7.7.7]	0.000876040297854042
KXJ17386.1	K08405	0.875346260387812	4e-12	GPR25	G protein-coupled receptor 25	0.124653739612188
KXJ17394.1	K17972	1	6e-94	NAA20	N-terminal acetyltransferase B complex catalytic subunit [EC:2.3.1.254]	0
KXJ17398.1	K07975	1	7e-23	RACI	Rho family, other	0
KXJ17400.1	K20498	0.992990654205608	1e-50	DSD1	D-serine ammonia-lyase [EC:4.3.1.18]	0.00700934579439205
KXJ17401.1	K02953	1	5e-98	RS13	small subunit ribosomal protein S13e	0
KXJ17404.1	K21996	0.726315789473684	2e-22	SNX41	sorting nexin-41/42	0.273684210526316
KXJ17410.1	K05658	1.00160384923817	0	AB14B	ATP-binding cassette, subfamily B (MDR/TAP), member 1 [EC:3.6.3.44]	0.00160384923817003
KXJ17418.1	K07588	0.991017964071856	1e-91	Y1496	LAO/AO transport system kinase [EC:2.7.-.-]	0.00898203592814395
KXJ17428.1	K17757	0.997167138810198	2e-72	NNRD	ATP-dependent NAD(P)H-hydrate dehydratase [EC:4.2.1.93]	0.00283286118980197
KXJ17430.1	K20071	0.760526315789474	0	RHG26	Rho GTPase-activating protein 26	0.239473684210526
KXJ17434.1	K02036	0.99601593625498	3e-27	PSTB2	phosphate transport system ATP-binding protein [EC:3.6.3.27]	0.00398406374502003
KXJ17437.1	K06272	0.997787610619469	0	ILK	integrin-linked kinase [EC:2.7.11.1]	0.00221238938053103
KXJ17444.1	K11433	0.973856209150327	7e-58	SETMR	histone-lysine N-methyltransferase SETMAR [EC:2.1.1.43]	0.026143790849673
KXJ17446.1	K13949	0.997150997150997	6e-94	PTGR2	prostaglandin reductase 2 [EC:1.3.1.48]	0.00284900284900302
KXJ17447.1	K06811	0.997581620314389	1e-11	CAD17	cadherin 17, LI cadherin	0.00241837968561098
KXJ17451.1	K20642	0.506976744186047	1e-71	RHG25	Rho GTPase-activating protein 22/24/25	0.493023255813953
KXJ17452.1	K10455	0.994773519163763	5e-137	KLH18	kelch-like protein 18	0.005226480836237
KXJ17454.1	K15120	0.953079178885631	8e-70	S2543	solute carrier family 25, member 43	0.046920821114369
KXJ17457.1	K15302	0.665461121157324	4e-65	STXB4	syntaxin-binding protein 4	0.334538878842676
KXJ17459.1	K12874	0.934503713706955	0	AQR	intron-binding protein aquarius	0.065496286293045
KXJ17464.1	K11977	0.765957446808511	1e-11	RN217	E3 ubiquitin-protein ligase RNF217 [EC:2.3.2.31]	0.234042553191489
KXJ17467.1	K11884	0.975	1e-82	PNO1	RNA-binding protein PNO1	0.025
KXJ17468.1	K01194	1	3e-86	TREA	alpha,alpha-trehalase [EC:3.2.1.28]	0
KXJ17470.1	K07819	0.97239263803681	3e-27	B3GT1	beta-1,3-galactosyltransferase 1 [EC:2.4.1.86]	0.02760736196319
KXJ17473.1	K18994	1.00269179004038	7e-37	DHX32	pre-mRNA-splicing factor ATP-dependent RNA helicase DHX32 [EC:3.6.4.13]	0.00269179004038
KXJ17476.1	K14284	0.96045197740113	6e-46	NXF3	nuclear RNA export factor	0.03954802259887
KXJ17477.1	K16914	0.894941634241245	2e-128	NO66	bifunctional lysine-specific demethylase and histidyl-hydroxylase NO66 [EC:1.14.11.- 1.14.11.27]	0.105058365758755
KXJ17480.1	K14725	0.81055900621118	6e-158	SL9A9	solute carrier family 9 (sodium/hydrogen exchanger), member 9	0.18944099378882
KXJ17482.1	K03025	1	1e-140	RPC6	DNA-directed RNA polymerase III subunit RPC6	0
KXJ17484.1	K06990	1	9e-83	MEMO1	MEMO1 family protein	0
KXJ17487.1	K11592	0.998544395924309	9e-99	DCR1	endoribonuclease Dicer [EC:3.1.26.-]	0.00145560407569101
KXJ17489.1	K04522	1.00892857142857	1e-121	PSN2	presenilin 2 [EC:3.4.23.-]	0.00892857142857006
KXJ17490.1	K14289	0.845514950166113	1e-102	XPO5	exportin-5	0.154485049833887
KXJ17491.1	K01325	1	6e-35	K1KB1	tissue kallikrein [EC:3.4.21.35]	0
KXJ17492.1	K20346	1	2e-14	ERP6	p24 family protein alpha	0
KXJ17493.1	K15442	0.974212034383954	2e-67	ADAT3	tRNA-specific adenosine deaminase 3	0.025787965616046
KXJ17494.1	K02120	1	3e-15	VATD	V/A-type H+/Na+-transporting ATPase subunit D	0
KXJ17498.1	K14290	1.01568265682657	0	XPO1	exportin-1	0.01568265682657
KXJ17502.1	K20551	1.04191616766467	6e-17	DUS1B	dual specificity protein phosphatase 1B [EC:3.1.3.16 3.1.3.48]	0.04191616766467
KXJ17503.1	K20877	1.01575931232092	2e-123	NEK8	NIMA (never in mitosis gene a)-related kinase 8 [EC:2.7.11.1]	0.0157593123209201
KXJ17506.1	K04347	0.805555555555556	1e-12	GBG12	guanine nucleotide-binding protein G(I)/G(S)/G(O) subunit gamma-12	0.194444444444444
KXJ17510.1	K08668	1	3e-29	KLK7	kallikrein 7 [EC:3.4.21.117]	0
KXJ17511.1	K03731	0.717815344603381	3e-16	TREPP	trehalose 6-phosphate phosphorylase [EC:2.4.1.216]	0.282184655396619
KXJ17514.1	K00106	1.00073637702504	0	XDH	xanthine dehydrogenase/oxidase [EC:1.17.1.4 1.17.3.2]	0.000736377025039925
KXJ17515.1	K20364	0.793103448275862	7e-27	MCFD2	multiple coagulation factor deficiency protein 2	0.206896551724138
KXJ17516.1	K00939	1	0	KAD7	adenylate kinase [EC:2.7.4.3]	0
KXJ17522.1	K14006	1	0	SEC23	protein transport protein SEC23	0
KXJ17523.1	K20828	0.542253521126761	4e-48	ZNF76	zinc finger protein 143/76	0.457746478873239
KXJ17527.1	K17889	0.914634146341463	2e-44	BAKOR	beclin 1-associated autophagy-related key regulator	0.085365853658537
KXJ17528.1	K20310	1	7e-147	TPC13	trafficking protein particle complex subunit 13	0
KXJ17532.1	K06672	0.594607607125662	0	NIPB	cohesin loading factor subunit SCC2	0.405392392874338
KXJ17535.1	K07963	0.989547038327526	0	TRI23	tripartite motif-containing protein 23 [EC:2.3.2.27]	0.010452961672474
KXJ17540.1	K03754	1.00845070422535	2e-129	EI2BB	translation initiation factor eIF-2B subunit beta	0.0084507042253501
KXJ17548.1	K06085	0.801834862385321	2e-58	ADIPB	synovial sarcoma, X breakpoint 2 interacting protein	0.198165137614679
KXJ17550.1	K15441	0.976470588235294	6e-50	ADAT2	tRNA-specific adenosine deaminase 2 [EC:3.5.4.-]	0.023529411764706
KXJ17555.1	K01011	1	5e-28	THTM	thiosulfate/3-mercaptopyruvate sulfurtransferase [EC:2.8.1.1 2.8.1.2]	0
KXJ17558.1	K10458	0.990243902439024	1e-77	KLH21	kelch-like protein 21	0.00975609756097595
KXJ17561.1	K00622	0.827586206896552	1e-17	ARY2	arylamine N-acetyltransferase [EC:2.3.1.5]	0.172413793103448
KXJ17579.1	K00693	0.546875	6e-76	GYS2	glycogen synthase [EC:2.4.1.11]	0.453125
KXJ17583.1	K10337	0.933673469387755	7e-49	ASB15	ankyrin repeat and SOCS box protein 15	0.066326530612245
KXJ17584.1	K02947	1	8e-28	RS10A	small subunit ribosomal protein S10e	0
KXJ17585.1	K16860	0.984018264840183	2e-88	PLDY	phospholipase D3/4 [EC:3.1.4.4]	0.015981735159817
KXJ17586.1	K20123	1	3e-84	PACN2	protein kinase C and casein kinase substrate in neurons protein	0
KXJ17606.1	K12598	0.786437246963563	0	MTR4	ATP-dependent RNA helicase DOB1 [EC:3.6.4.13]	0.213562753036437
KXJ17610.1	K13110	0.577464788732394	3e-24	YLK3	microfibrillar-associated protein 1	0.422535211267606
KXJ17611.1	K07903	1	2e-38	RAB10	Ras-related protein Rab-10	0
KXJ17612.1	K12584	0.973293768545994	2e-106	DCPS	m7GpppX diphosphatase [EC:3.6.1.59]	0.026706231454006
KXJ17613.1	K01348	0.981524249422633	5e-28	UROK	urokinase plasminogen activator [EC:3.4.21.73]	0.0184757505773669
KXJ17615.1	K12826	1.0184331797235	5e-81	SAP62	splicing factor 3A subunit 2	0.0184331797235
KXJ17619.1	K11094	0.991701244813278	1e-47	RU2B	U2 small nuclear ribonucleoprotein B''	0.00829875518672196
KXJ17623.1	K17256	0.913764510779436	2e-11	ALS	insulin-like growth factor-binding protein complex acid labile subunit	0.086235489220564
KXJ17624.1	K14515	0.808917197452229	3e-14	EBF1	EIN3-binding F-box protein	0.191082802547771
KXJ17634.1	K12872	0.959876543209877	7e-75	SLT11	pre-mRNA-splicing factor RBM22/SLT11	0.040123456790123
KXJ17636.1	K03045	1.00400801603206	5e-76	RPOB2	DNA-directed RNA polymerase subunit B" [EC:2.7.7.6]	0.00400801603205991
KXJ17640.1	K07941	1	2e-95	ARF6	ADP-ribosylation factor 6	0
KXJ17642.1	K04661	0.805232558139535	7e-12	FST	follistatin	0.194767441860465
KXJ17653.1	K10468	0.959677419354839	1e-46	KLH32	kelch-like protein 32	0.040322580645161
KXJ17654.1	K12813	1.00670498084291	0	ESP3	pre-mRNA-splicing factor ATP-dependent RNA helicase DHX16 [EC:3.6.4.13]	0.00670498084291005
KXJ17657.1	K12604	0.687185929648241	0	CNOT1	CCR4-NOT transcription complex subunit 1	0.312814070351759
KXJ17659.1	K16531	0.588744588744589	6e-41	BBS4	Bardet-Biedl syndrome 4 protein	0.411255411255411
KXJ17660.1	K03943	0.975308641975309	4e-13	NDUV2	NADH dehydrogenase (ubiquinone) flavoprotein 2 [EC:1.6.5.3 1.6.99.3]	0.024691358024691
KXJ17669.1	K22137	0.755882352941176	3e-23	MCUR1	mitochondrial calcium uniporter regulator 1	0.244117647058824
KXJ17670.1	K20189	0.641025641025641	2e-11	DTBP1	dysbindin	0.358974358974359
KXJ17672.1	K03965	0.88034188034188	3e-15	NDUB9	NADH dehydrogenase (ubiquinone) 1 beta subcomplex subunit 9	0.11965811965812
KXJ17673.1	K18409	0.615972812234495	2e-80	TDR12	ATP-dependent RNA helicase TDRD12 [EC:3.6.4.13]	0.384027187765505
KXJ17678.1	K00923	0.915570934256055	5e-179	P3C2G	phosphatidylinositol-4-phosphate 3-kinase [EC:2.7.1.154]	0.084429065743945
KXJ17679.1	K08341	1	3e-50	ATG8	GABA(A) receptor-associated protein	0
KXJ17684.1	K18342	0.996587030716723	9e-72	OTU6B	OTU domain-containing protein 6 [EC:3.4.19.12]	0.00341296928327695
KXJ17687.1	K15440	1.0337972166998	8e-91	ADAT1	tRNA-specific adenosine deaminase 1 [EC:3.5.4.34]	0.0337972166998
KXJ17688.1	K10448	0.970394736842105	3e-55	KLH10	kelch-like protein 10	0.029605263157895
KXJ17694.1	K10400	0.991797676008202	0	KIF15	kinesin family member 15	0.00820232399179799
KXJ17698.1	K19362	1	2e-100	TM231	transmembrane protein 231	0
KXJ17702.1	K03538	0.950226244343891	1e-41	RPP29	ribonuclease P protein subunit POP4 [EC:3.1.26.5]	0.049773755656109
KXJ17704.1	K10252	0.99812030075188	7e-98	BCDO2	beta,beta-carotene 9',10'-dioxygenase [EC:1.13.11.71]	0.00187969924812004
KXJ17706.1	K07098	1.00766283524904	8e-23	Y1054	uncharacterized protein	0.00766283524903999
KXJ17708.1	K15261	1.04678040726472	6e-111	PAR14	poly [ADP-ribose] polymerase 10/14/15 [EC:2.4.2.30]	0.04678040726472
KXJ17710.1	K07190	0.981701738334858	0	KPBB	phosphorylase kinase alpha/beta subunit	0.018298261665142
KXJ17716.1	K05755	1	7e-104	ARPC4	actin related protein 2/3 complex, subunit 4	0
KXJ17718.1	K05305	1.01743119266055	0	FUK	fucokinase [EC:2.7.1.52]	0.0174311926605499
KXJ17722.1	K09611	0.967413441955194	2e-124	AMPL	probable aminopeptidase NPEPL1 [EC:3.4.11.-]	0.032586558044806
KXJ17723.1	K02321	1.02675585284281	5e-142	DPOA2	DNA polymerase alpha subunit B	0.02675585284281
KXJ17733.1	K01482	0.975438596491228	3e-33	DDAH2	dimethylargininase [EC:3.5.3.18]	0.024561403508772
KXJ17734.1	K14300	0.98	4e-92	NU133	nuclear pore complex protein Nup133	0.02
KXJ17735.1	K17499	1	5e-55	P2C11	protein phosphatase 1G [EC:3.1.3.16]	0
KXJ17736.1	K14715	0.97212543554007	5e-60	S39A9	solute carrier family 39 (zinc transporter), member 9	0.02787456445993
KXJ17737.1	K10572	1.05316973415133	2e-42	IPPK	inositol-pentakisphosphate 2-kinase [EC:2.7.1.158]	0.05316973415133
KXJ17738.1	K11799	0.874747474747475	9e-34	DCAF4	WD repeat-containing protein 21A	0.125252525252525
KXJ17739.1	K11804	0.568527918781726	2e-15	DCAF8	WD repeat-containing protein 42A	0.431472081218274
KXJ17741.1	K15178	0.538336052202284	2e-43	RTF1	RNA polymerase-associated protein RTF1	0.461663947797716
KXJ17742.1	K15174	0.857456140350877	4e-11	PAF1	RNA polymerase II-associated factor 1	0.142543859649123
KXJ17743.1	K01759	1	6e-84	LGUL	lactoylglutathione lyase [EC:4.4.1.5]	0
KXJ17745.1	K18179	0.949367088607595	1e-12	COA6	cytochrome c oxidase assembly factor 6	0.050632911392405
KXJ17749.1	K17339	0.831792975970425	2e-172	ATLAS	atlastin [EC:3.6.5.-]	0.168207024029575
KXJ17751.1	K15128	0.91869918699187	2e-76	MED6	mediator of RNA polymerase II transcription subunit 6	0.08130081300813
KXJ17752.1	K16894	0.899050905953408	4e-49	CTSRG	cation channel sperm-associated protein subunit gamma	0.100949094046592
KXJ17753.1	K04932	0.993710691823899	1e-45	KCNS2	potassium voltage-gated channel delayed-rectifier subfamily S member 2	0.00628930817610096
KXJ17756.1	K07951	1	6e-34	ARL6	ADP-ribosylation factor-like protein 6	0
KXJ17764.1	K21752	0.763157894736842	3e-21	DPB3	Dr1-associated corepressor	0.236842105263158
KXJ17765.1	K14693	0.849794238683128	1e-102	ZNT6	solute carrier family 30 (zinc transporter), member 6	0.150205761316872
KXJ17767.1	K05699	0.974215246636771	0	ACTN1	actinin alpha 1/4	0.0257847533632291
KXJ17768.1	K00688	1	4e-134	PHSM	glycogen phosphorylase [EC:2.4.1.1]	0
KXJ17770.1	K17603	0.839124839124839	0	ZFYV1	zinc finger FYVE domain-containing protein 1	0.160875160875161
KXJ17775.1	K12469	0.985267034990792	0	EHD2	EH domain-containing protein 2	0.014732965009208
KXJ17780.1	K02954	0.961904761904762	1e-12	RT02	small subunit ribosomal protein S14	0.038095238095238
KXJ17785.1	K22563	0.95	2e-58	COMD7	COMM domain containing 7	0.05
KXJ17789.1	K07374	1	6e-110	TBA	tubulin alpha	0
KXJ17790.1	K10980	0.949832775919732	4e-17	NHEJ1	non-homologous end-joining factor 1	0.050167224080268
KXJ17791.1	K06114	0.84668284789644	2e-145	SPTN1	spectrin alpha	0.15331715210356
KXJ17794.1	K04981	0.559841740850643	3e-110	TRPM6	transient receptor potential cation channel subfamily M member 6 [EC:2.7.11.1]	0.440158259149357
KXJ17798.1	K17461	0.968074150360453	0	RECK	reversion-inducing-cysteine-rich protein with kazal motifs	0.031925849639547
KXJ17800.1	K05095	0.927331887201735	8e-79	FGFR4	fibroblast growth factor receptor 4 [EC:2.7.10.1]	0.072668112798265
KXJ17804.1	K08788	0.889064976228209	2e-128	DMPK	dystrophia myotonica-protein kinase [EC:2.7.11.1]	0.110935023771791
KXJ17807.1	K03104	0.918181818181818	4e-28	SRP14	signal recognition particle subunit SRP14	0.081818181818182
KXJ17808.1	K08360	0.878260869565217	2e-31	ACFR2	cytochrome b-561 [EC:1.16.5.1]	0.121739130434783
KXJ17811.1	K10356	1	0	MYO1G	myosin I	0
KXJ17814.1	K01148	1.00751879699248	7e-29	TRIMR	poly(A)-specific ribonuclease [EC:3.1.13.4]	0.00751879699247993
KXJ17817.1	K19761	0.912751677852349	5e-23	GGACT	gamma-glutamylaminecyclotransferase [EC:2.3.2.-]	0.087248322147651
KXJ17822.1	K17797	1.00990099009901	5e-19	COX18	mitochondrial inner membrane protein COX18	0.00990099009900991
KXJ17823.1	K17419	0.718421052631579	1e-21	RM38	large subunit ribosomal protein L38	0.281578947368421
KXJ17826.1	K06808	0.952314165497896	7e-29	CAD13	cadherin 13, H-cadherin	0.047685834502104
KXJ17838.1	K22399	0.747099767981439	2e-110	PCH2	pachytene checkpoint protein 2	0.252900232018561
KXJ17840.1	K16603	0.952277657266811	0	TTLL9	tubulin polyglutamylase TTLL9 [EC:6.-.-.-]	0.047722342733189
KXJ17845.1	K18932	0.988679245283019	2e-27	ZDH21	palmitoyltransferase [EC:2.3.1.225]	0.011320754716981
KXJ17848.1	K09654	0.967078189300412	2e-106	B3GL2	beta-1,3-N-acetylgalactosaminyltransferase 2 [EC:2.4.1.313]	0.032921810699588
KXJ17850.1	K11253	1	5e-87	H32	histone H3	0
KXJ17852.1	K12953	0.974585635359116	5e-165	CTPF	cation-transporting P-type ATPase F [EC:3.6.3.-]	0.025414364640884
KXJ17855.1	K16475	0.600970873786408	6e-131	LRCC1	leucine-rich repeat and coiled-coil domain-containing protein 1	0.399029126213592
KXJ17856.1	K00659	1	1e-90	BAAT	bile acid-CoA:amino acid N-acyltransferase [EC:2.3.1.65 3.1.2.2]	0
KXJ17859.1	K11993	0.988066825775656	2e-77	ACOT6	acyl-CoA thioesterase 6 [EC:3.1.2.-]	0.011933174224344
KXJ17864.1	K13868	1	7e-121	BAT1	solute carrier family 7 (L-type amino acid transporter), member 9	0
KXJ17872.1	K06093	0.791907514450867	2e-82	PAR6A	partitioning defective protein 6	0.208092485549133
KXJ17874.1	K14736	0.566761363636364	8e-31	TRFE	transferrin	0.433238636363636
KXJ17876.1	K18084	0.996330275229358	0	MTMR9	myotubularin-related protein 9	0.00366972477064198
KXJ17879.1	K09401	0.569553805774278	2e-22	FXI1C	forkhead box protein I	0.430446194225722
KXJ17882.1	K03372	0.848816029143898	6e-175	ACATN	MFS transporter, PAT family, solute carrier family 33 (acetyl-CoA transportor), member 1 [EC:2.3.1.-]	0.151183970856102
KXJ17883.1	K04626	1	2e-59	TS1R3	taste receptor type 1 member 3	0
KXJ17888.1	K04451	0.921259842519685	4e-30	P53	tumor protein p53	0.078740157480315
KXJ17895.1	K17345	1	1e-24	TSN5	tetraspanin-5	0
KXJ17900.1	K01465	1	1e-23	PYRC	dihydroorotase [EC:3.5.2.3]	0
KXJ17918.1	K10205	0.915540540540541	1e-23	ELOV2	elongation of very long chain fatty acids protein 2 [EC:2.3.1.199]	0.084459459459459
KXJ17922.1	K18208	0.993650793650794	5e-92	RNLS	renalase [EC:1.6.3.5]	0.00634920634920599
KXJ17929.1	K04397	0.973597359735974	7e-17	CASP7	caspase 7 [EC:3.4.22.60]	0.0264026402640259
KXJ17938.1	K08452	0.863468634686347	2e-21	AGRG3	G protein-coupled receptor 97	0.136531365313653
KXJ17946.1	K04396	1	2e-23	CASP6	caspase 6 [EC:3.4.22.59]	0
KXJ17948.1	K01556	1	9e-102	KYNU2	kynureninase [EC:3.7.1.3]	0
KXJ17954.1	K11168	0.914826498422713	3e-110	DHR12	dehydrogenase/reductase SDR family member 12 [EC:1.1.-.-]	0.085173501577287
KXJ17960.1	K04714	0.971223021582734	7e-86	SMS1	shingomyelin synthase [EC:2.7.8.27]	0.028776978417266
KXJ17973.1	K09554	0.534210526315789	8e-36	CDC37	cell division cycle protein 37	0.465789473684211
KXJ17974.1	K09448	0.866197183098592	1e-132	TEAD1	transcriptional enhancer factor	0.133802816901408
KXJ17984.1	K15110	1	1e-24	ODC2	solute carrier family 25 (mitochondrial 2-oxodicarboxylate transporter), member 21	0
KXJ17985.1	K05402	0.558394160583942	4e-19	TOLIP	toll-interacting protein	0.441605839416058
KXJ17995.1	K14190	0.649651972157773	7e-21	GGAP2	GDP-L-galactose phosphorylase [EC:2.7.7.69]	0.350348027842227
KXJ18033.1	K17302	1.04522613065327	6e-62	COPB2	coatomer subunit beta'	0.04522613065327
KXJ18043.1	K10716	0.81875	3e-13	KCSA	voltage-gated potassium channel	0.18125
KXJ18049.1	K21776	0.829545454545455	2e-116	LIN54	protein lin-54	0.170454545454545
KXJ18051.1	K17413	0.642424242424242	3e-51	RT35	small subunit ribosomal protein S35	0.357575757575758
KXJ18055.1	K15498	1	1e-178	PPP6	serine/threonine-protein phosphatase 6 catalytic subunit [EC:3.1.3.16]	0
KXJ18056.1	K20790	0.981042654028436	7e-87	NDK5	nucleoside diphosphate kinase homolog 5	0.018957345971564
KXJ18057.1	K11097	0.989130434782609	3e-26	RUXE	small nuclear ribonucleoprotein E	0.010869565217391
KXJ18063.1	K14753	1	3e-142	GBLP	guanine nucleotide-binding protein subunit beta-2-like 1 protein	0
KXJ18065.1	K03781	1	1e-92	EASC	catalase [EC:1.11.1.6]	0
KXJ18069.1	K01052	0.99749373433584	5e-98	LICH	lysosomal acid lipase/cholesteryl ester hydrolase [EC:3.1.1.13]	0.00250626566416001
KXJ18079.1	K22244	0.942675159235669	2e-13	REG4	regenerating islet-derived protein 4	0.057324840764331
KXJ18080.1	K20723	0.929577464788732	3e-23	RTN3	reticulon-3	0.070422535211268
KXJ18081.1	K19491	0.652561247216036	6e-33	DMTA2	doublesex- and mab-3-related transcription factor 4/5	0.347438752783964
KXJ18088.1	K08457	0.858992805755396	1e-21	AGRF4	G protein-coupled receptor 115	0.141007194244604
KXJ18089.1	K07304	0.994082840236686	4e-15	MSRA	peptide-methionine (S)-S-oxide reductase [EC:1.8.4.11]	0.00591715976331397
KXJ18091.1	K13293	0.868804664723032	0	PDE4C	cAMP-specific phosphodiesterase 4 [EC:3.1.4.53]	0.131195335276968
KXJ18094.1	K01551	1	4e-24	ARSA2	arsenite/tail-anchored protein-transporting ATPase [EC:3.6.3.16 3.6.3.-]	0
KXJ18095.1	K21912	0.985553772070626	3e-50	KBTBC	kelch repeat and BTB domain-containing protein 12	0.014446227929374
KXJ18118.1	K01823	1	1e-63	IDI	isopentenyl-diphosphate Delta-isomerase [EC:5.3.3.2]	0
KXJ18119.1	K00553	0.929328621908127	2e-24	PNMT	phenylethanolamine N-methyltransferase [EC:2.1.1.28]	0.070671378091873
KXJ18126.1	K15381	1.00438596491228	2e-44	DIRC2	MFS transporter, FLVCR family, disrupted in renal carcinoma protein 2	0.00438596491227994
[truncated: 2,808 more rows]
