# Supplementary material for: Differential gene expression analysis of symbiotic and aposymbiotic Exaiptasia anemones under immune challenge with Vibrio coralliilyticus
Source: Ecol Evol. 2019 Jun 30;9(14):8279–93. doi: 10.1002/ece3.5403 (PMC6662555; doi:10.1002/ece3.5403)
Supplement: Supplementary file 2 [file ECE3-9-8279-s002.xlsx]

## Sheet: dfBestAllAnnotPath
KEGG Ortholog	KEGG Pathway	Pathway Description	Exaiptasia Gene ID	Vibrio LFC	Vibrio p-adj	Aposymbiosis LFC	Aposymbiosis p-adj	Interaction LFC	Interactio p-adj	BLAST Query Coverage	BLAST e-value	Gene Symbol	Gene Description
K00010	ko01100	Metabolic pathways	KXJ24431.1	-0.980556	0.0605116	-0.191902	0.851856	-0.0339781	0.990616	0.994012	9e-37	IOLG	myo-inositol 2-dehydrogenase / D-chiro-inositol 1-dehydrogenase [EC:1.1.1.18 1.1.1.369]
K00010	ko00562	Inositol phosphate metabolism	KXJ24431.1	-0.980556	0.0605116	-0.191902	0.851856	-0.0339781	0.990616	0.994012	9e-37	IOLG	myo-inositol 2-dehydrogenase / D-chiro-inositol 1-dehydrogenase [EC:1.1.1.18 1.1.1.369]
K00010	ko00521	Streptomycin biosynthesis	KXJ24431.1	-0.980556	0.0605116	-0.191902	0.851856	-0.0339781	0.990616	0.994012	9e-37	IOLG	myo-inositol 2-dehydrogenase / D-chiro-inositol 1-dehydrogenase [EC:1.1.1.18 1.1.1.369]
K00010	ko01130	Biosynthesis of antibiotics	KXJ24431.1	-0.980556	0.0605116	-0.191902	0.851856	-0.0339781	0.990616	0.994012	9e-37	IOLG	myo-inositol 2-dehydrogenase / D-chiro-inositol 1-dehydrogenase [EC:1.1.1.18 1.1.1.369]
K00010	ko01120	Microbial metabolism in diverse environments	KXJ24431.1	-0.980556	0.0605116	-0.191902	0.851856	-0.0339781	0.990616	0.994012	9e-37	IOLG	myo-inositol 2-dehydrogenase / D-chiro-inositol 1-dehydrogenase [EC:1.1.1.18 1.1.1.369]
K00011	ko00052	Galactose metabolism	KXJ19248.1	0.319045	0.318295	-0.17114	0.746373	0.202579	0.87617	0.996885	2e-70	ALRC	aldehyde reductase [EC:1.1.1.21]
K00011	ko00790	Folate biosynthesis	KXJ19248.1	0.319045	0.318295	-0.17114	0.746373	0.202579	0.87617	0.996885	2e-70	ALRC	aldehyde reductase [EC:1.1.1.21]
K00011	ko00051	Fructose and mannose metabolism	KXJ19248.1	0.319045	0.318295	-0.17114	0.746373	0.202579	0.87617	0.996885	2e-70	ALRC	aldehyde reductase [EC:1.1.1.21]
K00011	ko00561	Glycerolipid metabolism	KXJ19248.1	0.319045	0.318295	-0.17114	0.746373	0.202579	0.87617	0.996885	2e-70	ALRC	aldehyde reductase [EC:1.1.1.21]
K00011	ko01100	Metabolic pathways	KXJ19248.1	0.319045	0.318295	-0.17114	0.746373	0.202579	0.87617	0.996885	2e-70	ALRC	aldehyde reductase [EC:1.1.1.21]
K00011	ko00040	Pentose and glucuronate interconversions	KXJ19248.1	0.319045	0.318295	-0.17114	0.746373	0.202579	0.87617	0.996885	2e-70	ALRC	aldehyde reductase [EC:1.1.1.21]
K00015	ko01100	Metabolic pathways	KXJ14454.1	-1.2596	0.000120509	0.322205	0.525406	0.543242	0.638102	1.00601	3e-47	GYAR	glyoxylate reductase [EC:1.1.1.26]
K00015	ko01110	Biosynthesis of secondary metabolites	KXJ14454.1	-1.2596	0.000120509	0.322205	0.525406	0.543242	0.638102	1.00601	3e-47	GYAR	glyoxylate reductase [EC:1.1.1.26]
K00015	ko00630	Glyoxylate and dicarboxylate metabolism	KXJ14454.1	-1.2596	0.000120509	0.322205	0.525406	0.543242	0.638102	1.00601	3e-47	GYAR	glyoxylate reductase [EC:1.1.1.26]
K00015	ko01120	Microbial metabolism in diverse environments	KXJ14454.1	-1.2596	0.000120509	0.322205	0.525406	0.543242	0.638102	1.00601	3e-47	GYAR	glyoxylate reductase [EC:1.1.1.26]
K00019	ko01100	Metabolic pathways	KXJ27059.1	-1.62255	0.000134271	-0.154006	0.868146	0.389255	0.840785	1	2e-24	YXJF	3-hydroxybutyrate dehydrogenase [EC:1.1.1.30]
K00019	ko00072	Synthesis and degradation of ketone bodies	KXJ27059.1	-1.62255	0.000134271	-0.154006	0.868146	0.389255	0.840785	1	2e-24	YXJF	3-hydroxybutyrate dehydrogenase [EC:1.1.1.30]
K00019	ko00650	Butanoate metabolism	KXJ27059.1	-1.62255	0.000134271	-0.154006	0.868146	0.389255	0.840785	1	2e-24	YXJF	3-hydroxybutyrate dehydrogenase [EC:1.1.1.30]
K00020	ko01100	Metabolic pathways	KXJ28326.1	-0.336745	0.169273	-0.705243	0.00514891	0.353966	0.660835	1	2e-133	3HIDH	3-hydroxyisobutyrate dehydrogenase [EC:1.1.1.31]
K00020	ko00280	Valine, leucine and isoleucine degradation	KXJ28326.1	-0.336745	0.169273	-0.705243	0.00514891	0.353966	0.660835	1	2e-133	3HIDH	3-hydroxyisobutyrate dehydrogenase [EC:1.1.1.31]
K00024	ko01100	Metabolic pathways	KXJ15998.1	-0.210545	0.369456	0.179356	0.598196	0.218716	0.789564	1	1e-117	MDH	malate dehydrogenase [EC:1.1.1.37]
K00024	ko00620	Pyruvate metabolism	KXJ15998.1	-0.210545	0.369456	0.179356	0.598196	0.218716	0.789564	1	1e-117	MDH	malate dehydrogenase [EC:1.1.1.37]
K00024	ko00270	Cysteine and methionine metabolism	KXJ15998.1	-0.210545	0.369456	0.179356	0.598196	0.218716	0.789564	1	1e-117	MDH	malate dehydrogenase [EC:1.1.1.37]
K00024	ko00720	Carbon fixation pathways in prokaryotes	KXJ15998.1	-0.210545	0.369456	0.179356	0.598196	0.218716	0.789564	1	1e-117	MDH	malate dehydrogenase [EC:1.1.1.37]
K00024	ko00710	Carbon fixation in photosynthetic organisms	KXJ15998.1	-0.210545	0.369456	0.179356	0.598196	0.218716	0.789564	1	1e-117	MDH	malate dehydrogenase [EC:1.1.1.37]
K00024	ko00020	Citrate cycle (TCA cycle)	KXJ15998.1	-0.210545	0.369456	0.179356	0.598196	0.218716	0.789564	1	1e-117	MDH	malate dehydrogenase [EC:1.1.1.37]
K00024	ko00680	Methane metabolism	KXJ15998.1	-0.210545	0.369456	0.179356	0.598196	0.218716	0.789564	1	1e-117	MDH	malate dehydrogenase [EC:1.1.1.37]
K00024	ko00630	Glyoxylate and dicarboxylate metabolism	KXJ15998.1	-0.210545	0.369456	0.179356	0.598196	0.218716	0.789564	1	1e-117	MDH	malate dehydrogenase [EC:1.1.1.37]
K00024	ko01130	Biosynthesis of antibiotics	KXJ15998.1	-0.210545	0.369456	0.179356	0.598196	0.218716	0.789564	1	1e-117	MDH	malate dehydrogenase [EC:1.1.1.37]
K00024	ko01110	Biosynthesis of secondary metabolites	KXJ15998.1	-0.210545	0.369456	0.179356	0.598196	0.218716	0.789564	1	1e-117	MDH	malate dehydrogenase [EC:1.1.1.37]
K00024	ko01120	Microbial metabolism in diverse environments	KXJ15998.1	-0.210545	0.369456	0.179356	0.598196	0.218716	0.789564	1	1e-117	MDH	malate dehydrogenase [EC:1.1.1.37]
K00024	ko01200	Carbon metabolism	KXJ15998.1	-0.210545	0.369456	0.179356	0.598196	0.218716	0.789564	1	1e-117	MDH	malate dehydrogenase [EC:1.1.1.37]
K00025	ko01130	Biosynthesis of antibiotics	KXJ25786.1	0.916631	0.0230543	0.701824	0.181051	0.506066	0.738793	0.997006	2e-155	MDHC	malate dehydrogenase [EC:1.1.1.37]
K00025	ko00710	Carbon fixation in photosynthetic organisms	KXJ25786.1	0.916631	0.0230543	0.701824	0.181051	0.506066	0.738793	0.997006	2e-155	MDHC	malate dehydrogenase [EC:1.1.1.37]
K00025	ko01200	Carbon metabolism	KXJ25786.1	0.916631	0.0230543	0.701824	0.181051	0.506066	0.738793	0.997006	2e-155	MDHC	malate dehydrogenase [EC:1.1.1.37]
K00025	ko00630	Glyoxylate and dicarboxylate metabolism	KXJ25786.1	0.916631	0.0230543	0.701824	0.181051	0.506066	0.738793	0.997006	2e-155	MDHC	malate dehydrogenase [EC:1.1.1.37]
K00025	ko00020	Citrate cycle (TCA cycle)	KXJ25786.1	0.916631	0.0230543	0.701824	0.181051	0.506066	0.738793	0.997006	2e-155	MDHC	malate dehydrogenase [EC:1.1.1.37]
K00025	ko01100	Metabolic pathways	KXJ25786.1	0.916631	0.0230543	0.701824	0.181051	0.506066	0.738793	0.997006	2e-155	MDHC	malate dehydrogenase [EC:1.1.1.37]
K00025	ko04964	Proximal tubule bicarbonate reclamation	KXJ25786.1	0.916631	0.0230543	0.701824	0.181051	0.506066	0.738793	0.997006	2e-155	MDHC	malate dehydrogenase [EC:1.1.1.37]
K00025	ko01110	Biosynthesis of secondary metabolites	KXJ25786.1	0.916631	0.0230543	0.701824	0.181051	0.506066	0.738793	0.997006	2e-155	MDHC	malate dehydrogenase [EC:1.1.1.37]
K00025	ko00270	Cysteine and methionine metabolism	KXJ25786.1	0.916631	0.0230543	0.701824	0.181051	0.506066	0.738793	0.997006	2e-155	MDHC	malate dehydrogenase [EC:1.1.1.37]
K00025	ko00620	Pyruvate metabolism	KXJ25786.1	0.916631	0.0230543	0.701824	0.181051	0.506066	0.738793	0.997006	2e-155	MDHC	malate dehydrogenase [EC:1.1.1.37]
K00025	ko01120	Microbial metabolism in diverse environments	KXJ25786.1	0.916631	0.0230543	0.701824	0.181051	0.506066	0.738793	0.997006	2e-155	MDHC	malate dehydrogenase [EC:1.1.1.37]
K00027	ko02020	Two-component system	KXJ18767.1	1.20213	0.0621338	0.587888	0.562881	1.99596	0.190009	1	1e-138	MAO1	malate dehydrogenase (oxaloacetate-decarboxylating) [EC:1.1.1.38]
K00027	ko00620	Pyruvate metabolism	KXJ18767.1	1.20213	0.0621338	0.587888	0.562881	1.99596	0.190009	1	1e-138	MAO1	malate dehydrogenase (oxaloacetate-decarboxylating) [EC:1.1.1.38]
K00027	ko01200	Carbon metabolism	KXJ18767.1	1.20213	0.0621338	0.587888	0.562881	1.99596	0.190009	1	1e-138	MAO1	malate dehydrogenase (oxaloacetate-decarboxylating) [EC:1.1.1.38]
K00030	ko01100	Metabolic pathways	KXJ19304.1	0.200832	0.529565	0.322217	0.412186	0.294794	0.778354	1.00271	1e-66	IDH2	isocitrate dehydrogenase (NAD+) [EC:1.1.1.41]
K00030	ko01110	Biosynthesis of secondary metabolites	KXJ19304.1	0.200832	0.529565	0.322217	0.412186	0.294794	0.778354	1.00271	1e-66	IDH2	isocitrate dehydrogenase (NAD+) [EC:1.1.1.41]
K00030	ko01200	Carbon metabolism	KXJ19304.1	0.200832	0.529565	0.322217	0.412186	0.294794	0.778354	1.00271	1e-66	IDH2	isocitrate dehydrogenase (NAD+) [EC:1.1.1.41]
K00030	ko01120	Microbial metabolism in diverse environments	KXJ19304.1	0.200832	0.529565	0.322217	0.412186	0.294794	0.778354	1.00271	1e-66	IDH2	isocitrate dehydrogenase (NAD+) [EC:1.1.1.41]
K00030	ko01230	Biosynthesis of amino acids	KXJ19304.1	0.200832	0.529565	0.322217	0.412186	0.294794	0.778354	1.00271	1e-66	IDH2	isocitrate dehydrogenase (NAD+) [EC:1.1.1.41]
K00030	ko01130	Biosynthesis of antibiotics	KXJ19304.1	0.200832	0.529565	0.322217	0.412186	0.294794	0.778354	1.00271	1e-66	IDH2	isocitrate dehydrogenase (NAD+) [EC:1.1.1.41]
K00030	ko00020	Citrate cycle (TCA cycle)	KXJ19304.1	0.200832	0.529565	0.322217	0.412186	0.294794	0.778354	1.00271	1e-66	IDH2	isocitrate dehydrogenase (NAD+) [EC:1.1.1.41]
K00030	ko01210	2-Oxocarboxylic acid metabolism	KXJ19304.1	0.200832	0.529565	0.322217	0.412186	0.294794	0.778354	1.00271	1e-66	IDH2	isocitrate dehydrogenase (NAD+) [EC:1.1.1.41]
K00031	ko01130	Biosynthesis of antibiotics	KXJ19377.1	-0.447282	0.0476115	-0.000510165	0.998979	0.376731	0.605022	1.00221	0	IDHP	isocitrate dehydrogenase [EC:1.1.1.42]
K00031	ko00480	Glutathione metabolism	KXJ19377.1	-0.447282	0.0476115	-0.000510165	0.998979	0.376731	0.605022	1.00221	0	IDHP	isocitrate dehydrogenase [EC:1.1.1.42]
K00031	ko01100	Metabolic pathways	KXJ19377.1	-0.447282	0.0476115	-0.000510165	0.998979	0.376731	0.605022	1.00221	0	IDHP	isocitrate dehydrogenase [EC:1.1.1.42]
K00031	ko00720	Carbon fixation pathways in prokaryotes	KXJ19377.1	-0.447282	0.0476115	-0.000510165	0.998979	0.376731	0.605022	1.00221	0	IDHP	isocitrate dehydrogenase [EC:1.1.1.42]
K00031	ko00020	Citrate cycle (TCA cycle)	KXJ19377.1	-0.447282	0.0476115	-0.000510165	0.998979	0.376731	0.605022	1.00221	0	IDHP	isocitrate dehydrogenase [EC:1.1.1.42]
K00031	ko01210	2-Oxocarboxylic acid metabolism	KXJ19377.1	-0.447282	0.0476115	-0.000510165	0.998979	0.376731	0.605022	1.00221	0	IDHP	isocitrate dehydrogenase [EC:1.1.1.42]
K00031	ko01230	Biosynthesis of amino acids	KXJ19377.1	-0.447282	0.0476115	-0.000510165	0.998979	0.376731	0.605022	1.00221	0	IDHP	isocitrate dehydrogenase [EC:1.1.1.42]
K00031	ko01120	Microbial metabolism in diverse environments	KXJ19377.1	-0.447282	0.0476115	-0.000510165	0.998979	0.376731	0.605022	1.00221	0	IDHP	isocitrate dehydrogenase [EC:1.1.1.42]
K00031	ko01200	Carbon metabolism	KXJ19377.1	-0.447282	0.0476115	-0.000510165	0.998979	0.376731	0.605022	1.00221	0	IDHP	isocitrate dehydrogenase [EC:1.1.1.42]
K00031	ko04146	Peroxisome	KXJ19377.1	-0.447282	0.0476115	-0.000510165	0.998979	0.376731	0.605022	1.00221	0	IDHP	isocitrate dehydrogenase [EC:1.1.1.42]
K00031	ko01110	Biosynthesis of secondary metabolites	KXJ19377.1	-0.447282	0.0476115	-0.000510165	0.998979	0.376731	0.605022	1.00221	0	IDHP	isocitrate dehydrogenase [EC:1.1.1.42]
K00033	ko01110	Biosynthesis of secondary metabolites	KXJ12943.1	-1.36266	6.46594e-11	-0.440655	0.129049	0.861722	0.105936	1	3e-137	6PGD	6-phosphogluconate dehydrogenase [EC:1.1.1.44 1.1.1.343]
K00033	ko01130	Biosynthesis of antibiotics	KXJ12943.1	-1.36266	6.46594e-11	-0.440655	0.129049	0.861722	0.105936	1	3e-137	6PGD	6-phosphogluconate dehydrogenase [EC:1.1.1.44 1.1.1.343]
K00033	ko01200	Carbon metabolism	KXJ12943.1	-1.36266	6.46594e-11	-0.440655	0.129049	0.861722	0.105936	1	3e-137	6PGD	6-phosphogluconate dehydrogenase [EC:1.1.1.44 1.1.1.343]
K00033	ko00480	Glutathione metabolism	KXJ12943.1	-1.36266	6.46594e-11	-0.440655	0.129049	0.861722	0.105936	1	3e-137	6PGD	6-phosphogluconate dehydrogenase [EC:1.1.1.44 1.1.1.343]
K00033	ko01100	Metabolic pathways	KXJ12943.1	-1.36266	6.46594e-11	-0.440655	0.129049	0.861722	0.105936	1	3e-137	6PGD	6-phosphogluconate dehydrogenase [EC:1.1.1.44 1.1.1.343]
K00033	ko00030	Pentose phosphate pathway	KXJ12943.1	-1.36266	6.46594e-11	-0.440655	0.129049	0.861722	0.105936	1	3e-137	6PGD	6-phosphogluconate dehydrogenase [EC:1.1.1.44 1.1.1.343]
K00033	ko01120	Microbial metabolism in diverse environments	KXJ12943.1	-1.36266	6.46594e-11	-0.440655	0.129049	0.861722	0.105936	1	3e-137	6PGD	6-phosphogluconate dehydrogenase [EC:1.1.1.44 1.1.1.343]
K00036	ko01200	Carbon metabolism	KXJ21430.1	-1.21504	0.0230667	-0.286743	0.773864	0.3365	0.893978	1	4e-34	G6PD	glucose-6-phosphate 1-dehydrogenase [EC:1.1.1.49 1.1.1.363]
K00036	ko01130	Biosynthesis of antibiotics	KXJ21430.1	-1.21504	0.0230667	-0.286743	0.773864	0.3365	0.893978	1	4e-34	G6PD	glucose-6-phosphate 1-dehydrogenase [EC:1.1.1.49 1.1.1.363]
K00036	ko01100	Metabolic pathways	KXJ21430.1	-1.21504	0.0230667	-0.286743	0.773864	0.3365	0.893978	1	4e-34	G6PD	glucose-6-phosphate 1-dehydrogenase [EC:1.1.1.49 1.1.1.363]
K00036	ko01110	Biosynthesis of secondary metabolites	KXJ21430.1	-1.21504	0.0230667	-0.286743	0.773864	0.3365	0.893978	1	4e-34	G6PD	glucose-6-phosphate 1-dehydrogenase [EC:1.1.1.49 1.1.1.363]
K00036	ko00030	Pentose phosphate pathway	KXJ21430.1	-1.21504	0.0230667	-0.286743	0.773864	0.3365	0.893978	1	4e-34	G6PD	glucose-6-phosphate 1-dehydrogenase [EC:1.1.1.49 1.1.1.363]
K00036	ko01120	Microbial metabolism in diverse environments	KXJ21430.1	-1.21504	0.0230667	-0.286743	0.773864	0.3365	0.893978	1	4e-34	G6PD	glucose-6-phosphate 1-dehydrogenase [EC:1.1.1.49 1.1.1.363]
K00036	ko00480	Glutathione metabolism	KXJ21430.1	-1.21504	0.0230667	-0.286743	0.773864	0.3365	0.893978	1	4e-34	G6PD	glucose-6-phosphate 1-dehydrogenase [EC:1.1.1.49 1.1.1.363]
K00036	ko05230	Central carbon metabolism in cancer	KXJ21430.1	-1.21504	0.0230667	-0.286743	0.773864	0.3365	0.893978	1	4e-34	G6PD	glucose-6-phosphate 1-dehydrogenase [EC:1.1.1.49 1.1.1.363]
K00044	ko00140	Steroid hormone biosynthesis	KXJ20386.1	-0.934492	0.000252638	-0.2806	0.501513	1.2401	0.0244642	0.884146	4e-50	DHB1	17beta-estradiol 17-dehydrogenase [EC:1.1.1.62]
K00044	ko01100	Metabolic pathways	KXJ20386.1	-0.934492	0.000252638	-0.2806	0.501513	1.2401	0.0244642	0.884146	4e-50	DHB1	17beta-estradiol 17-dehydrogenase [EC:1.1.1.62]
K00044	ko04913	Ovarian steroidogenesis	KXJ20386.1	-0.934492	0.000252638	-0.2806	0.501513	1.2401	0.0244642	0.884146	4e-50	DHB1	17beta-estradiol 17-dehydrogenase [EC:1.1.1.62]
K00049	ko01100	Metabolic pathways	KXJ08689.1	0.0288209	0.92709	-0.276292	0.367161	0.0568498	0.957049	0.996951	2e-106	GRHPR	glyoxylate/hydroxypyruvate reductase [EC:1.1.1.79 1.1.1.81]
K00049	ko01120	Microbial metabolism in diverse environments	KXJ08689.1	0.0288209	0.92709	-0.276292	0.367161	0.0568498	0.957049	0.996951	2e-106	GRHPR	glyoxylate/hydroxypyruvate reductase [EC:1.1.1.79 1.1.1.81]
K00049	ko00260	Glycine, serine and threonine metabolism	KXJ08689.1	0.0288209	0.92709	-0.276292	0.367161	0.0568498	0.957049	0.996951	2e-106	GRHPR	glyoxylate/hydroxypyruvate reductase [EC:1.1.1.79 1.1.1.81]
K00049	ko00630	Glyoxylate and dicarboxylate metabolism	KXJ08689.1	0.0288209	0.92709	-0.276292	0.367161	0.0568498	0.957049	0.996951	2e-106	GRHPR	glyoxylate/hydroxypyruvate reductase [EC:1.1.1.79 1.1.1.81]
K00049	ko01110	Biosynthesis of secondary metabolites	KXJ08689.1	0.0288209	0.92709	-0.276292	0.367161	0.0568498	0.957049	0.996951	2e-106	GRHPR	glyoxylate/hydroxypyruvate reductase [EC:1.1.1.79 1.1.1.81]
K00049	ko00620	Pyruvate metabolism	KXJ08689.1	0.0288209	0.92709	-0.276292	0.367161	0.0568498	0.957049	0.996951	2e-106	GRHPR	glyoxylate/hydroxypyruvate reductase [EC:1.1.1.79 1.1.1.81]
K00052	ko01100	Metabolic pathways	KXJ28853.1	0.265218	0.637146	-0.141336	0.881438	0.625746	0.70048	1	4e-72	LEU3	3-isopropylmalate dehydrogenase [EC:1.1.1.85]
K00052	ko00660	C5-Branched dibasic acid metabolism	KXJ28853.1	0.265218	0.637146	-0.141336	0.881438	0.625746	0.70048	1	4e-72	LEU3	3-isopropylmalate dehydrogenase [EC:1.1.1.85]
K00052	ko01210	2-Oxocarboxylic acid metabolism	KXJ28853.1	0.265218	0.637146	-0.141336	0.881438	0.625746	0.70048	1	4e-72	LEU3	3-isopropylmalate dehydrogenase [EC:1.1.1.85]
K00052	ko00290	Valine, leucine and isoleucine biosynthesis	KXJ28853.1	0.265218	0.637146	-0.141336	0.881438	0.625746	0.70048	1	4e-72	LEU3	3-isopropylmalate dehydrogenase [EC:1.1.1.85]
K00052	ko01110	Biosynthesis of secondary metabolites	KXJ28853.1	0.265218	0.637146	-0.141336	0.881438	0.625746	0.70048	1	4e-72	LEU3	3-isopropylmalate dehydrogenase [EC:1.1.1.85]
K00052	ko01230	Biosynthesis of amino acids	KXJ28853.1	0.265218	0.637146	-0.141336	0.881438	0.625746	0.70048	1	4e-72	LEU3	3-isopropylmalate dehydrogenase [EC:1.1.1.85]
K00057	ko01110	Biosynthesis of secondary metabolites	KXJ19603.1	-0.29375	0.321547	-0.492857	0.14619	0.512479	0.534716	1	7e-24	GPDA	glycerol-3-phosphate dehydrogenase (NAD(P)+) [EC:1.1.1.94]
K00057	ko00564	Glycerophospholipid metabolism	KXJ19603.1	-0.29375	0.321547	-0.492857	0.14619	0.512479	0.534716	1	7e-24	GPDA	glycerol-3-phosphate dehydrogenase (NAD(P)+) [EC:1.1.1.94]
K00059	ko01130	Biosynthesis of antibiotics	KXJ10430.1	-0.592612	0.112345	-0.0322796	0.970137	0.468019	0.720803	1	3e-63	FABG	3-oxoacyl-[acyl-carrier protein] reductase [EC:1.1.1.100]
K00059	ko00780	Biotin metabolism	KXJ10430.1	-0.592612	0.112345	-0.0322796	0.970137	0.468019	0.720803	1	3e-63	FABG	3-oxoacyl-[acyl-carrier protein] reductase [EC:1.1.1.100]
K00059	ko01212	Fatty acid metabolism	KXJ10430.1	-0.592612	0.112345	-0.0322796	0.970137	0.468019	0.720803	1	3e-63	FABG	3-oxoacyl-[acyl-carrier protein] reductase [EC:1.1.1.100]
K00059	ko00061	Fatty acid biosynthesis	KXJ10430.1	-0.592612	0.112345	-0.0322796	0.970137	0.468019	0.720803	1	3e-63	FABG	3-oxoacyl-[acyl-carrier protein] reductase [EC:1.1.1.100]
K00059	ko00333	Prodigiosin biosynthesis	KXJ10430.1	-0.592612	0.112345	-0.0322796	0.970137	0.468019	0.720803	1	3e-63	FABG	3-oxoacyl-[acyl-carrier protein] reductase [EC:1.1.1.100]
K00059	ko01100	Metabolic pathways	KXJ10430.1	-0.592612	0.112345	-0.0322796	0.970137	0.468019	0.720803	1	3e-63	FABG	3-oxoacyl-[acyl-carrier protein] reductase [EC:1.1.1.100]
K00059	ko01040	Biosynthesis of unsaturated fatty acids	KXJ10430.1	-0.592612	0.112345	-0.0322796	0.970137	0.468019	0.720803	1	3e-63	FABG	3-oxoacyl-[acyl-carrier protein] reductase [EC:1.1.1.100]
K00060	ko00260	Glycine, serine and threonine metabolism	KXJ18835.1	1.17162	0.00261703	0.066962	0.942899	-0.28255	0.877951	1	2e-23	TDH	threonine 3-dehydrogenase [EC:1.1.1.103]
K00069	ko05202	Transcriptional misregulation in cancer	KXJ24274.1	-1.31588	2.76797e-06	-0.355308	0.425784	0.663685	0.455269	1.00376	2e-61	PGDH	15-hydroxyprostaglandin dehydrogenase (NAD) [EC:1.1.1.141]
K00072	ko01100	Metabolic pathways	KXJ28130.1	0.00552362	0.992813	-0.386384	0.52045	0.631443	0.616676	0.996255	2e-15	SPRE	sepiapterin reductase [EC:1.1.1.153]
K00072	ko00790	Folate biosynthesis	KXJ28130.1	0.00552362	0.992813	-0.386384	0.52045	0.631443	0.616676	0.996255	2e-15	SPRE	sepiapterin reductase [EC:1.1.1.153]
K00078	ko00980	Metabolism of xenobiotics by cytochrome P450	KXJ25665.1	-1.08874	0.00424245	-0.370921	0.555327	0.373182	0.818947	1.00299	5e-87	DHDH	dihydrodiol dehydrogenase / D-xylose 1-dehydrogenase (NADP) [EC:1.3.1.20 1.1.1.179]
K00078	ko00040	Pentose and glucuronate interconversions	KXJ25665.1	-1.08874	0.00424245	-0.370921	0.555327	0.373182	0.818947	1.00299	5e-87	DHDH	dihydrodiol dehydrogenase / D-xylose 1-dehydrogenase (NADP) [EC:1.3.1.20 1.1.1.179]
K00079	ko00790	Folate biosynthesis	KXJ28299.1	-0.222646	0.491468	0.480776	0.164938	-0.191051	0.876865	1	5e-74	CBR1	carbonyl reductase 1 [EC:1.1.1.184 1.1.1.189 1.1.1.197]
K00079	ko05204	Chemical carcinogenesis	KXJ28299.1	-0.222646	0.491468	0.480776	0.164938	-0.191051	0.876865	1	5e-74	CBR1	carbonyl reductase 1 [EC:1.1.1.184 1.1.1.189 1.1.1.197]
K00079	ko00590	Arachidonic acid metabolism	KXJ28299.1	-0.222646	0.491468	0.480776	0.164938	-0.191051	0.876865	1	5e-74	CBR1	carbonyl reductase 1 [EC:1.1.1.184 1.1.1.189 1.1.1.197]
K00079	ko00980	Metabolism of xenobiotics by cytochrome P450	KXJ28299.1	-0.222646	0.491468	0.480776	0.164938	-0.191051	0.876865	1	5e-74	CBR1	carbonyl reductase 1 [EC:1.1.1.184 1.1.1.189 1.1.1.197]
K00079	ko01100	Metabolic pathways	KXJ28299.1	-0.222646	0.491468	0.480776	0.164938	-0.191051	0.876865	1	5e-74	CBR1	carbonyl reductase 1 [EC:1.1.1.184 1.1.1.189 1.1.1.197]
K00084	ko00980	Metabolism of xenobiotics by cytochrome P450	KXJ19502.1	0.111589	0.766292	0.16631	0.74625	-0.108489	0.937195	0.99639	3e-13	CBR3	carbonyl reductase 3 [EC:1.1.1.184]
K00084	ko01100	Metabolic pathways	KXJ19502.1	0.111589	0.766292	0.16631	0.74625	-0.108489	0.937195	0.99639	3e-13	CBR3	carbonyl reductase 3 [EC:1.1.1.184]
K00084	ko00590	Arachidonic acid metabolism	KXJ19502.1	0.111589	0.766292	0.16631	0.74625	-0.108489	0.937195	0.99639	3e-13	CBR3	carbonyl reductase 3 [EC:1.1.1.184]
K00088	ko00230	Purine metabolism	KXJ21557.1	-0.726189	0.0615237	-0.150789	0.843619	0.276323	0.870816	0.998054	0	IMDH1	IMP dehydrogenase [EC:1.1.1.205]
K00088	ko01110	Biosynthesis of secondary metabolites	KXJ21557.1	-0.726189	0.0615237	-0.150789	0.843619	0.276323	0.870816	0.998054	0	IMDH1	IMP dehydrogenase [EC:1.1.1.205]
K00088	ko00983	Drug metabolism - other enzymes	KXJ21557.1	-0.726189	0.0615237	-0.150789	0.843619	0.276323	0.870816	0.998054	0	IMDH1	IMP dehydrogenase [EC:1.1.1.205]
K00088	ko01100	Metabolic pathways	KXJ21557.1	-0.726189	0.0615237	-0.150789	0.843619	0.276323	0.870816	0.998054	0	IMDH1	IMP dehydrogenase [EC:1.1.1.205]
K00094	ko00052	Galactose metabolism	KXJ27804.1	0.337777	0.401333	0.278718	0.64124	-0.557725	0.638102	0.945087	4e-11	GATD	galactitol-1-phosphate 5-dehydrogenase [EC:1.1.1.251]
K00094	ko01100	Metabolic pathways	KXJ27804.1	0.337777	0.401333	0.278718	0.64124	-0.557725	0.638102	0.945087	4e-11	GATD	galactitol-1-phosphate 5-dehydrogenase [EC:1.1.1.251]
K00101	ko01100	Metabolic pathways	KXJ30026.1	-0.567441	0.0913968	-0.207652	0.717734	0.367599	0.77324	0.997389	9e-50	LLDD	L-lactate dehydrogenase (cytochrome) [EC:1.1.2.3]
K00101	ko00620	Pyruvate metabolism	KXJ30026.1	-0.567441	0.0913968	-0.207652	0.717734	0.367599	0.77324	0.997389	9e-50	LLDD	L-lactate dehydrogenase (cytochrome) [EC:1.1.2.3]
K00102	ko00620	Pyruvate metabolism	KXJ05599.1	-0.605565	0.151342	-0.0616378	0.944823	-0.0561405	0.97765	0.996055	0	LDHD	D-lactate dehydrogenase (cytochrome) [EC:1.1.2.4]
K00103	ko01100	Metabolic pathways	KXJ21413.1	-0.0653741	0.917469	-0.313723	0.675489	0.0215785	0.992545	1.00227	9e-131	GGLO	L-gulonolactone oxidase [EC:1.1.3.8]
K00103	ko00053	Ascorbate and aldarate metabolism	KXJ21413.1	-0.0653741	0.917469	-0.313723	0.675489	0.0215785	0.992545	1.00227	9e-131	GGLO	L-gulonolactone oxidase [EC:1.1.3.8]
K00106	ko00232	Caffeine metabolism	KXJ17514.1	-0.0484796	0.924826	0.933895	0.0149362	-0.718626	0.477638	1.00074	0	XDH	xanthine dehydrogenase/oxidase [EC:1.17.1.4 1.17.3.2]
K00106	ko00983	Drug metabolism - other enzymes	KXJ17514.1	-0.0484796	0.924826	0.933895	0.0149362	-0.718626	0.477638	1.00074	0	XDH	xanthine dehydrogenase/oxidase [EC:1.17.1.4 1.17.3.2]
K00106	ko01120	Microbial metabolism in diverse environments	KXJ17514.1	-0.0484796	0.924826	0.933895	0.0149362	-0.718626	0.477638	1.00074	0	XDH	xanthine dehydrogenase/oxidase [EC:1.17.1.4 1.17.3.2]
K00106	ko00230	Purine metabolism	KXJ17514.1	-0.0484796	0.924826	0.933895	0.0149362	-0.718626	0.477638	1.00074	0	XDH	xanthine dehydrogenase/oxidase [EC:1.17.1.4 1.17.3.2]
K00106	ko01110	Biosynthesis of secondary metabolites	KXJ17514.1	-0.0484796	0.924826	0.933895	0.0149362	-0.718626	0.477638	1.00074	0	XDH	xanthine dehydrogenase/oxidase [EC:1.17.1.4 1.17.3.2]
K00106	ko04146	Peroxisome	KXJ17514.1	-0.0484796	0.924826	0.933895	0.0149362	-0.718626	0.477638	1.00074	0	XDH	xanthine dehydrogenase/oxidase [EC:1.17.1.4 1.17.3.2]
K00106	ko01100	Metabolic pathways	KXJ17514.1	-0.0484796	0.924826	0.933895	0.0149362	-0.718626	0.477638	1.00074	0	XDH	xanthine dehydrogenase/oxidase [EC:1.17.1.4 1.17.3.2]
K00108	ko00260	Glycine, serine and threonine metabolism	KXJ13942.1	-0.291972	0.508874	0.0781095	0.923624	-0.339678	0.826491	1	3e-159	BETA	choline dehydrogenase [EC:1.1.99.1]
K00108	ko01100	Metabolic pathways	KXJ13942.1	-0.291972	0.508874	0.0781095	0.923624	-0.339678	0.826491	1	3e-159	BETA	choline dehydrogenase [EC:1.1.99.1]
K00109	ko00650	Butanoate metabolism	KXJ07577.1	-0.0680316	0.858814	-0.31011	0.453037	-0.141609	0.915421	0.986842	0	L2HDH	2-hydroxyglutarate dehydrogenase [EC:1.1.99.2]
K00111	ko01110	Biosynthesis of secondary metabolites	KXJ14874.1	0.105356	0.671748	0.112652	0.755176	-0.209431	0.787265	0.998205	1e-70	GLPD	glycerol-3-phosphate dehydrogenase [EC:1.1.5.3]
K00111	ko00564	Glycerophospholipid metabolism	KXJ14874.1	0.105356	0.671748	0.112652	0.755176	-0.209431	0.787265	0.998205	1e-70	GLPD	glycerol-3-phosphate dehydrogenase [EC:1.1.5.3]
K00115	ko01110	Biosynthesis of secondary metabolites	KXJ13959.1	-0.83402	0.000114043	0.124214	0.772203	0.370858	0.635237	0.9168	4e-80	DHGL	glucose 1-dehydrogenase (FAD, quinone) [EC:1.1.5.9]
K00115	ko00030	Pentose phosphate pathway	KXJ13959.1	-0.83402	0.000114043	0.124214	0.772203	0.370858	0.635237	0.9168	4e-80	DHGL	glucose 1-dehydrogenase (FAD, quinone) [EC:1.1.5.9]
K00115	ko01100	Metabolic pathways	KXJ13959.1	-0.83402	0.000114043	0.124214	0.772203	0.370858	0.635237	0.9168	4e-80	DHGL	glucose 1-dehydrogenase (FAD, quinone) [EC:1.1.5.9]
K00115	ko01130	Biosynthesis of antibiotics	KXJ13959.1	-0.83402	0.000114043	0.124214	0.772203	0.370858	0.635237	0.9168	4e-80	DHGL	glucose 1-dehydrogenase (FAD, quinone) [EC:1.1.5.9]
K00128	ko00071	Fatty acid degradation	KXJ28852.1	-0.567524	0.0582611	0.645274	0.0649233	0.355449	0.750283	1	0	ALDH2	aldehyde dehydrogenase (NAD+) [EC:1.2.1.3]
K00128	ko00330	Arginine and proline metabolism	KXJ28852.1	-0.567524	0.0582611	0.645274	0.0649233	0.355449	0.750283	1	0	ALDH2	aldehyde dehydrogenase (NAD+) [EC:1.2.1.3]
K00128	ko00310	Lysine degradation	KXJ28852.1	-0.567524	0.0582611	0.645274	0.0649233	0.355449	0.750283	1	0	ALDH2	aldehyde dehydrogenase (NAD+) [EC:1.2.1.3]
K00128	ko00620	Pyruvate metabolism	KXJ28852.1	-0.567524	0.0582611	0.645274	0.0649233	0.355449	0.750283	1	0	ALDH2	aldehyde dehydrogenase (NAD+) [EC:1.2.1.3]
K00128	ko00280	Valine, leucine and isoleucine degradation	KXJ28852.1	-0.567524	0.0582611	0.645274	0.0649233	0.355449	0.750283	1	0	ALDH2	aldehyde dehydrogenase (NAD+) [EC:1.2.1.3]
K00128	ko01100	Metabolic pathways	KXJ28852.1	-0.567524	0.0582611	0.645274	0.0649233	0.355449	0.750283	1	0	ALDH2	aldehyde dehydrogenase (NAD+) [EC:1.2.1.3]
K00128	ko00053	Ascorbate and aldarate metabolism	KXJ28852.1	-0.567524	0.0582611	0.645274	0.0649233	0.355449	0.750283	1	0	ALDH2	aldehyde dehydrogenase (NAD+) [EC:1.2.1.3]
K00128	ko00380	Tryptophan metabolism	KXJ28852.1	-0.567524	0.0582611	0.645274	0.0649233	0.355449	0.750283	1	0	ALDH2	aldehyde dehydrogenase (NAD+) [EC:1.2.1.3]
K00128	ko01110	Biosynthesis of secondary metabolites	KXJ28852.1	-0.567524	0.0582611	0.645274	0.0649233	0.355449	0.750283	1	0	ALDH2	aldehyde dehydrogenase (NAD+) [EC:1.2.1.3]
K00128	ko00010	Glycolysis / Gluconeogenesis	KXJ28852.1	-0.567524	0.0582611	0.645274	0.0649233	0.355449	0.750283	1	0	ALDH2	aldehyde dehydrogenase (NAD+) [EC:1.2.1.3]
K00128	ko00340	Histidine metabolism	KXJ28852.1	-0.567524	0.0582611	0.645274	0.0649233	0.355449	0.750283	1	0	ALDH2	aldehyde dehydrogenase (NAD+) [EC:1.2.1.3]
K00128	ko00410	beta-Alanine metabolism	KXJ28852.1	-0.567524	0.0582611	0.645274	0.0649233	0.355449	0.750283	1	0	ALDH2	aldehyde dehydrogenase (NAD+) [EC:1.2.1.3]
K00128	ko00903	Limonene and pinene degradation	KXJ28852.1	-0.567524	0.0582611	0.645274	0.0649233	0.355449	0.750283	1	0	ALDH2	aldehyde dehydrogenase (NAD+) [EC:1.2.1.3]
K00128	ko01120	Microbial metabolism in diverse environments	KXJ28852.1	-0.567524	0.0582611	0.645274	0.0649233	0.355449	0.750283	1	0	ALDH2	aldehyde dehydrogenase (NAD+) [EC:1.2.1.3]
K00128	ko00561	Glycerolipid metabolism	KXJ28852.1	-0.567524	0.0582611	0.645274	0.0649233	0.355449	0.750283	1	0	ALDH2	aldehyde dehydrogenase (NAD+) [EC:1.2.1.3]
K00128	ko00981	Insect hormone biosynthesis	KXJ28852.1	-0.567524	0.0582611	0.645274	0.0649233	0.355449	0.750283	1	0	ALDH2	aldehyde dehydrogenase (NAD+) [EC:1.2.1.3]
K00128	ko01130	Biosynthesis of antibiotics	KXJ28852.1	-0.567524	0.0582611	0.645274	0.0649233	0.355449	0.750283	1	0	ALDH2	aldehyde dehydrogenase (NAD+) [EC:1.2.1.3]
K00128	ko00625	Chloroalkane and chloroalkene degradation	KXJ28852.1	-0.567524	0.0582611	0.645274	0.0649233	0.355449	0.750283	1	0	ALDH2	aldehyde dehydrogenase (NAD+) [EC:1.2.1.3]
K00130	ko01100	Metabolic pathways	KXJ18884.1	-0.278378	0.565	-0.120971	0.88519	0.661705	0.614966	1	5e-157	BETB	betaine-aldehyde dehydrogenase [EC:1.2.1.8]
K00130	ko00260	Glycine, serine and threonine metabolism	KXJ18884.1	-0.278378	0.565	-0.120971	0.88519	0.661705	0.614966	1	5e-157	BETB	betaine-aldehyde dehydrogenase [EC:1.2.1.8]
K00134	ko01110	Biosynthesis of secondary metabolites	KXJ17204.1	0.190326	0.589391	0.697967	0.0366677	0.204553	0.875458	1	4e-166	G3P	glyceraldehyde 3-phosphate dehydrogenase [EC:1.2.1.12]
K00134	ko04066	HIF-1 signaling pathway	KXJ17204.1	0.190326	0.589391	0.697967	0.0366677	0.204553	0.875458	1	4e-166	G3P	glyceraldehyde 3-phosphate dehydrogenase [EC:1.2.1.12]
K00134	ko00010	Glycolysis / Gluconeogenesis	KXJ17204.1	0.190326	0.589391	0.697967	0.0366677	0.204553	0.875458	1	4e-166	G3P	glyceraldehyde 3-phosphate dehydrogenase [EC:1.2.1.12]
K00134	ko00710	Carbon fixation in photosynthetic organisms	KXJ17204.1	0.190326	0.589391	0.697967	0.0366677	0.204553	0.875458	1	4e-166	G3P	glyceraldehyde 3-phosphate dehydrogenase [EC:1.2.1.12]
K00134	ko01100	Metabolic pathways	KXJ17204.1	0.190326	0.589391	0.697967	0.0366677	0.204553	0.875458	1	4e-166	G3P	glyceraldehyde 3-phosphate dehydrogenase [EC:1.2.1.12]
K00134	ko01200	Carbon metabolism	KXJ17204.1	0.190326	0.589391	0.697967	0.0366677	0.204553	0.875458	1	4e-166	G3P	glyceraldehyde 3-phosphate dehydrogenase [EC:1.2.1.12]
K00134	ko01130	Biosynthesis of antibiotics	KXJ17204.1	0.190326	0.589391	0.697967	0.0366677	0.204553	0.875458	1	4e-166	G3P	glyceraldehyde 3-phosphate dehydrogenase [EC:1.2.1.12]
K00134	ko05010	Alzheimer's disease	KXJ17204.1	0.190326	0.589391	0.697967	0.0366677	0.204553	0.875458	1	4e-166	G3P	glyceraldehyde 3-phosphate dehydrogenase [EC:1.2.1.12]
K00134	ko01120	Microbial metabolism in diverse environments	KXJ17204.1	0.190326	0.589391	0.697967	0.0366677	0.204553	0.875458	1	4e-166	G3P	glyceraldehyde 3-phosphate dehydrogenase [EC:1.2.1.12]
K00134	ko01230	Biosynthesis of amino acids	KXJ17204.1	0.190326	0.589391	0.697967	0.0366677	0.204553	0.875458	1	4e-166	G3P	glyceraldehyde 3-phosphate dehydrogenase [EC:1.2.1.12]
K00135	ko01120	Microbial metabolism in diverse environments	KXJ10554.1	-0.527735	0.0183456	-0.0395755	0.93722	0.0587385	0.957844	1	0	DAVD	succinate-semialdehyde dehydrogenase / glutarate-semialdehyde dehydrogenase [EC:1.2.1.16 1.2.1.79 1.2.1.20]
K00135	ko00310	Lysine degradation	KXJ10554.1	-0.527735	0.0183456	-0.0395755	0.93722	0.0587385	0.957844	1	0	DAVD	succinate-semialdehyde dehydrogenase / glutarate-semialdehyde dehydrogenase [EC:1.2.1.16 1.2.1.79 1.2.1.20]
K00135	ko00650	Butanoate metabolism	KXJ10554.1	-0.527735	0.0183456	-0.0395755	0.93722	0.0587385	0.957844	1	0	DAVD	succinate-semialdehyde dehydrogenase / glutarate-semialdehyde dehydrogenase [EC:1.2.1.16 1.2.1.79 1.2.1.20]
K00135	ko01100	Metabolic pathways	KXJ10554.1	-0.527735	0.0183456	-0.0395755	0.93722	0.0587385	0.957844	1	0	DAVD	succinate-semialdehyde dehydrogenase / glutarate-semialdehyde dehydrogenase [EC:1.2.1.16 1.2.1.79 1.2.1.20]
K00135	ko00250	Alanine, aspartate and glutamate metabolism	KXJ10554.1	-0.527735	0.0183456	-0.0395755	0.93722	0.0587385	0.957844	1	0	DAVD	succinate-semialdehyde dehydrogenase / glutarate-semialdehyde dehydrogenase [EC:1.2.1.16 1.2.1.79 1.2.1.20]
K00135	ko00350	Tyrosine metabolism	KXJ10554.1	-0.527735	0.0183456	-0.0395755	0.93722	0.0587385	0.957844	1	0	DAVD	succinate-semialdehyde dehydrogenase / glutarate-semialdehyde dehydrogenase [EC:1.2.1.16 1.2.1.79 1.2.1.20]
K00135	ko00760	Nicotinate and nicotinamide metabolism	KXJ10554.1	-0.527735	0.0183456	-0.0395755	0.93722	0.0587385	0.957844	1	0	DAVD	succinate-semialdehyde dehydrogenase / glutarate-semialdehyde dehydrogenase [EC:1.2.1.16 1.2.1.79 1.2.1.20]
K00140	ko00410	beta-Alanine metabolism	KXJ15251.1	-0.279195	0.320228	0.91862	0.000340179	-0.109076	0.930359	1	4e-152	BAUC	malonate-semialdehyde dehydrogenase (acetylating) / methylmalonate-semialdehyde dehydrogenase [EC:1.2.1.18 1.2.1.27]
K00140	ko00640	Propanoate metabolism	KXJ15251.1	-0.279195	0.320228	0.91862	0.000340179	-0.109076	0.930359	1	4e-152	BAUC	malonate-semialdehyde dehydrogenase (acetylating) / methylmalonate-semialdehyde dehydrogenase [EC:1.2.1.18 1.2.1.27]
K00140	ko00280	Valine, leucine and isoleucine degradation	KXJ15251.1	-0.279195	0.320228	0.91862	0.000340179	-0.109076	0.930359	1	4e-152	BAUC	malonate-semialdehyde dehydrogenase (acetylating) / methylmalonate-semialdehyde dehydrogenase [EC:1.2.1.18 1.2.1.27]
K00140	ko01200	Carbon metabolism	KXJ15251.1	-0.279195	0.320228	0.91862	0.000340179	-0.109076	0.930359	1	4e-152	BAUC	malonate-semialdehyde dehydrogenase (acetylating) / methylmalonate-semialdehyde dehydrogenase [EC:1.2.1.18 1.2.1.27]
K00140	ko00562	Inositol phosphate metabolism	KXJ15251.1	-0.279195	0.320228	0.91862	0.000340179	-0.109076	0.930359	1	4e-152	BAUC	malonate-semialdehyde dehydrogenase (acetylating) / methylmalonate-semialdehyde dehydrogenase [EC:1.2.1.18 1.2.1.27]
K00140	ko01100	Metabolic pathways	KXJ15251.1	-0.279195	0.320228	0.91862	0.000340179	-0.109076	0.930359	1	4e-152	BAUC	malonate-semialdehyde dehydrogenase (acetylating) / methylmalonate-semialdehyde dehydrogenase [EC:1.2.1.18 1.2.1.27]
K00147	ko01230	Biosynthesis of amino acids	KXJ15716.1	0.00379586	0.994935	-1.09568	0.0110303	0.687495	0.587923	1	5e-111	PROA	glutamate-5-semialdehyde dehydrogenase [EC:1.2.1.41]
K00147	ko00332	Carbapenem biosynthesis	KXJ15716.1	0.00379586	0.994935	-1.09568	0.0110303	0.687495	0.587923	1	5e-111	PROA	glutamate-5-semialdehyde dehydrogenase [EC:1.2.1.41]
K00147	ko01130	Biosynthesis of antibiotics	KXJ15716.1	0.00379586	0.994935	-1.09568	0.0110303	0.687495	0.587923	1	5e-111	PROA	glutamate-5-semialdehyde dehydrogenase [EC:1.2.1.41]
K00147	ko00330	Arginine and proline metabolism	KXJ15716.1	0.00379586	0.994935	-1.09568	0.0110303	0.687495	0.587923	1	5e-111	PROA	glutamate-5-semialdehyde dehydrogenase [EC:1.2.1.41]
K00147	ko01100	Metabolic pathways	KXJ15716.1	0.00379586	0.994935	-1.09568	0.0110303	0.687495	0.587923	1	5e-111	PROA	glutamate-5-semialdehyde dehydrogenase [EC:1.2.1.41]
K00147	ko01110	Biosynthesis of secondary metabolites	KXJ15716.1	0.00379586	0.994935	-1.09568	0.0110303	0.687495	0.587923	1	5e-111	PROA	glutamate-5-semialdehyde dehydrogenase [EC:1.2.1.41]
K00150	ko01130	Biosynthesis of antibiotics	KXJ17228.1	-1.17361	0.0161018	-1.12824	0.0528212	0.796678	0.635066	0.997033	9e-86	G3P2	glyceraldehyde-3-phosphate dehydrogenase (NAD(P)) [EC:1.2.1.59]
K00150	ko00010	Glycolysis / Gluconeogenesis	KXJ17228.1	-1.17361	0.0161018	-1.12824	0.0528212	0.796678	0.635066	0.997033	9e-86	G3P2	glyceraldehyde-3-phosphate dehydrogenase (NAD(P)) [EC:1.2.1.59]
K00150	ko01230	Biosynthesis of amino acids	KXJ17228.1	-1.17361	0.0161018	-1.12824	0.0528212	0.796678	0.635066	0.997033	9e-86	G3P2	glyceraldehyde-3-phosphate dehydrogenase (NAD(P)) [EC:1.2.1.59]
K00150	ko00710	Carbon fixation in photosynthetic organisms	KXJ17228.1	-1.17361	0.0161018	-1.12824	0.0528212	0.796678	0.635066	0.997033	9e-86	G3P2	glyceraldehyde-3-phosphate dehydrogenase (NAD(P)) [EC:1.2.1.59]
K00150	ko01110	Biosynthesis of secondary metabolites	KXJ17228.1	-1.17361	0.0161018	-1.12824	0.0528212	0.796678	0.635066	0.997033	9e-86	G3P2	glyceraldehyde-3-phosphate dehydrogenase (NAD(P)) [EC:1.2.1.59]
K00150	ko01200	Carbon metabolism	KXJ17228.1	-1.17361	0.0161018	-1.12824	0.0528212	0.796678	0.635066	0.997033	9e-86	G3P2	glyceraldehyde-3-phosphate dehydrogenase (NAD(P)) [EC:1.2.1.59]
K00150	ko01100	Metabolic pathways	KXJ17228.1	-1.17361	0.0161018	-1.12824	0.0528212	0.796678	0.635066	0.997033	9e-86	G3P2	glyceraldehyde-3-phosphate dehydrogenase (NAD(P)) [EC:1.2.1.59]
K00150	ko01120	Microbial metabolism in diverse environments	KXJ17228.1	-1.17361	0.0161018	-1.12824	0.0528212	0.796678	0.635066	0.997033	9e-86	G3P2	glyceraldehyde-3-phosphate dehydrogenase (NAD(P)) [EC:1.2.1.59]
K00157	ko00750	Vitamin B6 metabolism	KXJ12326.1	-0.616534	0.0149693	0.248594	0.54087	-0.0240947	0.985115	1	0	AOXA	aldehyde oxidase [EC:1.2.3.1]
K00157	ko00760	Nicotinate and nicotinamide metabolism	KXJ12326.1	-0.616534	0.0149693	0.248594	0.54087	-0.0240947	0.985115	1	0	AOXA	aldehyde oxidase [EC:1.2.3.1]
K00157	ko01120	Microbial metabolism in diverse environments	KXJ12326.1	-0.616534	0.0149693	0.248594	0.54087	-0.0240947	0.985115	1	0	AOXA	aldehyde oxidase [EC:1.2.3.1]
K00157	ko00380	Tryptophan metabolism	KXJ12326.1	-0.616534	0.0149693	0.248594	0.54087	-0.0240947	0.985115	1	0	AOXA	aldehyde oxidase [EC:1.2.3.1]
K00157	ko00830	Retinol metabolism	KXJ12326.1	-0.616534	0.0149693	0.248594	0.54087	-0.0240947	0.985115	1	0	AOXA	aldehyde oxidase [EC:1.2.3.1]
K00157	ko04630	Jak-STAT signaling pathway	KXJ12326.1	-0.616534	0.0149693	0.248594	0.54087	-0.0240947	0.985115	1	0	AOXA	aldehyde oxidase [EC:1.2.3.1]
K00157	ko00350	Tyrosine metabolism	KXJ12326.1	-0.616534	0.0149693	0.248594	0.54087	-0.0240947	0.985115	1	0	AOXA	aldehyde oxidase [EC:1.2.3.1]
K00157	ko00280	Valine, leucine and isoleucine degradation	KXJ12326.1	-0.616534	0.0149693	0.248594	0.54087	-0.0240947	0.985115	1	0	AOXA	aldehyde oxidase [EC:1.2.3.1]
K00157	ko01100	Metabolic pathways	KXJ12326.1	-0.616534	0.0149693	0.248594	0.54087	-0.0240947	0.985115	1	0	AOXA	aldehyde oxidase [EC:1.2.3.1]
K00157	ko00982	Drug metabolism - cytochrome P450	KXJ12326.1	-0.616534	0.0149693	0.248594	0.54087	-0.0240947	0.985115	1	0	AOXA	aldehyde oxidase [EC:1.2.3.1]
K00161	ko01100	Metabolic pathways	KXJ08343.1	0.0156392	0.975094	-0.176916	0.75304	0.23174	0.863254	1	2e-91	ODPA	pyruvate dehydrogenase E1 component alpha subunit [EC:1.2.4.1]
K00161	ko00620	Pyruvate metabolism	KXJ08343.1	0.0156392	0.975094	-0.176916	0.75304	0.23174	0.863254	1	2e-91	ODPA	pyruvate dehydrogenase E1 component alpha subunit [EC:1.2.4.1]
K00161	ko01110	Biosynthesis of secondary metabolites	KXJ08343.1	0.0156392	0.975094	-0.176916	0.75304	0.23174	0.863254	1	2e-91	ODPA	pyruvate dehydrogenase E1 component alpha subunit [EC:1.2.4.1]
K00161	ko00010	Glycolysis / Gluconeogenesis	KXJ08343.1	0.0156392	0.975094	-0.176916	0.75304	0.23174	0.863254	1	2e-91	ODPA	pyruvate dehydrogenase E1 component alpha subunit [EC:1.2.4.1]
K00161	ko00020	Citrate cycle (TCA cycle)	KXJ08343.1	0.0156392	0.975094	-0.176916	0.75304	0.23174	0.863254	1	2e-91	ODPA	pyruvate dehydrogenase E1 component alpha subunit [EC:1.2.4.1]
K00161	ko01200	Carbon metabolism	KXJ08343.1	0.0156392	0.975094	-0.176916	0.75304	0.23174	0.863254	1	2e-91	ODPA	pyruvate dehydrogenase E1 component alpha subunit [EC:1.2.4.1]
K00161	ko04066	HIF-1 signaling pathway	KXJ08343.1	0.0156392	0.975094	-0.176916	0.75304	0.23174	0.863254	1	2e-91	ODPA	pyruvate dehydrogenase E1 component alpha subunit [EC:1.2.4.1]
K00161	ko01120	Microbial metabolism in diverse environments	KXJ08343.1	0.0156392	0.975094	-0.176916	0.75304	0.23174	0.863254	1	2e-91	ODPA	pyruvate dehydrogenase E1 component alpha subunit [EC:1.2.4.1]
K00161	ko04922	Glucagon signaling pathway	KXJ08343.1	0.0156392	0.975094	-0.176916	0.75304	0.23174	0.863254	1	2e-91	ODPA	pyruvate dehydrogenase E1 component alpha subunit [EC:1.2.4.1]
K00161	ko01130	Biosynthesis of antibiotics	KXJ08343.1	0.0156392	0.975094	-0.176916	0.75304	0.23174	0.863254	1	2e-91	ODPA	pyruvate dehydrogenase E1 component alpha subunit [EC:1.2.4.1]
K00161	ko05230	Central carbon metabolism in cancer	KXJ08343.1	0.0156392	0.975094	-0.176916	0.75304	0.23174	0.863254	1	2e-91	ODPA	pyruvate dehydrogenase E1 component alpha subunit [EC:1.2.4.1]
K00166	ko01100	Metabolic pathways	KXJ13376.1	0.0550994	0.842401	-0.253503	0.3816	0.223113	0.775654	0.997753	4e-175	ODBA	2-oxoisovalerate dehydrogenase E1 component alpha subunit [EC:1.2.4.4]
K00166	ko00280	Valine, leucine and isoleucine degradation	KXJ13376.1	0.0550994	0.842401	-0.253503	0.3816	0.223113	0.775654	0.997753	4e-175	ODBA	2-oxoisovalerate dehydrogenase E1 component alpha subunit [EC:1.2.4.4]
K00166	ko01110	Biosynthesis of secondary metabolites	KXJ13376.1	0.0550994	0.842401	-0.253503	0.3816	0.223113	0.775654	0.997753	4e-175	ODBA	2-oxoisovalerate dehydrogenase E1 component alpha subunit [EC:1.2.4.4]
K00166	ko01130	Biosynthesis of antibiotics	KXJ13376.1	0.0550994	0.842401	-0.253503	0.3816	0.223113	0.775654	0.997753	4e-175	ODBA	2-oxoisovalerate dehydrogenase E1 component alpha subunit [EC:1.2.4.4]
K00166	ko00640	Propanoate metabolism	KXJ13376.1	0.0550994	0.842401	-0.253503	0.3816	0.223113	0.775654	0.997753	4e-175	ODBA	2-oxoisovalerate dehydrogenase E1 component alpha subunit [EC:1.2.4.4]
K00167	ko00640	Propanoate metabolism	KXJ17074.1	0.26683	0.313054	-0.498093	0.088762	0.0287713	0.981467	0.574924	7e-34	ODBB	2-oxoisovalerate dehydrogenase E1 component beta subunit [EC:1.2.4.4]
K00167	ko01110	Biosynthesis of secondary metabolites	KXJ17074.1	0.26683	0.313054	-0.498093	0.088762	0.0287713	0.981467	0.574924	7e-34	ODBB	2-oxoisovalerate dehydrogenase E1 component beta subunit [EC:1.2.4.4]
K00167	ko01130	Biosynthesis of antibiotics	KXJ17074.1	0.26683	0.313054	-0.498093	0.088762	0.0287713	0.981467	0.574924	7e-34	ODBB	2-oxoisovalerate dehydrogenase E1 component beta subunit [EC:1.2.4.4]
K00167	ko00280	Valine, leucine and isoleucine degradation	KXJ17074.1	0.26683	0.313054	-0.498093	0.088762	0.0287713	0.981467	0.574924	7e-34	ODBB	2-oxoisovalerate dehydrogenase E1 component beta subunit [EC:1.2.4.4]
K00167	ko01100	Metabolic pathways	KXJ17074.1	0.26683	0.313054	-0.498093	0.088762	0.0287713	0.981467	0.574924	7e-34	ODBB	2-oxoisovalerate dehydrogenase E1 component beta subunit [EC:1.2.4.4]
K00181	ko04310	Wnt signaling pathway	KXJ23932.1	0.821584	0.0172371	0.422418	0.412186	-0.228919	0.887599	0.511931	9e-60	PORCN	O-palmitoleoyl transferase [EC:2.3.1.250]
K00182	ko04390	Hippo signaling pathway	KXJ16944.1	-0.134659	0.907332	0.0807161	NA	1.15678	0.662577	0.997151	5e-130	WN2BA	wingless-type MMTV integration site family, member 2
K00182	ko05205	Proteoglycans in cancer	KXJ16944.1	-0.134659	0.907332	0.0807161	NA	1.15678	0.662577	0.997151	5e-130	WN2BA	wingless-type MMTV integration site family, member 2
K00182	ko05165	Human papillomavirus infection	KXJ16944.1	-0.134659	0.907332	0.0807161	NA	1.15678	0.662577	0.997151	5e-130	WN2BA	wingless-type MMTV integration site family, member 2
K00182	ko05224	Breast cancer	KXJ16944.1	-0.134659	0.907332	0.0807161	NA	1.15678	0.662577	0.997151	5e-130	WN2BA	wingless-type MMTV integration site family, member 2
K00182	ko04550	Signaling pathways regulating pluripotency of stem cells	KXJ16944.1	-0.134659	0.907332	0.0807161	NA	1.15678	0.662577	0.997151	5e-130	WN2BA	wingless-type MMTV integration site family, member 2
K00182	ko04150	mTOR signaling pathway	KXJ16944.1	-0.134659	0.907332	0.0807161	NA	1.15678	0.662577	0.997151	5e-130	WN2BA	wingless-type MMTV integration site family, member 2
K00182	ko05226	Gastric cancer	KXJ16944.1	-0.134659	0.907332	0.0807161	NA	1.15678	0.662577	0.997151	5e-130	WN2BA	wingless-type MMTV integration site family, member 2
K00182	ko05217	Basal cell carcinoma	KXJ16944.1	-0.134659	0.907332	0.0807161	NA	1.15678	0.662577	0.997151	5e-130	WN2BA	wingless-type MMTV integration site family, member 2
K00182	ko05200	Pathways in cancer	KXJ16944.1	-0.134659	0.907332	0.0807161	NA	1.15678	0.662577	0.997151	5e-130	WN2BA	wingless-type MMTV integration site family, member 2
K00182	ko04310	Wnt signaling pathway	KXJ16944.1	-0.134659	0.907332	0.0807161	NA	1.15678	0.662577	0.997151	5e-130	WN2BA	wingless-type MMTV integration site family, member 2
K00182	ko05225	Hepatocellular carcinoma	KXJ16944.1	-0.134659	0.907332	0.0807161	NA	1.15678	0.662577	0.997151	5e-130	WN2BA	wingless-type MMTV integration site family, member 2
K00182	ko04916	Melanogenesis	KXJ16944.1	-0.134659	0.907332	0.0807161	NA	1.15678	0.662577	0.997151	5e-130	WN2BA	wingless-type MMTV integration site family, member 2
K00182	ko05166	HTLV-I infection	KXJ16944.1	-0.134659	0.907332	0.0807161	NA	1.15678	0.662577	0.997151	5e-130	WN2BA	wingless-type MMTV integration site family, member 2
K00213	ko01100	Metabolic pathways	KXJ26061.1	-0.963504	0.0242615	-1.17094	0.0151419	1.66323	0.078986	1.01674	2e-133	DHCR7	7-dehydrocholesterol reductase [EC:1.3.1.21]
K00213	ko00100	Steroid biosynthesis	KXJ26061.1	-0.963504	0.0242615	-1.17094	0.0151419	1.66323	0.078986	1.01674	2e-133	DHCR7	7-dehydrocholesterol reductase [EC:1.3.1.21]
K00213	ko01110	Biosynthesis of secondary metabolites	KXJ26061.1	-0.963504	0.0242615	-1.17094	0.0151419	1.66323	0.078986	1.01674	2e-133	DHCR7	7-dehydrocholesterol reductase [EC:1.3.1.21]
K00218	ko00860	Porphyrin and chlorophyll metabolism	KXJ29687.1	-1.27585	0.0102903	-0.724533	0.304287	0.458464	0.829308	1.00311	6e-12	POR	protochlorophyllide reductase [EC:1.3.1.33]
K00218	ko01110	Biosynthesis of secondary metabolites	KXJ29687.1	-1.27585	0.0102903	-0.724533	0.304287	0.458464	0.829308	1.00311	6e-12	POR	protochlorophyllide reductase [EC:1.3.1.33]
K00218	ko01100	Metabolic pathways	KXJ29687.1	-1.27585	0.0102903	-0.724533	0.304287	0.458464	0.829308	1.00311	6e-12	POR	protochlorophyllide reductase [EC:1.3.1.33]
K00222	ko01110	Biosynthesis of secondary metabolites	KXJ22235.1	-0.114763	0.859919	-0.0459048	0.966801	0.157371	0.945856	1	7e-103	ERG24	Delta14-sterol reductase [EC:1.3.1.70]
K00222	ko01100	Metabolic pathways	KXJ22235.1	-0.114763	0.859919	-0.0459048	0.966801	0.157371	0.945856	1	7e-103	ERG24	Delta14-sterol reductase [EC:1.3.1.70]
K00222	ko00100	Steroid biosynthesis	KXJ22235.1	-0.114763	0.859919	-0.0459048	0.966801	0.157371	0.945856	1	7e-103	ERG24	Delta14-sterol reductase [EC:1.3.1.70]
K00222	ko01130	Biosynthesis of antibiotics	KXJ22235.1	-0.114763	0.859919	-0.0459048	0.966801	0.157371	0.945856	1	7e-103	ERG24	Delta14-sterol reductase [EC:1.3.1.70]
K00227	ko01130	Biosynthesis of antibiotics	KXJ20672.1	-0.419159	0.240638	-0.431547	0.357645	0.463247	0.693379	0.923077	1e-15	SC5D	Delta7-sterol 5-desaturase [EC:1.14.19.20]
K00227	ko01110	Biosynthesis of secondary metabolites	KXJ20672.1	-0.419159	0.240638	-0.431547	0.357645	0.463247	0.693379	0.923077	1e-15	SC5D	Delta7-sterol 5-desaturase [EC:1.14.19.20]
K00227	ko01100	Metabolic pathways	KXJ20672.1	-0.419159	0.240638	-0.431547	0.357645	0.463247	0.693379	0.923077	1e-15	SC5D	Delta7-sterol 5-desaturase [EC:1.14.19.20]
K00227	ko00100	Steroid biosynthesis	KXJ20672.1	-0.419159	0.240638	-0.431547	0.357645	0.463247	0.693379	0.923077	1e-15	SC5D	Delta7-sterol 5-desaturase [EC:1.14.19.20]
K00228	ko01110	Biosynthesis of secondary metabolites	KXJ21207.1	-0.589857	0.0898084	-0.21875	0.708603	0.238889	0.876554	0.763407	1e-43	HEM61	coproporphyrinogen III oxidase [EC:1.3.3.3]
K00228	ko00860	Porphyrin and chlorophyll metabolism	KXJ21207.1	-0.589857	0.0898084	-0.21875	0.708603	0.238889	0.876554	0.763407	1e-43	HEM61	coproporphyrinogen III oxidase [EC:1.3.3.3]
K00228	ko01100	Metabolic pathways	KXJ21207.1	-0.589857	0.0898084	-0.21875	0.708603	0.238889	0.876554	0.763407	1e-43	HEM61	coproporphyrinogen III oxidase [EC:1.3.3.3]
K00231	ko00860	Porphyrin and chlorophyll metabolism	KXJ25227.1	-0.636924	0.0377003	0.154599	0.776312	0.05344	0.971748	1.00564	2e-51	PPOX	protoporphyrinogen/coproporphyrinogen III oxidase [EC:1.3.3.4 1.3.3.15]
K00231	ko01100	Metabolic pathways	KXJ25227.1	-0.636924	0.0377003	0.154599	0.776312	0.05344	0.971748	1.00564	2e-51	PPOX	protoporphyrinogen/coproporphyrinogen III oxidase [EC:1.3.3.4 1.3.3.15]
K00231	ko01110	Biosynthesis of secondary metabolites	KXJ25227.1	-0.636924	0.0377003	0.154599	0.776312	0.05344	0.971748	1.00564	2e-51	PPOX	protoporphyrinogen/coproporphyrinogen III oxidase [EC:1.3.3.4 1.3.3.15]
K00232	ko01100	Metabolic pathways	KXJ29078.1	-0.0404837	0.903184	-0.194256	0.607176	-0.176933	0.857532	1	2e-76	ACOX1	acyl-CoA oxidase [EC:1.3.3.6]
K00232	ko01212	Fatty acid metabolism	KXJ29078.1	-0.0404837	0.903184	-0.194256	0.607176	-0.176933	0.857532	1	2e-76	ACOX1	acyl-CoA oxidase [EC:1.3.3.6]
K00232	ko00592	alpha-Linolenic acid metabolism	KXJ29078.1	-0.0404837	0.903184	-0.194256	0.607176	-0.176933	0.857532	1	2e-76	ACOX1	acyl-CoA oxidase [EC:1.3.3.6]
K00232	ko00071	Fatty acid degradation	KXJ29078.1	-0.0404837	0.903184	-0.194256	0.607176	-0.176933	0.857532	1	2e-76	ACOX1	acyl-CoA oxidase [EC:1.3.3.6]
K00232	ko03320	PPAR signaling pathway	KXJ29078.1	-0.0404837	0.903184	-0.194256	0.607176	-0.176933	0.857532	1	2e-76	ACOX1	acyl-CoA oxidase [EC:1.3.3.6]
K00232	ko04146	Peroxisome	KXJ29078.1	-0.0404837	0.903184	-0.194256	0.607176	-0.176933	0.857532	1	2e-76	ACOX1	acyl-CoA oxidase [EC:1.3.3.6]
K00232	ko04024	cAMP signaling pathway	KXJ29078.1	-0.0404837	0.903184	-0.194256	0.607176	-0.176933	0.857532	1	2e-76	ACOX1	acyl-CoA oxidase [EC:1.3.3.6]
K00232	ko01040	Biosynthesis of unsaturated fatty acids	KXJ29078.1	-0.0404837	0.903184	-0.194256	0.607176	-0.176933	0.857532	1	2e-76	ACOX1	acyl-CoA oxidase [EC:1.3.3.6]
K00232	ko01110	Biosynthesis of secondary metabolites	KXJ29078.1	-0.0404837	0.903184	-0.194256	0.607176	-0.176933	0.857532	1	2e-76	ACOX1	acyl-CoA oxidase [EC:1.3.3.6]
K00235	ko01100	Metabolic pathways	KXJ27212.1	-0.105097	0.695304	-0.113643	0.770448	0.166995	0.851217	0.911348	2e-95	SDHB	succinate dehydrogenase (ubiquinone) iron-sulfur subunit [EC:1.3.5.1]
K00235	ko00020	Citrate cycle (TCA cycle)	KXJ27212.1	-0.105097	0.695304	-0.113643	0.770448	0.166995	0.851217	0.911348	2e-95	SDHB	succinate dehydrogenase (ubiquinone) iron-sulfur subunit [EC:1.3.5.1]
K00235	ko01120	Microbial metabolism in diverse environments	KXJ27212.1	-0.105097	0.695304	-0.113643	0.770448	0.166995	0.851217	0.911348	2e-95	SDHB	succinate dehydrogenase (ubiquinone) iron-sulfur subunit [EC:1.3.5.1]
K00235	ko01110	Biosynthesis of secondary metabolites	KXJ27212.1	-0.105097	0.695304	-0.113643	0.770448	0.166995	0.851217	0.911348	2e-95	SDHB	succinate dehydrogenase (ubiquinone) iron-sulfur subunit [EC:1.3.5.1]
K00235	ko00190	Oxidative phosphorylation	KXJ27212.1	-0.105097	0.695304	-0.113643	0.770448	0.166995	0.851217	0.911348	2e-95	SDHB	succinate dehydrogenase (ubiquinone) iron-sulfur subunit [EC:1.3.5.1]
K00235	ko04932	Non-alcoholic fatty liver disease (NAFLD)	KXJ27212.1	-0.105097	0.695304	-0.113643	0.770448	0.166995	0.851217	0.911348	2e-95	SDHB	succinate dehydrogenase (ubiquinone) iron-sulfur subunit [EC:1.3.5.1]
K00235	ko05012	Parkinson's disease	KXJ27212.1	-0.105097	0.695304	-0.113643	0.770448	0.166995	0.851217	0.911348	2e-95	SDHB	succinate dehydrogenase (ubiquinone) iron-sulfur subunit [EC:1.3.5.1]
K00235	ko01200	Carbon metabolism	KXJ27212.1	-0.105097	0.695304	-0.113643	0.770448	0.166995	0.851217	0.911348	2e-95	SDHB	succinate dehydrogenase (ubiquinone) iron-sulfur subunit [EC:1.3.5.1]
K00235	ko05010	Alzheimer's disease	KXJ27212.1	-0.105097	0.695304	-0.113643	0.770448	0.166995	0.851217	0.911348	2e-95	SDHB	succinate dehydrogenase (ubiquinone) iron-sulfur subunit [EC:1.3.5.1]
K00235	ko01130	Biosynthesis of antibiotics	KXJ27212.1	-0.105097	0.695304	-0.113643	0.770448	0.166995	0.851217	0.911348	2e-95	SDHB	succinate dehydrogenase (ubiquinone) iron-sulfur subunit [EC:1.3.5.1]
K00235	ko05016	Huntington's disease	KXJ27212.1	-0.105097	0.695304	-0.113643	0.770448	0.166995	0.851217	0.911348	2e-95	SDHB	succinate dehydrogenase (ubiquinone) iron-sulfur subunit [EC:1.3.5.1]
K00236	ko01110	Biosynthesis of secondary metabolites	KXJ29690.1	0.08039	0.878898	-0.0864859	0.914128	0.920041	0.347781	1.01183	2e-26	C560	succinate dehydrogenase (ubiquinone) cytochrome b560 subunit
K00236	ko01130	Biosynthesis of antibiotics	KXJ29690.1	0.08039	0.878898	-0.0864859	0.914128	0.920041	0.347781	1.01183	2e-26	C560	succinate dehydrogenase (ubiquinone) cytochrome b560 subunit
K00236	ko01200	Carbon metabolism	KXJ29690.1	0.08039	0.878898	-0.0864859	0.914128	0.920041	0.347781	1.01183	2e-26	C560	succinate dehydrogenase (ubiquinone) cytochrome b560 subunit
K00236	ko01120	Microbial metabolism in diverse environments	KXJ29690.1	0.08039	0.878898	-0.0864859	0.914128	0.920041	0.347781	1.01183	2e-26	C560	succinate dehydrogenase (ubiquinone) cytochrome b560 subunit
K00236	ko00020	Citrate cycle (TCA cycle)	KXJ29690.1	0.08039	0.878898	-0.0864859	0.914128	0.920041	0.347781	1.01183	2e-26	C560	succinate dehydrogenase (ubiquinone) cytochrome b560 subunit
K00236	ko05010	Alzheimer's disease	KXJ29690.1	0.08039	0.878898	-0.0864859	0.914128	0.920041	0.347781	1.01183	2e-26	C560	succinate dehydrogenase (ubiquinone) cytochrome b560 subunit
K00236	ko05016	Huntington's disease	KXJ29690.1	0.08039	0.878898	-0.0864859	0.914128	0.920041	0.347781	1.01183	2e-26	C560	succinate dehydrogenase (ubiquinone) cytochrome b560 subunit
K00236	ko04932	Non-alcoholic fatty liver disease (NAFLD)	KXJ29690.1	0.08039	0.878898	-0.0864859	0.914128	0.920041	0.347781	1.01183	2e-26	C560	succinate dehydrogenase (ubiquinone) cytochrome b560 subunit
K00236	ko00190	Oxidative phosphorylation	KXJ29690.1	0.08039	0.878898	-0.0864859	0.914128	0.920041	0.347781	1.01183	2e-26	C560	succinate dehydrogenase (ubiquinone) cytochrome b560 subunit
K00236	ko01100	Metabolic pathways	KXJ29690.1	0.08039	0.878898	-0.0864859	0.914128	0.920041	0.347781	1.01183	2e-26	C560	succinate dehydrogenase (ubiquinone) cytochrome b560 subunit
K00236	ko05012	Parkinson's disease	KXJ29690.1	0.08039	0.878898	-0.0864859	0.914128	0.920041	0.347781	1.01183	2e-26	C560	succinate dehydrogenase (ubiquinone) cytochrome b560 subunit
K00237	ko05012	Parkinson's disease	KXJ29660.1	-0.196204	0.58751	-0.26272	0.587699	1.03646	0.127717	0.993711	2e-20	DHSD	succinate dehydrogenase (ubiquinone) membrane anchor subunit
K00237	ko00020	Citrate cycle (TCA cycle)	KXJ29660.1	-0.196204	0.58751	-0.26272	0.587699	1.03646	0.127717	0.993711	2e-20	DHSD	succinate dehydrogenase (ubiquinone) membrane anchor subunit
K00237	ko05010	Alzheimer's disease	KXJ29660.1	-0.196204	0.58751	-0.26272	0.587699	1.03646	0.127717	0.993711	2e-20	DHSD	succinate dehydrogenase (ubiquinone) membrane anchor subunit
K00237	ko05016	Huntington's disease	KXJ29660.1	-0.196204	0.58751	-0.26272	0.587699	1.03646	0.127717	0.993711	2e-20	DHSD	succinate dehydrogenase (ubiquinone) membrane anchor subunit
K00237	ko00190	Oxidative phosphorylation	KXJ29660.1	-0.196204	0.58751	-0.26272	0.587699	1.03646	0.127717	0.993711	2e-20	DHSD	succinate dehydrogenase (ubiquinone) membrane anchor subunit
K00237	ko01120	Microbial metabolism in diverse environments	KXJ29660.1	-0.196204	0.58751	-0.26272	0.587699	1.03646	0.127717	0.993711	2e-20	DHSD	succinate dehydrogenase (ubiquinone) membrane anchor subunit
K00237	ko01130	Biosynthesis of antibiotics	KXJ29660.1	-0.196204	0.58751	-0.26272	0.587699	1.03646	0.127717	0.993711	2e-20	DHSD	succinate dehydrogenase (ubiquinone) membrane anchor subunit
K00237	ko01100	Metabolic pathways	KXJ29660.1	-0.196204	0.58751	-0.26272	0.587699	1.03646	0.127717	0.993711	2e-20	DHSD	succinate dehydrogenase (ubiquinone) membrane anchor subunit
K00237	ko01200	Carbon metabolism	KXJ29660.1	-0.196204	0.58751	-0.26272	0.587699	1.03646	0.127717	0.993711	2e-20	DHSD	succinate dehydrogenase (ubiquinone) membrane anchor subunit
K00237	ko04932	Non-alcoholic fatty liver disease (NAFLD)	KXJ29660.1	-0.196204	0.58751	-0.26272	0.587699	1.03646	0.127717	0.993711	2e-20	DHSD	succinate dehydrogenase (ubiquinone) membrane anchor subunit
K00237	ko01110	Biosynthesis of secondary metabolites	KXJ29660.1	-0.196204	0.58751	-0.26272	0.587699	1.03646	0.127717	0.993711	2e-20	DHSD	succinate dehydrogenase (ubiquinone) membrane anchor subunit
K00249	ko00280	Valine, leucine and isoleucine degradation	KXJ21400.1	0.965001	0.0109158	0.24377	0.727371	-0.164472	0.932028	1	4e-65	ACADM	acyl-CoA dehydrogenase [EC:1.3.8.7]
K00249	ko00071	Fatty acid degradation	KXJ21400.1	0.965001	0.0109158	0.24377	0.727371	-0.164472	0.932028	1	4e-65	ACADM	acyl-CoA dehydrogenase [EC:1.3.8.7]
K00249	ko01110	Biosynthesis of secondary metabolites	KXJ21400.1	0.965001	0.0109158	0.24377	0.727371	-0.164472	0.932028	1	4e-65	ACADM	acyl-CoA dehydrogenase [EC:1.3.8.7]
K00249	ko01100	Metabolic pathways	KXJ21400.1	0.965001	0.0109158	0.24377	0.727371	-0.164472	0.932028	1	4e-65	ACADM	acyl-CoA dehydrogenase [EC:1.3.8.7]
K00249	ko01200	Carbon metabolism	KXJ21400.1	0.965001	0.0109158	0.24377	0.727371	-0.164472	0.932028	1	4e-65	ACADM	acyl-CoA dehydrogenase [EC:1.3.8.7]
K00249	ko03320	PPAR signaling pathway	KXJ21400.1	0.965001	0.0109158	0.24377	0.727371	-0.164472	0.932028	1	4e-65	ACADM	acyl-CoA dehydrogenase [EC:1.3.8.7]
K00249	ko01130	Biosynthesis of antibiotics	KXJ21400.1	0.965001	0.0109158	0.24377	0.727371	-0.164472	0.932028	1	4e-65	ACADM	acyl-CoA dehydrogenase [EC:1.3.8.7]
K00249	ko00410	beta-Alanine metabolism	KXJ21400.1	0.965001	0.0109158	0.24377	0.727371	-0.164472	0.932028	1	4e-65	ACADM	acyl-CoA dehydrogenase [EC:1.3.8.7]
K00249	ko00640	Propanoate metabolism	KXJ21400.1	0.965001	0.0109158	0.24377	0.727371	-0.164472	0.932028	1	4e-65	ACADM	acyl-CoA dehydrogenase [EC:1.3.8.7]
K00249	ko01212	Fatty acid metabolism	KXJ21400.1	0.965001	0.0109158	0.24377	0.727371	-0.164472	0.932028	1	4e-65	ACADM	acyl-CoA dehydrogenase [EC:1.3.8.7]
K00253	ko01100	Metabolic pathways	KXJ05568.1	-0.067879	0.879841	0.224057	0.68196	-0.0635796	0.968307	1	2e-16	IVD	isovaleryl-CoA dehydrogenase [EC:1.3.8.4]
K00253	ko00280	Valine, leucine and isoleucine degradation	KXJ05568.1	-0.067879	0.879841	0.224057	0.68196	-0.0635796	0.968307	1	2e-16	IVD	isovaleryl-CoA dehydrogenase [EC:1.3.8.4]
K00254	ko01100	Metabolic pathways	KXJ26884.1	-0.596027	0.469994	-0.252791	0.86032	-0.506232	0.874911	1	3e-71	PYRD	dihydroorotate dehydrogenase [EC:1.3.5.2]
K00254	ko00240	Pyrimidine metabolism	KXJ26884.1	-0.596027	0.469994	-0.252791	0.86032	-0.506232	0.874911	1	3e-71	PYRD	dihydroorotate dehydrogenase [EC:1.3.5.2]
K00255	ko01212	Fatty acid metabolism	KXJ08799.1	-0.149719	0.731281	0.747736	0.0568302	-0.199475	0.901394	0.997674	1e-57	ACADL	long-chain-acyl-CoA dehydrogenase [EC:1.3.8.8]
K00255	ko01100	Metabolic pathways	KXJ08799.1	-0.149719	0.731281	0.747736	0.0568302	-0.199475	0.901394	0.997674	1e-57	ACADL	long-chain-acyl-CoA dehydrogenase [EC:1.3.8.8]
K00255	ko00071	Fatty acid degradation	KXJ08799.1	-0.149719	0.731281	0.747736	0.0568302	-0.199475	0.901394	0.997674	1e-57	ACADL	long-chain-acyl-CoA dehydrogenase [EC:1.3.8.8]
K00255	ko03320	PPAR signaling pathway	KXJ08799.1	-0.149719	0.731281	0.747736	0.0568302	-0.199475	0.901394	0.997674	1e-57	ACADL	long-chain-acyl-CoA dehydrogenase [EC:1.3.8.8]
K00262	ko01100	Metabolic pathways	KXJ20472.1	-0.515343	0.4929	-3.21667	7.03697e-08	2.53869	0.0687997	1	6e-169	DHE4	glutamate dehydrogenase (NADP+) [EC:1.4.1.4]
K00262	ko00250	Alanine, aspartate and glutamate metabolism	KXJ20472.1	-0.515343	0.4929	-3.21667	7.03697e-08	2.53869	0.0687997	1	6e-169	DHE4	glutamate dehydrogenase (NADP+) [EC:1.4.1.4]
K00262	ko00220	Arginine biosynthesis	KXJ20472.1	-0.515343	0.4929	-3.21667	7.03697e-08	2.53869	0.0687997	1	6e-169	DHE4	glutamate dehydrogenase (NADP+) [EC:1.4.1.4]
K00262	ko00910	Nitrogen metabolism	KXJ20472.1	-0.515343	0.4929	-3.21667	7.03697e-08	2.53869	0.0687997	1	6e-169	DHE4	glutamate dehydrogenase (NADP+) [EC:1.4.1.4]
K00263	ko00290	Valine, leucine and isoleucine biosynthesis	KXJ18637.1	1.29347	0.00276863	0.0309146	0.977385	0.224755	0.918314	0.893443	1e-12	DHLE	leucine dehydrogenase [EC:1.4.1.9]
K00263	ko01100	Metabolic pathways	KXJ18637.1	1.29347	0.00276863	0.0309146	0.977385	0.224755	0.918314	0.893443	1e-12	DHLE	leucine dehydrogenase [EC:1.4.1.9]
K00263	ko01110	Biosynthesis of secondary metabolites	KXJ18637.1	1.29347	0.00276863	0.0309146	0.977385	0.224755	0.918314	0.893443	1e-12	DHLE	leucine dehydrogenase [EC:1.4.1.9]
K00263	ko00280	Valine, leucine and isoleucine degradation	KXJ18637.1	1.29347	0.00276863	0.0309146	0.977385	0.224755	0.918314	0.893443	1e-12	DHLE	leucine dehydrogenase [EC:1.4.1.9]
K00263	ko01130	Biosynthesis of antibiotics	KXJ18637.1	1.29347	0.00276863	0.0309146	0.977385	0.224755	0.918314	0.893443	1e-12	DHLE	leucine dehydrogenase [EC:1.4.1.9]
K00266	ko00910	Nitrogen metabolism	KXJ22785.1	-1.06691	0.0319982	-1.58727	0.00281955	0.571716	0.771964	1	2e-143	GLTB	glutamate synthase (NADPH/NADH) small chain [EC:1.4.1.13 1.4.1.14]
K00266	ko01100	Metabolic pathways	KXJ22785.1	-1.06691	0.0319982	-1.58727	0.00281955	0.571716	0.771964	1	2e-143	GLTB	glutamate synthase (NADPH/NADH) small chain [EC:1.4.1.13 1.4.1.14]
K00266	ko01130	Biosynthesis of antibiotics	KXJ22785.1	-1.06691	0.0319982	-1.58727	0.00281955	0.571716	0.771964	1	2e-143	GLTB	glutamate synthase (NADPH/NADH) small chain [EC:1.4.1.13 1.4.1.14]
K00266	ko00250	Alanine, aspartate and glutamate metabolism	KXJ22785.1	-1.06691	0.0319982	-1.58727	0.00281955	0.571716	0.771964	1	2e-143	GLTB	glutamate synthase (NADPH/NADH) small chain [EC:1.4.1.13 1.4.1.14]
K00266	ko01110	Biosynthesis of secondary metabolites	KXJ22785.1	-1.06691	0.0319982	-1.58727	0.00281955	0.571716	0.771964	1	2e-143	GLTB	glutamate synthase (NADPH/NADH) small chain [EC:1.4.1.13 1.4.1.14]
K00266	ko01230	Biosynthesis of amino acids	KXJ22785.1	-1.06691	0.0319982	-1.58727	0.00281955	0.571716	0.771964	1	2e-143	GLTB	glutamate synthase (NADPH/NADH) small chain [EC:1.4.1.13 1.4.1.14]
K00266	ko01120	Microbial metabolism in diverse environments	KXJ22785.1	-1.06691	0.0319982	-1.58727	0.00281955	0.571716	0.771964	1	2e-143	GLTB	glutamate synthase (NADPH/NADH) small chain [EC:1.4.1.13 1.4.1.14]
K00272	ko04146	Peroxisome	KXJ27823.1	-0.0725986	0.889104	0.2387	0.708652	-0.426574	0.759081	1	2e-38	OXDD2	D-aspartate oxidase [EC:1.4.3.1]
K00272	ko00250	Alanine, aspartate and glutamate metabolism	KXJ27823.1	-0.0725986	0.889104	0.2387	0.708652	-0.426574	0.759081	1	2e-38	OXDD2	D-aspartate oxidase [EC:1.4.3.1]
K00273	ko01130	Biosynthesis of antibiotics	KXJ08754.1	-0.492308	0.35587	0.108566	0.913023	0.136855	0.954697	1.0125	3e-12	DAO	D-amino-acid oxidase [EC:1.4.3.3]
K00273	ko01100	Metabolic pathways	KXJ08754.1	-0.492308	0.35587	0.108566	0.913023	0.136855	0.954697	1.0125	3e-12	DAO	D-amino-acid oxidase [EC:1.4.3.3]
K00273	ko00330	Arginine and proline metabolism	KXJ08754.1	-0.492308	0.35587	0.108566	0.913023	0.136855	0.954697	1.0125	3e-12	DAO	D-amino-acid oxidase [EC:1.4.3.3]
K00273	ko04146	Peroxisome	KXJ08754.1	-0.492308	0.35587	0.108566	0.913023	0.136855	0.954697	1.0125	3e-12	DAO	D-amino-acid oxidase [EC:1.4.3.3]
K00273	ko00472	D-Arginine and D-ornithine metabolism	KXJ08754.1	-0.492308	0.35587	0.108566	0.913023	0.136855	0.954697	1.0125	3e-12	DAO	D-amino-acid oxidase [EC:1.4.3.3]
K00273	ko00260	Glycine, serine and threonine metabolism	KXJ08754.1	-0.492308	0.35587	0.108566	0.913023	0.136855	0.954697	1.0125	3e-12	DAO	D-amino-acid oxidase [EC:1.4.3.3]
K00273	ko00311	Penicillin and cephalosporin biosynthesis	KXJ08754.1	-0.492308	0.35587	0.108566	0.913023	0.136855	0.954697	1.0125	3e-12	DAO	D-amino-acid oxidase [EC:1.4.3.3]
K00274	ko00340	Histidine metabolism	KXJ13385.1	0.0910974	0.84916	-0.735013	0.0790285	0.422406	0.7476	1	4e-59	AOFC	monoamine oxidase [EC:1.4.3.4]
K00274	ko04726	Serotonergic synapse	KXJ13385.1	0.0910974	0.84916	-0.735013	0.0790285	0.422406	0.7476	1	4e-59	AOFC	monoamine oxidase [EC:1.4.3.4]
K00274	ko00950	Isoquinoline alkaloid biosynthesis	KXJ13385.1	0.0910974	0.84916	-0.735013	0.0790285	0.422406	0.7476	1	4e-59	AOFC	monoamine oxidase [EC:1.4.3.4]
K00274	ko05031	Amphetamine addiction	KXJ13385.1	0.0910974	0.84916	-0.735013	0.0790285	0.422406	0.7476	1	4e-59	AOFC	monoamine oxidase [EC:1.4.3.4]
K00274	ko05030	Cocaine addiction	KXJ13385.1	0.0910974	0.84916	-0.735013	0.0790285	0.422406	0.7476	1	4e-59	AOFC	monoamine oxidase [EC:1.4.3.4]
K00274	ko00350	Tyrosine metabolism	KXJ13385.1	0.0910974	0.84916	-0.735013	0.0790285	0.422406	0.7476	1	4e-59	AOFC	monoamine oxidase [EC:1.4.3.4]
K00274	ko00360	Phenylalanine metabolism	KXJ13385.1	0.0910974	0.84916	-0.735013	0.0790285	0.422406	0.7476	1	4e-59	AOFC	monoamine oxidase [EC:1.4.3.4]
K00274	ko01110	Biosynthesis of secondary metabolites	KXJ13385.1	0.0910974	0.84916	-0.735013	0.0790285	0.422406	0.7476	1	4e-59	AOFC	monoamine oxidase [EC:1.4.3.4]
K00274	ko00330	Arginine and proline metabolism	KXJ13385.1	0.0910974	0.84916	-0.735013	0.0790285	0.422406	0.7476	1	4e-59	AOFC	monoamine oxidase [EC:1.4.3.4]
K00274	ko00982	Drug metabolism - cytochrome P450	KXJ13385.1	0.0910974	0.84916	-0.735013	0.0790285	0.422406	0.7476	1	4e-59	AOFC	monoamine oxidase [EC:1.4.3.4]
K00274	ko01100	Metabolic pathways	KXJ13385.1	0.0910974	0.84916	-0.735013	0.0790285	0.422406	0.7476	1	4e-59	AOFC	monoamine oxidase [EC:1.4.3.4]
K00274	ko00260	Glycine, serine and threonine metabolism	KXJ13385.1	0.0910974	0.84916	-0.735013	0.0790285	0.422406	0.7476	1	4e-59	AOFC	monoamine oxidase [EC:1.4.3.4]
K00274	ko00380	Tryptophan metabolism	KXJ13385.1	0.0910974	0.84916	-0.735013	0.0790285	0.422406	0.7476	1	4e-59	AOFC	monoamine oxidase [EC:1.4.3.4]
K00274	ko05034	Alcoholism	KXJ13385.1	0.0910974	0.84916	-0.735013	0.0790285	0.422406	0.7476	1	4e-59	AOFC	monoamine oxidase [EC:1.4.3.4]
K00274	ko04728	Dopaminergic synapse	KXJ13385.1	0.0910974	0.84916	-0.735013	0.0790285	0.422406	0.7476	1	4e-59	AOFC	monoamine oxidase [EC:1.4.3.4]
K00275	ko00750	Vitamin B6 metabolism	KXJ28126.1	-0.927383	0.000403557	-0.295875	0.478156	0.511264	0.571149	0.873786	6e-34	PDXH	pyridoxamine 5'-phosphate oxidase [EC:1.4.3.5]
K00275	ko01120	Microbial metabolism in diverse environments	KXJ28126.1	-0.927383	0.000403557	-0.295875	0.478156	0.511264	0.571149	0.873786	6e-34	PDXH	pyridoxamine 5'-phosphate oxidase [EC:1.4.3.5]
K00275	ko01100	Metabolic pathways	KXJ28126.1	-0.927383	0.000403557	-0.295875	0.478156	0.511264	0.571149	0.873786	6e-34	PDXH	pyridoxamine 5'-phosphate oxidase [EC:1.4.3.5]
K00276	ko01100	Metabolic pathways	KXJ24601.1	-1.33399	0.0700105	0.164908	0.913254	-0.198513	0.956433	1.00794	1e-122	AOC2	primary-amine oxidase [EC:1.4.3.21]
K00276	ko00410	beta-Alanine metabolism	KXJ24601.1	-1.33399	0.0700105	0.164908	0.913254	-0.198513	0.956433	1.00794	1e-122	AOC2	primary-amine oxidase [EC:1.4.3.21]
K00276	ko00350	Tyrosine metabolism	KXJ24601.1	-1.33399	0.0700105	0.164908	0.913254	-0.198513	0.956433	1.00794	1e-122	AOC2	primary-amine oxidase [EC:1.4.3.21]
K00276	ko01110	Biosynthesis of secondary metabolites	KXJ24601.1	-1.33399	0.0700105	0.164908	0.913254	-0.198513	0.956433	1.00794	1e-122	AOC2	primary-amine oxidase [EC:1.4.3.21]
K00276	ko00960	Tropane, piperidine and pyridine alkaloid biosynthesis	KXJ24601.1	-1.33399	0.0700105	0.164908	0.913254	-0.198513	0.956433	1.00794	1e-122	AOC2	primary-amine oxidase [EC:1.4.3.21]
K00276	ko00260	Glycine, serine and threonine metabolism	KXJ24601.1	-1.33399	0.0700105	0.164908	0.913254	-0.198513	0.956433	1.00794	1e-122	AOC2	primary-amine oxidase [EC:1.4.3.21]
K00276	ko00950	Isoquinoline alkaloid biosynthesis	KXJ24601.1	-1.33399	0.0700105	0.164908	0.913254	-0.198513	0.956433	1.00794	1e-122	AOC2	primary-amine oxidase [EC:1.4.3.21]
K00276	ko00360	Phenylalanine metabolism	KXJ24601.1	-1.33399	0.0700105	0.164908	0.913254	-0.198513	0.956433	1.00794	1e-122	AOC2	primary-amine oxidase [EC:1.4.3.21]
K00278	ko00250	Alanine, aspartate and glutamate metabolism	KXJ04195.1	0.289537	0.54863	0.474577	0.424383	0.0626503	0.974718	1.00188	1e-48	NADB	L-aspartate oxidase [EC:1.4.3.16]
K00278	ko01100	Metabolic pathways	KXJ04195.1	0.289537	0.54863	0.474577	0.424383	0.0626503	0.974718	1.00188	1e-48	NADB	L-aspartate oxidase [EC:1.4.3.16]
K00278	ko00760	Nicotinate and nicotinamide metabolism	KXJ04195.1	0.289537	0.54863	0.474577	0.424383	0.0626503	0.974718	1.00188	1e-48	NADB	L-aspartate oxidase [EC:1.4.3.16]
K00282	ko01110	Biosynthesis of secondary metabolites	KXJ26715.1	1.24341	0.00502795	0.251728	0.768231	0.0262272	0.991209	0.88	2e-35	GCSPA	glycine dehydrogenase subunit 1 [EC:1.4.4.2]
K00282	ko01200	Carbon metabolism	KXJ26715.1	1.24341	0.00502795	0.251728	0.768231	0.0262272	0.991209	0.88	2e-35	GCSPA	glycine dehydrogenase subunit 1 [EC:1.4.4.2]
K00282	ko00260	Glycine, serine and threonine metabolism	KXJ26715.1	1.24341	0.00502795	0.251728	0.768231	0.0262272	0.991209	0.88	2e-35	GCSPA	glycine dehydrogenase subunit 1 [EC:1.4.4.2]
K00282	ko01130	Biosynthesis of antibiotics	KXJ26715.1	1.24341	0.00502795	0.251728	0.768231	0.0262272	0.991209	0.88	2e-35	GCSPA	glycine dehydrogenase subunit 1 [EC:1.4.4.2]
K00282	ko01100	Metabolic pathways	KXJ26715.1	1.24341	0.00502795	0.251728	0.768231	0.0262272	0.991209	0.88	2e-35	GCSPA	glycine dehydrogenase subunit 1 [EC:1.4.4.2]
K00282	ko00630	Glyoxylate and dicarboxylate metabolism	KXJ26715.1	1.24341	0.00502795	0.251728	0.768231	0.0262272	0.991209	0.88	2e-35	GCSPA	glycine dehydrogenase subunit 1 [EC:1.4.4.2]
K00283	ko01110	Biosynthesis of secondary metabolites	KXJ26685.1	0.541562	0.211704	-0.202012	0.789637	0.502946	0.736263	0.566596	3e-45	GCSPB	glycine dehydrogenase subunit 2 [EC:1.4.4.2]
K00283	ko01200	Carbon metabolism	KXJ26685.1	0.541562	0.211704	-0.202012	0.789637	0.502946	0.736263	0.566596	3e-45	GCSPB	glycine dehydrogenase subunit 2 [EC:1.4.4.2]
K00283	ko00260	Glycine, serine and threonine metabolism	KXJ26685.1	0.541562	0.211704	-0.202012	0.789637	0.502946	0.736263	0.566596	3e-45	GCSPB	glycine dehydrogenase subunit 2 [EC:1.4.4.2]
K00283	ko00630	Glyoxylate and dicarboxylate metabolism	KXJ26685.1	0.541562	0.211704	-0.202012	0.789637	0.502946	0.736263	0.566596	3e-45	GCSPB	glycine dehydrogenase subunit 2 [EC:1.4.4.2]
K00283	ko01100	Metabolic pathways	KXJ26685.1	0.541562	0.211704	-0.202012	0.789637	0.502946	0.736263	0.566596	3e-45	GCSPB	glycine dehydrogenase subunit 2 [EC:1.4.4.2]
K00283	ko01130	Biosynthesis of antibiotics	KXJ26685.1	0.541562	0.211704	-0.202012	0.789637	0.502946	0.736263	0.566596	3e-45	GCSPB	glycine dehydrogenase subunit 2 [EC:1.4.4.2]
K00286	ko01230	Biosynthesis of amino acids	KXJ14396.1	-1.45293	0.00010366	-0.754873	0.129564	0.763767	0.548279	1	8e-59	P5CR	pyrroline-5-carboxylate reductase [EC:1.5.1.2]
K00286	ko01130	Biosynthesis of antibiotics	KXJ14396.1	-1.45293	0.00010366	-0.754873	0.129564	0.763767	0.548279	1	8e-59	P5CR	pyrroline-5-carboxylate reductase [EC:1.5.1.2]
K00286	ko01110	Biosynthesis of secondary metabolites	KXJ14396.1	-1.45293	0.00010366	-0.754873	0.129564	0.763767	0.548279	1	8e-59	P5CR	pyrroline-5-carboxylate reductase [EC:1.5.1.2]
K00286	ko01100	Metabolic pathways	KXJ14396.1	-1.45293	0.00010366	-0.754873	0.129564	0.763767	0.548279	1	8e-59	P5CR	pyrroline-5-carboxylate reductase [EC:1.5.1.2]
K00286	ko00330	Arginine and proline metabolism	KXJ14396.1	-1.45293	0.00010366	-0.754873	0.129564	0.763767	0.548279	1	8e-59	P5CR	pyrroline-5-carboxylate reductase [EC:1.5.1.2]
K00288	ko01100	Metabolic pathways	KXJ25697.1	0.807135	0.0118068	-0.036998	0.961156	-0.136759	0.93238	1	0	C1TC	methylenetetrahydrofolate dehydrogenase (NADP+) / methenyltetrahydrofolate cyclohydrolase / formyltetrahydrofolate synthetase [EC:1.5.1.5 3.5.4.9 6.3.4.3]
K00288	ko00670	One carbon pool by folate	KXJ25697.1	0.807135	0.0118068	-0.036998	0.961156	-0.136759	0.93238	1	0	C1TC	methylenetetrahydrofolate dehydrogenase (NADP+) / methenyltetrahydrofolate cyclohydrolase / formyltetrahydrofolate synthetase [EC:1.5.1.5 3.5.4.9 6.3.4.3]
K00290	ko01110	Biosynthesis of secondary metabolites	KXJ22077.1	-0.335665	0.131115	0.251871	0.412186	-0.104502	0.91875	1.08424	1e-83	LYS1	saccharopine dehydrogenase (NAD+, L-lysine forming) [EC:1.5.1.7]
K00290	ko01230	Biosynthesis of amino acids	KXJ22077.1	-0.335665	0.131115	0.251871	0.412186	-0.104502	0.91875	1.08424	1e-83	LYS1	saccharopine dehydrogenase (NAD+, L-lysine forming) [EC:1.5.1.7]
K00290	ko00310	Lysine degradation	KXJ22077.1	-0.335665	0.131115	0.251871	0.412186	-0.104502	0.91875	1.08424	1e-83	LYS1	saccharopine dehydrogenase (NAD+, L-lysine forming) [EC:1.5.1.7]
K00290	ko01130	Biosynthesis of antibiotics	KXJ22077.1	-0.335665	0.131115	0.251871	0.412186	-0.104502	0.91875	1.08424	1e-83	LYS1	saccharopine dehydrogenase (NAD+, L-lysine forming) [EC:1.5.1.7]
K00290	ko01100	Metabolic pathways	KXJ22077.1	-0.335665	0.131115	0.251871	0.412186	-0.104502	0.91875	1.08424	1e-83	LYS1	saccharopine dehydrogenase (NAD+, L-lysine forming) [EC:1.5.1.7]
K00290	ko00300	Lysine biosynthesis	KXJ22077.1	-0.335665	0.131115	0.251871	0.412186	-0.104502	0.91875	1.08424	1e-83	LYS1	saccharopine dehydrogenase (NAD+, L-lysine forming) [EC:1.5.1.7]
K00293	ko01230	Biosynthesis of amino acids	KXJ12709.1	0.998517	0.00101252	0.622615	0.120258	-0.512607	0.635237	0.991111	5e-98	LYS9	saccharopine dehydrogenase (NADP+, L-glutamate forming) [EC:1.5.1.10]
K00293	ko01100	Metabolic pathways	KXJ12709.1	0.998517	0.00101252	0.622615	0.120258	-0.512607	0.635237	0.991111	5e-98	LYS9	saccharopine dehydrogenase (NADP+, L-glutamate forming) [EC:1.5.1.10]
K00293	ko01130	Biosynthesis of antibiotics	KXJ12709.1	0.998517	0.00101252	0.622615	0.120258	-0.512607	0.635237	0.991111	5e-98	LYS9	saccharopine dehydrogenase (NADP+, L-glutamate forming) [EC:1.5.1.10]
K00293	ko00300	Lysine biosynthesis	KXJ12709.1	0.998517	0.00101252	0.622615	0.120258	-0.512607	0.635237	0.991111	5e-98	LYS9	saccharopine dehydrogenase (NADP+, L-glutamate forming) [EC:1.5.1.10]
K00293	ko01110	Biosynthesis of secondary metabolites	KXJ12709.1	0.998517	0.00101252	0.622615	0.120258	-0.512607	0.635237	0.991111	5e-98	LYS9	saccharopine dehydrogenase (NADP+, L-glutamate forming) [EC:1.5.1.10]
K00293	ko00310	Lysine degradation	KXJ12709.1	0.998517	0.00101252	0.622615	0.120258	-0.512607	0.635237	0.991111	5e-98	LYS9	saccharopine dehydrogenase (NADP+, L-glutamate forming) [EC:1.5.1.10]
K00294	ko01100	Metabolic pathways	KXJ12227.1	1.17196	0.00282707	0.612512	0.272163	-0.503451	0.745667	1	7e-64	ROCA	1-pyrroline-5-carboxylate dehydrogenase [EC:1.2.1.88]
K00294	ko00250	Alanine, aspartate and glutamate metabolism	KXJ12227.1	1.17196	0.00282707	0.612512	0.272163	-0.503451	0.745667	1	7e-64	ROCA	1-pyrroline-5-carboxylate dehydrogenase [EC:1.2.1.88]
K00294	ko00330	Arginine and proline metabolism	KXJ12227.1	1.17196	0.00282707	0.612512	0.272163	-0.503451	0.745667	1	7e-64	ROCA	1-pyrroline-5-carboxylate dehydrogenase [EC:1.2.1.88]
K00301	ko01100	Metabolic pathways	KXJ28935.1	0.284493	0.629327	0.407305	0.602628	-0.567595	0.754037	1.00521	9e-27	MSOX	sarcosine oxidase [EC:1.5.3.1]
K00301	ko00260	Glycine, serine and threonine metabolism	KXJ28935.1	0.284493	0.629327	0.407305	0.602628	-0.567595	0.754037	1.00521	9e-27	MSOX	sarcosine oxidase [EC:1.5.3.1]
K00306	ko00310	Lysine degradation	KXJ28960.1	-1.03505	0.00712412	-0.866309	0.0660473	0.652035	0.630237	0.994898	8e-93	SOX	sarcosine oxidase / L-pipecolate oxidase [EC:1.5.3.1 1.5.3.7]
K00306	ko04146	Peroxisome	KXJ28960.1	-1.03505	0.00712412	-0.866309	0.0660473	0.652035	0.630237	0.994898	8e-93	SOX	sarcosine oxidase / L-pipecolate oxidase [EC:1.5.3.1 1.5.3.7]
K00306	ko00260	Glycine, serine and threonine metabolism	KXJ28960.1	-1.03505	0.00712412	-0.866309	0.0660473	0.652035	0.630237	0.994898	8e-93	SOX	sarcosine oxidase / L-pipecolate oxidase [EC:1.5.3.1 1.5.3.7]
K00306	ko01100	Metabolic pathways	KXJ28960.1	-1.03505	0.00712412	-0.866309	0.0660473	0.652035	0.630237	0.994898	8e-93	SOX	sarcosine oxidase / L-pipecolate oxidase [EC:1.5.3.1 1.5.3.7]
K00308	ko04146	Peroxisome	KXJ12191.1	1.56752	0.0385868	1.99599	0.0183687	-1.56681	0.476283	1	4e-22	PAOX	N1-acetylpolyamine oxidase [EC:1.5.3.13]
K00312	ko05217	Basal cell carcinoma	KXJ28076.1	0.720586	0.204587	1.17277	0.0543649	-1.81395	0.128733	1	6e-97	WNT3A	wingless-type MMTV integration site family, member 3
K00312	ko04550	Signaling pathways regulating pluripotency of stem cells	KXJ28076.1	0.720586	0.204587	1.17277	0.0543649	-1.81395	0.128733	1	6e-97	WNT3A	wingless-type MMTV integration site family, member 3
K00312	ko05165	Human papillomavirus infection	KXJ28076.1	0.720586	0.204587	1.17277	0.0543649	-1.81395	0.128733	1	6e-97	WNT3A	wingless-type MMTV integration site family, member 3
K00312	ko04310	Wnt signaling pathway	KXJ28076.1	0.720586	0.204587	1.17277	0.0543649	-1.81395	0.128733	1	6e-97	WNT3A	wingless-type MMTV integration site family, member 3
K00312	ko05225	Hepatocellular carcinoma	KXJ28076.1	0.720586	0.204587	1.17277	0.0543649	-1.81395	0.128733	1	6e-97	WNT3A	wingless-type MMTV integration site family, member 3
K00312	ko05206	MicroRNAs in cancer	KXJ28076.1	0.720586	0.204587	1.17277	0.0543649	-1.81395	0.128733	1	6e-97	WNT3A	wingless-type MMTV integration site family, member 3
K00312	ko04916	Melanogenesis	KXJ28076.1	0.720586	0.204587	1.17277	0.0543649	-1.81395	0.128733	1	6e-97	WNT3A	wingless-type MMTV integration site family, member 3
K00312	ko04150	mTOR signaling pathway	KXJ28076.1	0.720586	0.204587	1.17277	0.0543649	-1.81395	0.128733	1	6e-97	WNT3A	wingless-type MMTV integration site family, member 3
K00312	ko05200	Pathways in cancer	KXJ28076.1	0.720586	0.204587	1.17277	0.0543649	-1.81395	0.128733	1	6e-97	WNT3A	wingless-type MMTV integration site family, member 3
K00312	ko05166	HTLV-I infection	KXJ28076.1	0.720586	0.204587	1.17277	0.0543649	-1.81395	0.128733	1	6e-97	WNT3A	wingless-type MMTV integration site family, member 3
K00312	ko04390	Hippo signaling pathway	KXJ28076.1	0.720586	0.204587	1.17277	0.0543649	-1.81395	0.128733	1	6e-97	WNT3A	wingless-type MMTV integration site family, member 3
K00312	ko05226	Gastric cancer	KXJ28076.1	0.720586	0.204587	1.17277	0.0543649	-1.81395	0.128733	1	6e-97	WNT3A	wingless-type MMTV integration site family, member 3
K00312	ko05205	Proteoglycans in cancer	KXJ28076.1	0.720586	0.204587	1.17277	0.0543649	-1.81395	0.128733	1	6e-97	WNT3A	wingless-type MMTV integration site family, member 3
K00312	ko05224	Breast cancer	KXJ28076.1	0.720586	0.204587	1.17277	0.0543649	-1.81395	0.128733	1	6e-97	WNT3A	wingless-type MMTV integration site family, member 3
K00318	ko00330	Arginine and proline metabolism	KXJ27766.1	1.36651	0.000676863	1.07983	0.0270028	-0.31502	0.867509	0.924115	1e-157	PROD	proline dehydrogenase [EC:1.5.-.-]
K00318	ko01130	Biosynthesis of antibiotics	KXJ27766.1	1.36651	0.000676863	1.07983	0.0270028	-0.31502	0.867509	0.924115	1e-157	PROD	proline dehydrogenase [EC:1.5.-.-]
K00318	ko01100	Metabolic pathways	KXJ27766.1	1.36651	0.000676863	1.07983	0.0270028	-0.31502	0.867509	0.924115	1e-157	PROD	proline dehydrogenase [EC:1.5.-.-]
K00318	ko01110	Biosynthesis of secondary metabolites	KXJ27766.1	1.36651	0.000676863	1.07983	0.0270028	-0.31502	0.867509	0.924115	1e-157	PROD	proline dehydrogenase [EC:1.5.-.-]
K00323	ko00760	Nicotinate and nicotinamide metabolism	KXJ24617.1	0.870373	0.000168224	0.275172	0.468499	-0.391249	0.642265	0.996317	0	NNTM	NAD(P) transhydrogenase [EC:1.6.1.2]
K00323	ko01100	Metabolic pathways	KXJ24617.1	0.870373	0.000168224	0.275172	0.468499	-0.391249	0.642265	0.996317	0	NNTM	NAD(P) transhydrogenase [EC:1.6.1.2]
K00326	ko00520	Amino sugar and nucleotide sugar metabolism	KXJ17240.1	-0.31559	0.384334	0.543285	0.18394	-0.177161	0.908232	1	6e-99	NB5R2	cytochrome-b5 reductase [EC:1.6.2.2]
K00331	ko00190	Oxidative phosphorylation	KXJ28883.1	-0.730267	0.00044022	-0.188852	0.60483	0.452571	0.492568	1	6e-84	NUOB	NADH-quinone oxidoreductase subunit B [EC:1.6.5.3]
K00331	ko01100	Metabolic pathways	KXJ28883.1	-0.730267	0.00044022	-0.188852	0.60483	0.452571	0.492568	1	6e-84	NUOB	NADH-quinone oxidoreductase subunit B [EC:1.6.5.3]
K00332	ko01100	Metabolic pathways	KXJ23808.1	0.336909	0.418905	-0.0176637	0.983772	0.294606	0.84725	0.981043	1e-39	NUOC	NADH-quinone oxidoreductase subunit C [EC:1.6.5.3]
K00332	ko00190	Oxidative phosphorylation	KXJ23808.1	0.336909	0.418905	-0.0176637	0.983772	0.294606	0.84725	0.981043	1e-39	NUOC	NADH-quinone oxidoreductase subunit C [EC:1.6.5.3]
K00333	ko00190	Oxidative phosphorylation	KXJ29678.1	-0.072369	0.815918	-0.159891	0.685083	0.289434	0.730133	1	0	NUOD	NADH-quinone oxidoreductase subunit D [EC:1.6.5.3]
K00333	ko01100	Metabolic pathways	KXJ29678.1	-0.072369	0.815918	-0.159891	0.685083	0.289434	0.730133	1	0	NUOD	NADH-quinone oxidoreductase subunit D [EC:1.6.5.3]
K00334	ko00190	Oxidative phosphorylation	KXJ10829.1	-0.326118	0.324333	-0.259739	0.592384	0.245428	0.844428	0.96875	5e-24	NUOE	NADH-quinone oxidoreductase subunit E [EC:1.6.5.3]
K00334	ko01100	Metabolic pathways	KXJ10829.1	-0.326118	0.324333	-0.259739	0.592384	0.245428	0.844428	0.96875	5e-24	NUOE	NADH-quinone oxidoreductase subunit E [EC:1.6.5.3]
K00335	ko01100	Metabolic pathways	KXJ16735.1	-0.417127	0.161219	-0.393759	0.311	0.105309	0.938813	1	0	NUOF	NADH-quinone oxidoreductase subunit F [EC:1.6.5.3]
K00335	ko00190	Oxidative phosphorylation	KXJ16735.1	-0.417127	0.161219	-0.393759	0.311	0.105309	0.938813	1	0	NUOF	NADH-quinone oxidoreductase subunit F [EC:1.6.5.3]
K00336	ko01100	Metabolic pathways	KXJ07641.1	0.54412	0.331782	0.0351259	0.976532	0.234347	0.923695	0.977645	3e-166	NUOG	NADH-quinone oxidoreductase subunit G [EC:1.6.5.3]
K00336	ko00190	Oxidative phosphorylation	KXJ07641.1	0.54412	0.331782	0.0351259	0.976532	0.234347	0.923695	0.977645	3e-166	NUOG	NADH-quinone oxidoreductase subunit G [EC:1.6.5.3]
K00338	ko01100	Metabolic pathways	KXJ29098.1	0.0459972	0.925202	-0.231594	0.688217	0.433144	0.721564	1	4e-66	NUOI1	NADH-quinone oxidoreductase subunit I [EC:1.6.5.3]
K00338	ko00190	Oxidative phosphorylation	KXJ29098.1	0.0459972	0.925202	-0.231594	0.688217	0.433144	0.721564	1	4e-66	NUOI1	NADH-quinone oxidoreductase subunit I [EC:1.6.5.3]
K00357	ko00790	Folate biosynthesis	KXJ09492.1	-0.16806	0.59187	0.357272	0.314606	-0.00607927	0.996895	1.01299	2e-54	DHPR	dihydropteridine reductase [EC:1.5.1.34]
K00357	ko01100	Metabolic pathways	KXJ09492.1	-0.16806	0.59187	0.357272	0.314606	-0.00607927	0.996895	1.01299	2e-54	DHPR	dihydropteridine reductase [EC:1.5.1.34]
K00364	ko00230	Purine metabolism	KXJ24223.1	-0.434612	0.215037	-0.705002	0.0707532	0.839914	0.326569	1	2e-44	GUAC	GMP reductase [EC:1.7.1.7]
K00365	ko01100	Metabolic pathways	KXJ16611.1	-0.325241	0.397943	0.178127	0.773897	0.220258	0.88631	0.996516	2e-63	URIC	urate oxidase [EC:1.7.3.3]
K00365	ko00232	Caffeine metabolism	KXJ16611.1	-0.325241	0.397943	0.178127	0.773897	0.220258	0.88631	0.996516	2e-63	URIC	urate oxidase [EC:1.7.3.3]
K00365	ko01120	Microbial metabolism in diverse environments	KXJ16611.1	-0.325241	0.397943	0.178127	0.773897	0.220258	0.88631	0.996516	2e-63	URIC	urate oxidase [EC:1.7.3.3]
K00365	ko00230	Purine metabolism	KXJ16611.1	-0.325241	0.397943	0.178127	0.773897	0.220258	0.88631	0.996516	2e-63	URIC	urate oxidase [EC:1.7.3.3]
K00380	ko00920	Sulfur metabolism	KXJ28988.1	1.57465	0.017593	0.268911	0.843388	0.00244354	0.999478	1	7e-69	CYSJ	sulfite reductase (NADPH) flavoprotein alpha-component [EC:1.8.1.2]
K00380	ko01120	Microbial metabolism in diverse environments	KXJ28988.1	1.57465	0.017593	0.268911	0.843388	0.00244354	0.999478	1	7e-69	CYSJ	sulfite reductase (NADPH) flavoprotein alpha-component [EC:1.8.1.2]
K00380	ko01100	Metabolic pathways	KXJ28988.1	1.57465	0.017593	0.268911	0.843388	0.00244354	0.999478	1	7e-69	CYSJ	sulfite reductase (NADPH) flavoprotein alpha-component [EC:1.8.1.2]
K00382	ko00260	Glycine, serine and threonine metabolism	KXJ28429.1	-0.17501	0.345085	-0.36251	0.067212	0.0343122	0.968003	0.995624	2e-40	DLDH	dihydrolipoamide dehydrogenase [EC:1.8.1.4]
K00382	ko00280	Valine, leucine and isoleucine degradation	KXJ28429.1	-0.17501	0.345085	-0.36251	0.067212	0.0343122	0.968003	0.995624	2e-40	DLDH	dihydrolipoamide dehydrogenase [EC:1.8.1.4]
K00382	ko00010	Glycolysis / Gluconeogenesis	KXJ28429.1	-0.17501	0.345085	-0.36251	0.067212	0.0343122	0.968003	0.995624	2e-40	DLDH	dihydrolipoamide dehydrogenase [EC:1.8.1.4]
K00382	ko00020	Citrate cycle (TCA cycle)	KXJ28429.1	-0.17501	0.345085	-0.36251	0.067212	0.0343122	0.968003	0.995624	2e-40	DLDH	dihydrolipoamide dehydrogenase [EC:1.8.1.4]
K00382	ko00640	Propanoate metabolism	KXJ28429.1	-0.17501	0.345085	-0.36251	0.067212	0.0343122	0.968003	0.995624	2e-40	DLDH	dihydrolipoamide dehydrogenase [EC:1.8.1.4]
K00382	ko01120	Microbial metabolism in diverse environments	KXJ28429.1	-0.17501	0.345085	-0.36251	0.067212	0.0343122	0.968003	0.995624	2e-40	DLDH	dihydrolipoamide dehydrogenase [EC:1.8.1.4]
K00382	ko01130	Biosynthesis of antibiotics	KXJ28429.1	-0.17501	0.345085	-0.36251	0.067212	0.0343122	0.968003	0.995624	2e-40	DLDH	dihydrolipoamide dehydrogenase [EC:1.8.1.4]
K00382	ko00620	Pyruvate metabolism	KXJ28429.1	-0.17501	0.345085	-0.36251	0.067212	0.0343122	0.968003	0.995624	2e-40	DLDH	dihydrolipoamide dehydrogenase [EC:1.8.1.4]
K00382	ko01110	Biosynthesis of secondary metabolites	KXJ28429.1	-0.17501	0.345085	-0.36251	0.067212	0.0343122	0.968003	0.995624	2e-40	DLDH	dihydrolipoamide dehydrogenase [EC:1.8.1.4]
K00382	ko00630	Glyoxylate and dicarboxylate metabolism	KXJ28429.1	-0.17501	0.345085	-0.36251	0.067212	0.0343122	0.968003	0.995624	2e-40	DLDH	dihydrolipoamide dehydrogenase [EC:1.8.1.4]
K00382	ko01200	Carbon metabolism	KXJ28429.1	-0.17501	0.345085	-0.36251	0.067212	0.0343122	0.968003	0.995624	2e-40	DLDH	dihydrolipoamide dehydrogenase [EC:1.8.1.4]
K00382	ko01100	Metabolic pathways	KXJ28429.1	-0.17501	0.345085	-0.36251	0.067212	0.0343122	0.968003	0.995624	2e-40	DLDH	dihydrolipoamide dehydrogenase [EC:1.8.1.4]
K00387	ko00920	Sulfur metabolism	KXJ15950.1	0.427551	0.176042	-0.160626	0.772203	0.138256	0.924326	0.969466	5e-88	SUOX	sulfite oxidase [EC:1.8.3.1]
K00387	ko01120	Microbial metabolism in diverse environments	KXJ15950.1	0.427551	0.176042	-0.160626	0.772203	0.138256	0.924326	0.969466	5e-88	SUOX	sulfite oxidase [EC:1.8.3.1]
K00387	ko01100	Metabolic pathways	KXJ15950.1	0.427551	0.176042	-0.160626	0.772203	0.138256	0.924326	0.969466	5e-88	SUOX	sulfite oxidase [EC:1.8.3.1]
K00411	ko04260	Cardiac muscle contraction	KXJ27415.1	-0.0822828	0.825172	0.218314	0.628046	0.153728	0.905955	1.00365	2e-89	UCRI	ubiquinol-cytochrome c reductase iron-sulfur subunit [EC:1.10.2.2]
K00411	ko05010	Alzheimer's disease	KXJ27415.1	-0.0822828	0.825172	0.218314	0.628046	0.153728	0.905955	1.00365	2e-89	UCRI	ubiquinol-cytochrome c reductase iron-sulfur subunit [EC:1.10.2.2]
K00411	ko01100	Metabolic pathways	KXJ27415.1	-0.0822828	0.825172	0.218314	0.628046	0.153728	0.905955	1.00365	2e-89	UCRI	ubiquinol-cytochrome c reductase iron-sulfur subunit [EC:1.10.2.2]
K00411	ko00190	Oxidative phosphorylation	KXJ27415.1	-0.0822828	0.825172	0.218314	0.628046	0.153728	0.905955	1.00365	2e-89	UCRI	ubiquinol-cytochrome c reductase iron-sulfur subunit [EC:1.10.2.2]
K00411	ko05016	Huntington's disease	KXJ27415.1	-0.0822828	0.825172	0.218314	0.628046	0.153728	0.905955	1.00365	2e-89	UCRI	ubiquinol-cytochrome c reductase iron-sulfur subunit [EC:1.10.2.2]
K00411	ko02020	Two-component system	KXJ27415.1	-0.0822828	0.825172	0.218314	0.628046	0.153728	0.905955	1.00365	2e-89	UCRI	ubiquinol-cytochrome c reductase iron-sulfur subunit [EC:1.10.2.2]
K00411	ko05012	Parkinson's disease	KXJ27415.1	-0.0822828	0.825172	0.218314	0.628046	0.153728	0.905955	1.00365	2e-89	UCRI	ubiquinol-cytochrome c reductase iron-sulfur subunit [EC:1.10.2.2]
K00411	ko04932	Non-alcoholic fatty liver disease (NAFLD)	KXJ27415.1	-0.0822828	0.825172	0.218314	0.628046	0.153728	0.905955	1.00365	2e-89	UCRI	ubiquinol-cytochrome c reductase iron-sulfur subunit [EC:1.10.2.2]
K00413	ko05010	Alzheimer's disease	KXJ05528.1	0.216727	0.607224	-0.139958	0.837703	0.00032881	0.999789	0.550162	1e-37	CY1	ubiquinol-cytochrome c reductase cytochrome c1 subunit
K00413	ko04932	Non-alcoholic fatty liver disease (NAFLD)	KXJ05528.1	0.216727	0.607224	-0.139958	0.837703	0.00032881	0.999789	0.550162	1e-37	CY1	ubiquinol-cytochrome c reductase cytochrome c1 subunit
K00413	ko00190	Oxidative phosphorylation	KXJ05528.1	0.216727	0.607224	-0.139958	0.837703	0.00032881	0.999789	0.550162	1e-37	CY1	ubiquinol-cytochrome c reductase cytochrome c1 subunit
K00413	ko02020	Two-component system	KXJ05528.1	0.216727	0.607224	-0.139958	0.837703	0.00032881	0.999789	0.550162	1e-37	CY1	ubiquinol-cytochrome c reductase cytochrome c1 subunit
K00413	ko05012	Parkinson's disease	KXJ05528.1	0.216727	0.607224	-0.139958	0.837703	0.00032881	0.999789	0.550162	1e-37	CY1	ubiquinol-cytochrome c reductase cytochrome c1 subunit
K00413	ko05016	Huntington's disease	KXJ05528.1	0.216727	0.607224	-0.139958	0.837703	0.00032881	0.999789	0.550162	1e-37	CY1	ubiquinol-cytochrome c reductase cytochrome c1 subunit
K00413	ko01100	Metabolic pathways	KXJ05528.1	0.216727	0.607224	-0.139958	0.837703	0.00032881	0.999789	0.550162	1e-37	CY1	ubiquinol-cytochrome c reductase cytochrome c1 subunit
K00413	ko04260	Cardiac muscle contraction	KXJ05528.1	0.216727	0.607224	-0.139958	0.837703	0.00032881	0.999789	0.550162	1e-37	CY1	ubiquinol-cytochrome c reductase cytochrome c1 subunit
K00416	ko04932	Non-alcoholic fatty liver disease (NAFLD)	KXJ25155.1	-0.11604	0.721311	-0.367746	0.285233	0.203656	0.847512	0.674157	2e-11	QCR6	ubiquinol-cytochrome c reductase subunit 6
K00416	ko04260	Cardiac muscle contraction	KXJ25155.1	-0.11604	0.721311	-0.367746	0.285233	0.203656	0.847512	0.674157	2e-11	QCR6	ubiquinol-cytochrome c reductase subunit 6
K00416	ko01100	Metabolic pathways	KXJ25155.1	-0.11604	0.721311	-0.367746	0.285233	0.203656	0.847512	0.674157	2e-11	QCR6	ubiquinol-cytochrome c reductase subunit 6
K00416	ko05012	Parkinson's disease	KXJ25155.1	-0.11604	0.721311	-0.367746	0.285233	0.203656	0.847512	0.674157	2e-11	QCR6	ubiquinol-cytochrome c reductase subunit 6
K00416	ko05010	Alzheimer's disease	KXJ25155.1	-0.11604	0.721311	-0.367746	0.285233	0.203656	0.847512	0.674157	2e-11	QCR6	ubiquinol-cytochrome c reductase subunit 6
K00416	ko00190	Oxidative phosphorylation	KXJ25155.1	-0.11604	0.721311	-0.367746	0.285233	0.203656	0.847512	0.674157	2e-11	QCR6	ubiquinol-cytochrome c reductase subunit 6
K00416	ko05016	Huntington's disease	KXJ25155.1	-0.11604	0.721311	-0.367746	0.285233	0.203656	0.847512	0.674157	2e-11	QCR6	ubiquinol-cytochrome c reductase subunit 6
K00417	ko05010	Alzheimer's disease	KXJ14074.1	-0.270595	0.38293	-0.299419	0.469658	0.421927	0.649323	1	5e-21	QCR7	ubiquinol-cytochrome c reductase subunit 7
K00417	ko00190	Oxidative phosphorylation	KXJ14074.1	-0.270595	0.38293	-0.299419	0.469658	0.421927	0.649323	1	5e-21	QCR7	ubiquinol-cytochrome c reductase subunit 7
K00417	ko04260	Cardiac muscle contraction	KXJ14074.1	-0.270595	0.38293	-0.299419	0.469658	0.421927	0.649323	1	5e-21	QCR7	ubiquinol-cytochrome c reductase subunit 7
K00417	ko04932	Non-alcoholic fatty liver disease (NAFLD)	KXJ14074.1	-0.270595	0.38293	-0.299419	0.469658	0.421927	0.649323	1	5e-21	QCR7	ubiquinol-cytochrome c reductase subunit 7
K00417	ko05016	Huntington's disease	KXJ14074.1	-0.270595	0.38293	-0.299419	0.469658	0.421927	0.649323	1	5e-21	QCR7	ubiquinol-cytochrome c reductase subunit 7
K00417	ko01100	Metabolic pathways	KXJ14074.1	-0.270595	0.38293	-0.299419	0.469658	0.421927	0.649323	1	5e-21	QCR7	ubiquinol-cytochrome c reductase subunit 7
K00417	ko05012	Parkinson's disease	KXJ14074.1	-0.270595	0.38293	-0.299419	0.469658	0.421927	0.649323	1	5e-21	QCR7	ubiquinol-cytochrome c reductase subunit 7
K00418	ko04932	Non-alcoholic fatty liver disease (NAFLD)	KXJ24499.1	0.193752	0.549451	-0.0865992	0.877429	0.296839	0.779	0.97561	1e-14	QCR8	ubiquinol-cytochrome c reductase subunit 8
K00418	ko01100	Metabolic pathways	KXJ24499.1	0.193752	0.549451	-0.0865992	0.877429	0.296839	0.779	0.97561	1e-14	QCR8	ubiquinol-cytochrome c reductase subunit 8
K00418	ko00190	Oxidative phosphorylation	KXJ24499.1	0.193752	0.549451	-0.0865992	0.877429	0.296839	0.779	0.97561	1e-14	QCR8	ubiquinol-cytochrome c reductase subunit 8
K00418	ko05016	Huntington's disease	KXJ24499.1	0.193752	0.549451	-0.0865992	0.877429	0.296839	0.779	0.97561	1e-14	QCR8	ubiquinol-cytochrome c reductase subunit 8
K00418	ko05010	Alzheimer's disease	KXJ24499.1	0.193752	0.549451	-0.0865992	0.877429	0.296839	0.779	0.97561	1e-14	QCR8	ubiquinol-cytochrome c reductase subunit 8
K00418	ko04260	Cardiac muscle contraction	KXJ24499.1	0.193752	0.549451	-0.0865992	0.877429	0.296839	0.779	0.97561	1e-14	QCR8	ubiquinol-cytochrome c reductase subunit 8
K00418	ko05012	Parkinson's disease	KXJ24499.1	0.193752	0.549451	-0.0865992	0.877429	0.296839	0.779	0.97561	1e-14	QCR8	ubiquinol-cytochrome c reductase subunit 8
K00423	ko00053	Ascorbate and aldarate metabolism	KXJ12280.1	-0.964235	0.176841	0.130587	0.926773	1.40841	0.455269	1	6e-18	ASO	L-ascorbate oxidase [EC:1.10.3.3]
K00423	ko01100	Metabolic pathways	KXJ12280.1	-0.964235	0.176841	0.130587	0.926773	1.40841	0.455269	1	6e-18	ASO	L-ascorbate oxidase [EC:1.10.3.3]
K00432	ko04918	Thyroid hormone synthesis	KXJ12436.1	-0.262126	0.380959	0.171249	0.711873	0.378171	0.68292	1	1e-12	GPX7	glutathione peroxidase [EC:1.11.1.9]
K00432	ko00480	Glutathione metabolism	KXJ12436.1	-0.262126	0.380959	0.171249	0.711873	0.378171	0.68292	1	1e-12	GPX7	glutathione peroxidase [EC:1.11.1.9]
K00432	ko00590	Arachidonic acid metabolism	KXJ12436.1	-0.262126	0.380959	0.171249	0.711873	0.378171	0.68292	1	1e-12	GPX7	glutathione peroxidase [EC:1.11.1.9]
K00444	ko05226	Gastric cancer	KXJ23297.1	-0.48546	0.254797	0.511355	0.344028	-0.134062	0.945143	1	3e-64	WNT5A	wingless-type MMTV integration site family, member 5
K00444	ko04550	Signaling pathways regulating pluripotency of stem cells	KXJ23297.1	-0.48546	0.254797	0.511355	0.344028	-0.134062	0.945143	1	3e-64	WNT5A	wingless-type MMTV integration site family, member 5
K00444	ko05224	Breast cancer	KXJ23297.1	-0.48546	0.254797	0.511355	0.344028	-0.134062	0.945143	1	3e-64	WNT5A	wingless-type MMTV integration site family, member 5
K00444	ko05225	Hepatocellular carcinoma	KXJ23297.1	-0.48546	0.254797	0.511355	0.344028	-0.134062	0.945143	1	3e-64	WNT5A	wingless-type MMTV integration site family, member 5
K00444	ko05166	HTLV-I infection	KXJ23297.1	-0.48546	0.254797	0.511355	0.344028	-0.134062	0.945143	1	3e-64	WNT5A	wingless-type MMTV integration site family, member 5
K00444	ko04360	Axon guidance	KXJ23297.1	-0.48546	0.254797	0.511355	0.344028	-0.134062	0.945143	1	3e-64	WNT5A	wingless-type MMTV integration site family, member 5
K00444	ko05205	Proteoglycans in cancer	KXJ23297.1	-0.48546	0.254797	0.511355	0.344028	-0.134062	0.945143	1	3e-64	WNT5A	wingless-type MMTV integration site family, member 5
K00444	ko05200	Pathways in cancer	KXJ23297.1	-0.48546	0.254797	0.511355	0.344028	-0.134062	0.945143	1	3e-64	WNT5A	wingless-type MMTV integration site family, member 5
K00444	ko04310	Wnt signaling pathway	KXJ23297.1	-0.48546	0.254797	0.511355	0.344028	-0.134062	0.945143	1	3e-64	WNT5A	wingless-type MMTV integration site family, member 5
K00444	ko04150	mTOR signaling pathway	KXJ23297.1	-0.48546	0.254797	0.511355	0.344028	-0.134062	0.945143	1	3e-64	WNT5A	wingless-type MMTV integration site family, member 5
K00444	ko04916	Melanogenesis	KXJ23297.1	-0.48546	0.254797	0.511355	0.344028	-0.134062	0.945143	1	3e-64	WNT5A	wingless-type MMTV integration site family, member 5
K00444	ko04390	Hippo signaling pathway	KXJ23297.1	-0.48546	0.254797	0.511355	0.344028	-0.134062	0.945143	1	3e-64	WNT5A	wingless-type MMTV integration site family, member 5
K00444	ko05217	Basal cell carcinoma	KXJ23297.1	-0.48546	0.254797	0.511355	0.344028	-0.134062	0.945143	1	3e-64	WNT5A	wingless-type MMTV integration site family, member 5
K00444	ko05165	Human papillomavirus infection	KXJ23297.1	-0.48546	0.254797	0.511355	0.344028	-0.134062	0.945143	1	3e-64	WNT5A	wingless-type MMTV integration site family, member 5
K00445	ko05226	Gastric cancer	KXJ13062.1	-1.36035	0.000510253	-0.363285	0.594332	0.425766	0.801774	1.00548	2e-44	WNT6	wingless-type MMTV integration site family, member 6
K00445	ko04916	Melanogenesis	KXJ13062.1	-1.36035	0.000510253	-0.363285	0.594332	0.425766	0.801774	1.00548	2e-44	WNT6	wingless-type MMTV integration site family, member 6
K00445	ko04390	Hippo signaling pathway	KXJ13062.1	-1.36035	0.000510253	-0.363285	0.594332	0.425766	0.801774	1.00548	2e-44	WNT6	wingless-type MMTV integration site family, member 6
K00445	ko04550	Signaling pathways regulating pluripotency of stem cells	KXJ13062.1	-1.36035	0.000510253	-0.363285	0.594332	0.425766	0.801774	1.00548	2e-44	WNT6	wingless-type MMTV integration site family, member 6
K00445	ko04150	mTOR signaling pathway	KXJ13062.1	-1.36035	0.000510253	-0.363285	0.594332	0.425766	0.801774	1.00548	2e-44	WNT6	wingless-type MMTV integration site family, member 6
K00445	ko05217	Basal cell carcinoma	KXJ13062.1	-1.36035	0.000510253	-0.363285	0.594332	0.425766	0.801774	1.00548	2e-44	WNT6	wingless-type MMTV integration site family, member 6
K00445	ko05225	Hepatocellular carcinoma	KXJ13062.1	-1.36035	0.000510253	-0.363285	0.594332	0.425766	0.801774	1.00548	2e-44	WNT6	wingless-type MMTV integration site family, member 6
K00445	ko05200	Pathways in cancer	KXJ13062.1	-1.36035	0.000510253	-0.363285	0.594332	0.425766	0.801774	1.00548	2e-44	WNT6	wingless-type MMTV integration site family, member 6
K00445	ko04310	Wnt signaling pathway	KXJ13062.1	-1.36035	0.000510253	-0.363285	0.594332	0.425766	0.801774	1.00548	2e-44	WNT6	wingless-type MMTV integration site family, member 6
K00445	ko05205	Proteoglycans in cancer	KXJ13062.1	-1.36035	0.000510253	-0.363285	0.594332	0.425766	0.801774	1.00548	2e-44	WNT6	wingless-type MMTV integration site family, member 6
K00445	ko05165	Human papillomavirus infection	KXJ13062.1	-1.36035	0.000510253	-0.363285	0.594332	0.425766	0.801774	1.00548	2e-44	WNT6	wingless-type MMTV integration site family, member 6
K00445	ko05224	Breast cancer	KXJ13062.1	-1.36035	0.000510253	-0.363285	0.594332	0.425766	0.801774	1.00548	2e-44	WNT6	wingless-type MMTV integration site family, member 6
K00445	ko05166	HTLV-I infection	KXJ13062.1	-1.36035	0.000510253	-0.363285	0.594332	0.425766	0.801774	1.00548	2e-44	WNT6	wingless-type MMTV integration site family, member 6
K00451	ko00643	Styrene degradation	KXJ18764.1	0.695148	0.00444738	0.440951	0.178604	-0.170259	0.883135	1	4e-155	HGD	homogentisate 1,2-dioxygenase [EC:1.13.11.5]
K00451	ko00350	Tyrosine metabolism	KXJ18764.1	0.695148	0.00444738	0.440951	0.178604	-0.170259	0.883135	1	4e-155	HGD	homogentisate 1,2-dioxygenase [EC:1.13.11.5]
K00451	ko01100	Metabolic pathways	KXJ18764.1	0.695148	0.00444738	0.440951	0.178604	-0.170259	0.883135	1	4e-155	HGD	homogentisate 1,2-dioxygenase [EC:1.13.11.5]
K00451	ko01120	Microbial metabolism in diverse environments	KXJ18764.1	0.695148	0.00444738	0.440951	0.178604	-0.170259	0.883135	1	4e-155	HGD	homogentisate 1,2-dioxygenase [EC:1.13.11.5]
K00452	ko00380	Tryptophan metabolism	KXJ19133.1	-0.483952	0.0430548	-0.422325	0.164042	-0.0333698	0.977893	0.996503	6e-83	3HAO	3-hydroxyanthranilate 3,4-dioxygenase [EC:1.13.11.6]
K00452	ko01100	Metabolic pathways	KXJ19133.1	-0.483952	0.0430548	-0.422325	0.164042	-0.0333698	0.977893	0.996503	6e-83	3HAO	3-hydroxyanthranilate 3,4-dioxygenase [EC:1.13.11.6]
K00453	ko00380	Tryptophan metabolism	KXJ23910.1	-0.698619	0.00712061	-0.324852	0.397981	0.544979	0.494683	1.02381	3e-14	T23O1	tryptophan 2,3-dioxygenase [EC:1.13.11.11]
K00453	ko01100	Metabolic pathways	KXJ23910.1	-0.698619	0.00712061	-0.324852	0.397981	0.544979	0.494683	1.02381	3e-14	T23O1	tryptophan 2,3-dioxygenase [EC:1.13.11.11]
K00457	ko00350	Tyrosine metabolism	KXJ25804.1	0.261239	0.589259	-0.496267	0.396706	0.139288	0.945021	1	2e-39	HPPD	4-hydroxyphenylpyruvate dioxygenase [EC:1.13.11.27]
K00457	ko01100	Metabolic pathways	KXJ25804.1	0.261239	0.589259	-0.496267	0.396706	0.139288	0.945021	1	2e-39	HPPD	4-hydroxyphenylpyruvate dioxygenase [EC:1.13.11.27]
K00457	ko00360	Phenylalanine metabolism	KXJ25804.1	0.261239	0.589259	-0.496267	0.396706	0.139288	0.945021	1	2e-39	HPPD	4-hydroxyphenylpyruvate dioxygenase [EC:1.13.11.27]
K00457	ko00130	Ubiquinone and other terpenoid-quinone biosynthesis	KXJ25804.1	0.261239	0.589259	-0.496267	0.396706	0.139288	0.945021	1	2e-39	HPPD	4-hydroxyphenylpyruvate dioxygenase [EC:1.13.11.27]
K00461	ko05145	Toxoplasmosis	KXJ20751.1	0.0122926	0.992223	0.883451	0.443049	-0.85811	0.778746	1.01039	5e-170	LOX5	arachidonate 5-lipoxygenase [EC:1.13.11.34]
K00461	ko04664	Fc epsilon RI signaling pathway	KXJ20751.1	0.0122926	0.992223	0.883451	0.443049	-0.85811	0.778746	1.01039	5e-170	LOX5	arachidonate 5-lipoxygenase [EC:1.13.11.34]
K00461	ko04726	Serotonergic synapse	KXJ20751.1	0.0122926	0.992223	0.883451	0.443049	-0.85811	0.778746	1.01039	5e-170	LOX5	arachidonate 5-lipoxygenase [EC:1.13.11.34]
K00461	ko00590	Arachidonic acid metabolism	KXJ20751.1	0.0122926	0.992223	0.883451	0.443049	-0.85811	0.778746	1.01039	5e-170	LOX5	arachidonate 5-lipoxygenase [EC:1.13.11.34]
K00461	ko04913	Ovarian steroidogenesis	KXJ20751.1	0.0122926	0.992223	0.883451	0.443049	-0.85811	0.778746	1.01039	5e-170	LOX5	arachidonate 5-lipoxygenase [EC:1.13.11.34]
K00461	ko01100	Metabolic pathways	KXJ20751.1	0.0122926	0.992223	0.883451	0.443049	-0.85811	0.778746	1.01039	5e-170	LOX5	arachidonate 5-lipoxygenase [EC:1.13.11.34]
K00463	ko00380	Tryptophan metabolism	KXJ13337.1	-2.27181	NA	-0.572378	NA	1.83591	NA	0.997543	2e-66	I23O1	indoleamine 2,3-dioxygenase [EC:1.13.11.52]
K00463	ko01100	Metabolic pathways	KXJ13337.1	-2.27181	NA	-0.572378	NA	1.83591	NA	0.997543	2e-66	I23O1	indoleamine 2,3-dioxygenase [EC:1.13.11.52]
K00463	ko05143	African trypanosomiasis	KXJ13337.1	-2.27181	NA	-0.572378	NA	1.83591	NA	0.997543	2e-66	I23O1	indoleamine 2,3-dioxygenase [EC:1.13.11.52]
K00469	ko00562	Inositol phosphate metabolism	KXJ21476.1	-0.084237	0.822902	0.529056	0.117115	0.0218777	0.987521	1.01404	9e-112	MIOX	inositol oxygenase [EC:1.13.99.1]
K00469	ko00053	Ascorbate and aldarate metabolism	KXJ21476.1	-0.084237	0.822902	0.529056	0.117115	0.0218777	0.987521	1.01404	9e-112	MIOX	inositol oxygenase [EC:1.13.99.1]
K00471	ko00310	Lysine degradation	KXJ14593.1	0.0597821	0.856784	0.256044	0.480903	-0.074939	0.950538	1.00258	2e-69	BODG	gamma-butyrobetaine dioxygenase [EC:1.14.11.1]
K00472	ko00330	Arginine and proline metabolism	KXJ22109.1	1.52969	0.0450814	1.16119	0.258039	0.687805	0.825706	0.993289	2e-15	P4H4	prolyl 4-hydroxylase [EC:1.14.11.2]
K00472	ko01100	Metabolic pathways	KXJ22109.1	1.52969	0.0450814	1.16119	0.258039	0.687805	0.825706	0.993289	2e-15	P4H4	prolyl 4-hydroxylase [EC:1.14.11.2]
K00474	ko00310	Lysine degradation	KXJ24719.1	0.375462	0.251809	0.502738	0.198993	-0.0688814	0.962407	1	2e-30	TMLH	trimethyllysine dioxygenase [EC:1.14.11.8]
K00477	ko04146	Peroxisome	KXJ19508.1	-0.856417	0.00089359	-0.533237	0.115222	0.530309	0.529345	1	5e-127	PAHX	phytanoyl-CoA hydroxylase [EC:1.14.11.18]
K00485	ko00982	Drug metabolism - cytochrome P450	KXJ21503.1	0.218559	0.401724	0.382815	0.19365	-0.00536365	0.996877	1	4e-167	FMO5	dimethylaniline monooxygenase (N-oxide forming) [EC:1.14.13.8]
K00485	ko01120	Microbial metabolism in diverse environments	KXJ21503.1	0.218559	0.401724	0.382815	0.19365	-0.00536365	0.996877	1	4e-167	FMO5	dimethylaniline monooxygenase (N-oxide forming) [EC:1.14.13.8]
K00487	ko00130	Ubiquinone and other terpenoid-quinone biosynthesis	KXJ23199.1	-0.518868	0.495807	-0.146397	0.916348	1.40552	0.44342	1.00792	2e-34	TCMO	trans-cinnamate 4-monooxygenase [EC:1.14.13.11]
K00487	ko00941	Flavonoid biosynthesis	KXJ23199.1	-0.518868	0.495807	-0.146397	0.916348	1.40552	0.44342	1.00792	2e-34	TCMO	trans-cinnamate 4-monooxygenase [EC:1.14.13.11]
K00487	ko01220	Degradation of aromatic compounds	KXJ23199.1	-0.518868	0.495807	-0.146397	0.916348	1.40552	0.44342	1.00792	2e-34	TCMO	trans-cinnamate 4-monooxygenase [EC:1.14.13.11]
K00487	ko00360	Phenylalanine metabolism	KXJ23199.1	-0.518868	0.495807	-0.146397	0.916348	1.40552	0.44342	1.00792	2e-34	TCMO	trans-cinnamate 4-monooxygenase [EC:1.14.13.11]
K00487	ko00940	Phenylpropanoid biosynthesis	KXJ23199.1	-0.518868	0.495807	-0.146397	0.916348	1.40552	0.44342	1.00792	2e-34	TCMO	trans-cinnamate 4-monooxygenase [EC:1.14.13.11]
K00487	ko01110	Biosynthesis of secondary metabolites	KXJ23199.1	-0.518868	0.495807	-0.146397	0.916348	1.40552	0.44342	1.00792	2e-34	TCMO	trans-cinnamate 4-monooxygenase [EC:1.14.13.11]
K00487	ko01100	Metabolic pathways	KXJ23199.1	-0.518868	0.495807	-0.146397	0.916348	1.40552	0.44342	1.00792	2e-34	TCMO	trans-cinnamate 4-monooxygenase [EC:1.14.13.11]
K00487	ko00945	Stilbenoid, diarylheptanoid and gingerol biosynthesis	KXJ23199.1	-0.518868	0.495807	-0.146397	0.916348	1.40552	0.44342	1.00792	2e-34	TCMO	trans-cinnamate 4-monooxygenase [EC:1.14.13.11]
K00491	ko00220	Arginine biosynthesis	KXJ21862.1	0.21806	0.740145	0.240779	0.800505	-0.377658	0.863581	0.75419	9e-60	NOSO	nitric-oxide synthase, bacterial [EC:1.14.14.47]
K00491	ko01100	Metabolic pathways	KXJ21862.1	0.21806	0.740145	0.240779	0.800505	-0.377658	0.863581	0.75419	9e-60	NOSO	nitric-oxide synthase, bacterial [EC:1.14.14.47]
K00491	ko01110	Biosynthesis of secondary metabolites	KXJ21862.1	0.21806	0.740145	0.240779	0.800505	-0.377658	0.863581	0.75419	9e-60	NOSO	nitric-oxide synthase, bacterial [EC:1.14.14.47]
K00491	ko00330	Arginine and proline metabolism	KXJ21862.1	0.21806	0.740145	0.240779	0.800505	-0.377658	0.863581	0.75419	9e-60	NOSO	nitric-oxide synthase, bacterial [EC:1.14.14.47]
K00493	ko00380	Tryptophan metabolism	KXJ13970.1	-1.70837	0.012796	-0.0413139	0.980192	0.782793	0.774648	0.903885	1e-13	CP56	unspecific monooxygenase [EC:1.14.14.1]
K00493	ko00627	Aminobenzoate degradation	KXJ13970.1	-1.70837	0.012796	-0.0413139	0.980192	0.782793	0.774648	0.903885	1e-13	CP56	unspecific monooxygenase [EC:1.14.14.1]
K00493	ko00071	Fatty acid degradation	KXJ13970.1	-1.70837	0.012796	-0.0413139	0.980192	0.782793	0.774648	0.903885	1e-13	CP56	unspecific monooxygenase [EC:1.14.14.1]
K00493	ko01120	Microbial metabolism in diverse environments	KXJ13970.1	-1.70837	0.012796	-0.0413139	0.980192	0.782793	0.774648	0.903885	1e-13	CP56	unspecific monooxygenase [EC:1.14.14.1]
K00497	ko00140	Steroid hormone biosynthesis	KXJ21917.1	-0.144731	0.620744	-0.0402321	0.939184	-0.0743347	0.951912	0.998012	1e-48	C11B1	steroid 11beta-monooxygenase [EC:1.14.15.4]
K00497	ko01100	Metabolic pathways	KXJ21917.1	-0.144731	0.620744	-0.0402321	0.939184	-0.0743347	0.951912	0.998012	1e-48	C11B1	steroid 11beta-monooxygenase [EC:1.14.15.4]
K00497	ko04927	Cortisol synthesis and secretion	KXJ21917.1	-0.144731	0.620744	-0.0402321	0.939184	-0.0743347	0.951912	0.998012	1e-48	C11B1	steroid 11beta-monooxygenase [EC:1.14.15.4]
K00500	ko00400	Phenylalanine, tyrosine and tryptophan biosynthesis	KXJ18619.1	-0.0515172	0.930794	0.43699	0.465359	0.135883	0.945372	1.01106	1e-125	PH4H	phenylalanine-4-hydroxylase [EC:1.14.16.1]
K00500	ko00790	Folate biosynthesis	KXJ18619.1	-0.0515172	0.930794	0.43699	0.465359	0.135883	0.945372	1.01106	1e-125	PH4H	phenylalanine-4-hydroxylase [EC:1.14.16.1]
K00500	ko01100	Metabolic pathways	KXJ18619.1	-0.0515172	0.930794	0.43699	0.465359	0.135883	0.945372	1.01106	1e-125	PH4H	phenylalanine-4-hydroxylase [EC:1.14.16.1]
K00500	ko01230	Biosynthesis of amino acids	KXJ18619.1	-0.0515172	0.930794	0.43699	0.465359	0.135883	0.945372	1.01106	1e-125	PH4H	phenylalanine-4-hydroxylase [EC:1.14.16.1]
K00500	ko00360	Phenylalanine metabolism	KXJ18619.1	-0.0515172	0.930794	0.43699	0.465359	0.135883	0.945372	1.01106	1e-125	PH4H	phenylalanine-4-hydroxylase [EC:1.14.16.1]
K00503	ko00350	Tyrosine metabolism	KXJ11505.1	2.08448	0.157653	1.99121	0.298686	-2.10969	0.658793	0.892308	4e-57	TBH1	dopamine beta-monooxygenase [EC:1.14.17.1]
K00503	ko01100	Metabolic pathways	KXJ11505.1	2.08448	0.157653	1.99121	0.298686	-2.10969	0.658793	0.892308	4e-57	TBH1	dopamine beta-monooxygenase [EC:1.14.17.1]
K00505	ko00950	Isoquinoline alkaloid biosynthesis	KXJ13362.1	0.638301	0.656559	0.979815	0.602984	-1.94543	0.601921	0.953704	7e-98	TYRO	tyrosinase [EC:1.14.18.1]
K00505	ko00965	Betalain biosynthesis	KXJ13362.1	0.638301	0.656559	0.979815	0.602984	-1.94543	0.601921	0.953704	7e-98	TYRO	tyrosinase [EC:1.14.18.1]
K00505	ko00350	Tyrosine metabolism	KXJ13362.1	0.638301	0.656559	0.979815	0.602984	-1.94543	0.601921	0.953704	7e-98	TYRO	tyrosinase [EC:1.14.18.1]
K00505	ko01110	Biosynthesis of secondary metabolites	KXJ13362.1	0.638301	0.656559	0.979815	0.602984	-1.94543	0.601921	0.953704	7e-98	TYRO	tyrosinase [EC:1.14.18.1]
K00505	ko01100	Metabolic pathways	KXJ13362.1	0.638301	0.656559	0.979815	0.602984	-1.94543	0.601921	0.953704	7e-98	TYRO	tyrosinase [EC:1.14.18.1]
K00505	ko04916	Melanogenesis	KXJ13362.1	0.638301	0.656559	0.979815	0.602984	-1.94543	0.601921	0.953704	7e-98	TYRO	tyrosinase [EC:1.14.18.1]
K00507	ko01040	Biosynthesis of unsaturated fatty acids	KXJ14087.1	0.215198	0.744528	-0.892496	0.167341	-0.207372	0.933142	0.960961	1e-88	FAT5	stearoyl-CoA desaturase (Delta-9 desaturase) [EC:1.14.19.1]
K00507	ko01212	Fatty acid metabolism	KXJ14087.1	0.215198	0.744528	-0.892496	0.167341	-0.207372	0.933142	0.960961	1e-88	FAT5	stearoyl-CoA desaturase (Delta-9 desaturase) [EC:1.14.19.1]
K00507	ko04212	Longevity regulating pathway - worm	KXJ14087.1	0.215198	0.744528	-0.892496	0.167341	-0.207372	0.933142	0.960961	1e-88	FAT5	stearoyl-CoA desaturase (Delta-9 desaturase) [EC:1.14.19.1]
K00507	ko03320	PPAR signaling pathway	KXJ14087.1	0.215198	0.744528	-0.892496	0.167341	-0.207372	0.933142	0.960961	1e-88	FAT5	stearoyl-CoA desaturase (Delta-9 desaturase) [EC:1.14.19.1]
K00507	ko04152	AMPK signaling pathway	KXJ14087.1	0.215198	0.744528	-0.892496	0.167341	-0.207372	0.933142	0.960961	1e-88	FAT5	stearoyl-CoA desaturase (Delta-9 desaturase) [EC:1.14.19.1]
K00509	ko04726	Serotonergic synapse	KXJ28522.1	1.51754	0.00376214	1.28121	0.0450815	-1.01923	0.534716	0.855	1e-15	PGH1	prostaglandin-endoperoxide synthase 1 [EC:1.14.99.1]
K00509	ko00590	Arachidonic acid metabolism	KXJ28522.1	1.51754	0.00376214	1.28121	0.0450815	-1.01923	0.534716	0.855	1e-15	PGH1	prostaglandin-endoperoxide synthase 1 [EC:1.14.99.1]
K00509	ko01100	Metabolic pathways	KXJ28522.1	1.51754	0.00376214	1.28121	0.0450815	-1.01923	0.534716	0.855	1e-15	PGH1	prostaglandin-endoperoxide synthase 1 [EC:1.14.99.1]
K00509	ko04611	Platelet activation	KXJ28522.1	1.51754	0.00376214	1.28121	0.0450815	-1.01923	0.534716	0.855	1e-15	PGH1	prostaglandin-endoperoxide synthase 1 [EC:1.14.99.1]
K00509	ko04923	Regulation of lipolysis in adipocytes	KXJ28522.1	1.51754	0.00376214	1.28121	0.0450815	-1.01923	0.534716	0.855	1e-15	PGH1	prostaglandin-endoperoxide synthase 1 [EC:1.14.99.1]
K00513	ko01100	Metabolic pathways	KXJ28509.1	1.2921	0.0122849	1.02961	0.116086	-0.37062	0.87617	1	4e-64	CP21A	steroid 21-monooxygenase [EC:1.14.14.16]
K00513	ko04925	Aldosterone synthesis and secretion	KXJ28509.1	1.2921	0.0122849	1.02961	0.116086	-0.37062	0.87617	1	4e-64	CP21A	steroid 21-monooxygenase [EC:1.14.14.16]
K00513	ko04927	Cortisol synthesis and secretion	KXJ28509.1	1.2921	0.0122849	1.02961	0.116086	-0.37062	0.87617	1	4e-64	CP21A	steroid 21-monooxygenase [EC:1.14.14.16]
K00513	ko00140	Steroid hormone biosynthesis	KXJ28509.1	1.2921	0.0122849	1.02961	0.116086	-0.37062	0.87617	1	4e-64	CP21A	steroid 21-monooxygenase [EC:1.14.14.16]
K00522	ko04217	Necroptosis	KXJ13083.1	-0.684644	0.00460466	0.807658	0.00230683	0.306527	0.747098	0.977273	9e-66	FRIHB	ferritin heavy chain [EC:1.16.3.2]
K00522	ko04216	Ferroptosis	KXJ13083.1	-0.684644	0.00460466	0.807658	0.00230683	0.306527	0.747098	0.977273	9e-66	FRIHB	ferritin heavy chain [EC:1.16.3.2]
K00522	ko04978	Mineral absorption	KXJ13083.1	-0.684644	0.00460466	0.807658	0.00230683	0.306527	0.747098	0.977273	9e-66	FRIHB	ferritin heavy chain [EC:1.16.3.2]
K00526	ko00230	Purine metabolism	KXJ27921.1	-0.725623	0.139436	-0.614841	0.3549	0.436964	0.819361	0.982405	3e-23	RIR2	ribonucleoside-diphosphate reductase beta chain [EC:1.17.4.1]
K00526	ko00240	Pyrimidine metabolism	KXJ27921.1	-0.725623	0.139436	-0.614841	0.3549	0.436964	0.819361	0.982405	3e-23	RIR2	ribonucleoside-diphosphate reductase beta chain [EC:1.17.4.1]
K00526	ko01100	Metabolic pathways	KXJ27921.1	-0.725623	0.139436	-0.614841	0.3549	0.436964	0.819361	0.982405	3e-23	RIR2	ribonucleoside-diphosphate reductase beta chain [EC:1.17.4.1]
K00529	ko00071	Fatty acid degradation	KXJ12564.1	0.449344	0.0670883	0.973586	4.53198e-05	-0.543017	0.41531	0.908629	3e-25	HCAD	3-phenylpropionate/trans-cinnamate dioxygenase ferredoxin reductase component [EC:1.18.1.3]
K00529	ko00360	Phenylalanine metabolism	KXJ12564.1	0.449344	0.0670883	0.973586	4.53198e-05	-0.543017	0.41531	0.908629	3e-25	HCAD	3-phenylpropionate/trans-cinnamate dioxygenase ferredoxin reductase component [EC:1.18.1.3]
K00529	ko01220	Degradation of aromatic compounds	KXJ12564.1	0.449344	0.0670883	0.973586	4.53198e-05	-0.543017	0.41531	0.908629	3e-25	HCAD	3-phenylpropionate/trans-cinnamate dioxygenase ferredoxin reductase component [EC:1.18.1.3]
K00529	ko01120	Microbial metabolism in diverse environments	KXJ12564.1	0.449344	0.0670883	0.973586	4.53198e-05	-0.543017	0.41531	0.908629	3e-25	HCAD	3-phenylpropionate/trans-cinnamate dioxygenase ferredoxin reductase component [EC:1.18.1.3]
K00541	ko00760	Nicotinate and nicotinamide metabolism	KXJ18138.1	0.624517	0.550202	0.973975	0.455872	-2.33675	0.309952	0.981061	2e-27	NNMT	nicotinamide N-methyltransferase [EC:2.1.1.1]
K00541	ko01100	Metabolic pathways	KXJ18138.1	0.624517	0.550202	0.973975	0.455872	-2.33675	0.309952	0.981061	2e-27	NNMT	nicotinamide N-methyltransferase [EC:2.1.1.1]
K00542	ko01100	Metabolic pathways	KXJ26628.1	-1.18973	0.0172921	-1.30133	0.0248635	1.6402	0.181239	0.991416	1e-118	GAMTA	guanidinoacetate N-methyltransferase [EC:2.1.1.2]
K00542	ko00330	Arginine and proline metabolism	KXJ26628.1	-1.18973	0.0172921	-1.30133	0.0248635	1.6402	0.181239	0.991416	1e-118	GAMTA	guanidinoacetate N-methyltransferase [EC:2.1.1.2]
K00542	ko00260	Glycine, serine and threonine metabolism	KXJ26628.1	-1.18973	0.0172921	-1.30133	0.0248635	1.6402	0.181239	0.991416	1e-118	GAMTA	guanidinoacetate N-methyltransferase [EC:2.1.1.2]
K00543	ko01100	Metabolic pathways	KXJ21081.1	0.475455	0.263918	0.559701	0.294844	-0.554009	0.685297	1.02312	2e-35	ASMT	acetylserotonin N-methyltransferase [EC:2.1.1.4]
K00543	ko00380	Tryptophan metabolism	KXJ21081.1	0.475455	0.263918	0.559701	0.294844	-0.554009	0.685297	1.02312	2e-35	ASMT	acetylserotonin N-methyltransferase [EC:2.1.1.4]
K00546	ko00340	Histidine metabolism	KXJ05757.1	-1.91062	0.000974123	-1.24007	0.0933426	1.37423	0.433181	1	3e-18	HNMT	histamine N-methyltransferase [EC:2.1.1.8]
K00547	ko00270	Cysteine and methionine metabolism	KXJ18991.1	0.535022	0.450412	1.58617	0.0201714	-0.959418	0.638729	1	4e-11	HMT4	homocysteine S-methyltransferase [EC:2.1.1.10]
K00547	ko01110	Biosynthesis of secondary metabolites	KXJ18991.1	0.535022	0.450412	1.58617	0.0201714	-0.959418	0.638729	1	4e-11	HMT4	homocysteine S-methyltransferase [EC:2.1.1.10]
K00547	ko01100	Metabolic pathways	KXJ18991.1	0.535022	0.450412	1.58617	0.0201714	-0.959418	0.638729	1	4e-11	HMT4	homocysteine S-methyltransferase [EC:2.1.1.10]
K00549	ko01100	Metabolic pathways	KXJ11746.1	0.590862	0.488408	0.394887	0.769382	-1.93911	0.304797	1.02065	1e-36	METE	5-methyltetrahydropteroyltriglutamate--homocysteine methyltransferase [EC:2.1.1.14]
K00549	ko00270	Cysteine and methionine metabolism	KXJ11746.1	0.590862	0.488408	0.394887	0.769382	-1.93911	0.304797	1.02065	1e-36	METE	5-methyltetrahydropteroyltriglutamate--homocysteine methyltransferase [EC:2.1.1.14]
K00549	ko00450	Selenocompound metabolism	KXJ11746.1	0.590862	0.488408	0.394887	0.769382	-1.93911	0.304797	1.02065	1e-36	METE	5-methyltetrahydropteroyltriglutamate--homocysteine methyltransferase [EC:2.1.1.14]
K00549	ko01110	Biosynthesis of secondary metabolites	KXJ11746.1	0.590862	0.488408	0.394887	0.769382	-1.93911	0.304797	1.02065	1e-36	METE	5-methyltetrahydropteroyltriglutamate--homocysteine methyltransferase [EC:2.1.1.14]
K00549	ko01230	Biosynthesis of amino acids	KXJ11746.1	0.590862	0.488408	0.394887	0.769382	-1.93911	0.304797	1.02065	1e-36	METE	5-methyltetrahydropteroyltriglutamate--homocysteine methyltransferase [EC:2.1.1.14]
K00552	ko00260	Glycine, serine and threonine metabolism	KXJ13349.1	1.50508	0.00250893	1.33438	0.0240315	-0.299234	0.905469	1.05137	4e-105	GNMT	glycine N-methyltransferase [EC:2.1.1.20]
K00553	ko01100	Metabolic pathways	KXJ18119.1	-0.150955	0.757823	0.139532	0.851856	-0.659404	0.583878	0.929329	2e-24	PNMT	phenylethanolamine N-methyltransferase [EC:2.1.1.28]
K00553	ko00350	Tyrosine metabolism	KXJ18119.1	-0.150955	0.757823	0.139532	0.851856	-0.659404	0.583878	0.929329	2e-24	PNMT	phenylethanolamine N-methyltransferase [EC:2.1.1.28]
K00558	ko00270	Cysteine and methionine metabolism	KXJ20299.1	-0.1756	0.654089	0.0905639	0.890515	0.423856	0.705863	0.967742	1e-14	MTAA	DNA (cytosine-5)-methyltransferase 1 [EC:2.1.1.37]
K00558	ko05206	MicroRNAs in cancer	KXJ20299.1	-0.1756	0.654089	0.0905639	0.890515	0.423856	0.705863	0.967742	1e-14	MTAA	DNA (cytosine-5)-methyltransferase 1 [EC:2.1.1.37]
K00558	ko01100	Metabolic pathways	KXJ20299.1	-0.1756	0.654089	0.0905639	0.890515	0.423856	0.705863	0.967742	1e-14	MTAA	DNA (cytosine-5)-methyltransferase 1 [EC:2.1.1.37]
K00560	ko01100	Metabolic pathways	KXJ12415.1	0.906893	0.0978005	0.127227	0.912218	0.380883	0.872675	0.670455	9e-15	TYSY	thymidylate synthase [EC:2.1.1.45]
K00560	ko00240	Pyrimidine metabolism	KXJ12415.1	0.906893	0.0978005	0.127227	0.912218	0.380883	0.872675	0.670455	9e-15	TYSY	thymidylate synthase [EC:2.1.1.45]
K00560	ko00670	One carbon pool by folate	KXJ12415.1	0.906893	0.0978005	0.127227	0.912218	0.380883	0.872675	0.670455	9e-15	TYSY	thymidylate synthase [EC:2.1.1.45]
K00560	ko01523	Antifolate resistance	KXJ12415.1	0.906893	0.0978005	0.127227	0.912218	0.380883	0.872675	0.670455	9e-15	TYSY	thymidylate synthase [EC:2.1.1.45]
K00562	ko00450	Selenocompound metabolism	KXJ27061.1	-0.443141	0.477702	0.311736	0.745195	-0.0449287	0.986955	0.920455	1e-21	INMT	methyltransferase [EC:2.1.1.49 2.1.1.96]
K00562	ko00380	Tryptophan metabolism	KXJ27061.1	-0.443141	0.477702	0.311736	0.745195	-0.0449287	0.986955	0.920455	1e-21	INMT	methyltransferase [EC:2.1.1.49 2.1.1.96]
K00565	ko03015	mRNA surveillance pathway	KXJ22137.1	0.472188	0.202224	-0.115486	0.871583	0.105728	0.952632	1.01892	4e-42	MCES1	mRNA (guanine-N7-)-methyltransferase [EC:2.1.1.56]
K00568	ko01100	Metabolic pathways	KXJ22775.1	-0.208794	0.540178	-0.0454247	0.943216	0.305885	0.784348	1	1e-57	UBIG	2-polyprenyl-6-hydroxyphenyl methylase / 3-demethylubiquinone-9 3-methyltransferase [EC:2.1.1.222 2.1.1.64]
K00568	ko00130	Ubiquinone and other terpenoid-quinone biosynthesis	KXJ22775.1	-0.208794	0.540178	-0.0454247	0.943216	0.305885	0.784348	1	1e-57	UBIG	2-polyprenyl-6-hydroxyphenyl methylase / 3-demethylubiquinone-9 3-methyltransferase [EC:2.1.1.222 2.1.1.64]
K00568	ko01110	Biosynthesis of secondary metabolites	KXJ22775.1	-0.208794	0.540178	-0.0454247	0.943216	0.305885	0.784348	1	1e-57	UBIG	2-polyprenyl-6-hydroxyphenyl methylase / 3-demethylubiquinone-9 3-methyltransferase [EC:2.1.1.222 2.1.1.64]
K00569	ko00983	Drug metabolism - other enzymes	KXJ24803.1	0.228708	0.524652	-0.0721197	0.912903	-0.00437284	0.998085	1.01835	1e-11	TPMT	thiopurine S-methyltransferase [EC:2.1.1.67]
K00588	ko00941	Flavonoid biosynthesis	KXJ14556.1	-0.695969	0.173909	-0.634447	0.352968	0.634832	0.718097	0.995816	6e-27	CAMT1	caffeoyl-CoA O-methyltransferase [EC:2.1.1.104]
K00588	ko01110	Biosynthesis of secondary metabolites	KXJ14556.1	-0.695969	0.173909	-0.634447	0.352968	0.634832	0.718097	0.995816	6e-27	CAMT1	caffeoyl-CoA O-methyltransferase [EC:2.1.1.104]
K00588	ko01100	Metabolic pathways	KXJ14556.1	-0.695969	0.173909	-0.634447	0.352968	0.634832	0.718097	0.995816	6e-27	CAMT1	caffeoyl-CoA O-methyltransferase [EC:2.1.1.104]
K00588	ko00360	Phenylalanine metabolism	KXJ14556.1	-0.695969	0.173909	-0.634447	0.352968	0.634832	0.718097	0.995816	6e-27	CAMT1	caffeoyl-CoA O-methyltransferase [EC:2.1.1.104]
K00588	ko00945	Stilbenoid, diarylheptanoid and gingerol biosynthesis	KXJ14556.1	-0.695969	0.173909	-0.634447	0.352968	0.634832	0.718097	0.995816	6e-27	CAMT1	caffeoyl-CoA O-methyltransferase [EC:2.1.1.104]
K00588	ko00940	Phenylpropanoid biosynthesis	KXJ14556.1	-0.695969	0.173909	-0.634447	0.352968	0.634832	0.718097	0.995816	6e-27	CAMT1	caffeoyl-CoA O-methyltransferase [EC:2.1.1.104]
K00600	ko00460	Cyanoamino acid metabolism	KXJ10965.1	0.0381123	0.933261	-1.08989	0.000448116	0.215022	0.875307	1	6e-111	GLYA	glycine hydroxymethyltransferase [EC:2.1.2.1]
K00600	ko01120	Microbial metabolism in diverse environments	KXJ10965.1	0.0381123	0.933261	-1.08989	0.000448116	0.215022	0.875307	1	6e-111	GLYA	glycine hydroxymethyltransferase [EC:2.1.2.1]
K00600	ko01200	Carbon metabolism	KXJ10965.1	0.0381123	0.933261	-1.08989	0.000448116	0.215022	0.875307	1	6e-111	GLYA	glycine hydroxymethyltransferase [EC:2.1.2.1]
K00600	ko00680	Methane metabolism	KXJ10965.1	0.0381123	0.933261	-1.08989	0.000448116	0.215022	0.875307	1	6e-111	GLYA	glycine hydroxymethyltransferase [EC:2.1.2.1]
K00600	ko01110	Biosynthesis of secondary metabolites	KXJ10965.1	0.0381123	0.933261	-1.08989	0.000448116	0.215022	0.875307	1	6e-111	GLYA	glycine hydroxymethyltransferase [EC:2.1.2.1]
K00600	ko00630	Glyoxylate and dicarboxylate metabolism	KXJ10965.1	0.0381123	0.933261	-1.08989	0.000448116	0.215022	0.875307	1	6e-111	GLYA	glycine hydroxymethyltransferase [EC:2.1.2.1]
K00600	ko00260	Glycine, serine and threonine metabolism	KXJ10965.1	0.0381123	0.933261	-1.08989	0.000448116	0.215022	0.875307	1	6e-111	GLYA	glycine hydroxymethyltransferase [EC:2.1.2.1]
K00600	ko01230	Biosynthesis of amino acids	KXJ10965.1	0.0381123	0.933261	-1.08989	0.000448116	0.215022	0.875307	1	6e-111	GLYA	glycine hydroxymethyltransferase [EC:2.1.2.1]
K00600	ko01130	Biosynthesis of antibiotics	KXJ10965.1	0.0381123	0.933261	-1.08989	0.000448116	0.215022	0.875307	1	6e-111	GLYA	glycine hydroxymethyltransferase [EC:2.1.2.1]
K00600	ko00670	One carbon pool by folate	KXJ10965.1	0.0381123	0.933261	-1.08989	0.000448116	0.215022	0.875307	1	6e-111	GLYA	glycine hydroxymethyltransferase [EC:2.1.2.1]
K00600	ko01100	Metabolic pathways	KXJ10965.1	0.0381123	0.933261	-1.08989	0.000448116	0.215022	0.875307	1	6e-111	GLYA	glycine hydroxymethyltransferase [EC:2.1.2.1]
K00600	ko01523	Antifolate resistance	KXJ10965.1	0.0381123	0.933261	-1.08989	0.000448116	0.215022	0.875307	1	6e-111	GLYA	glycine hydroxymethyltransferase [EC:2.1.2.1]
K00602	ko00670	One carbon pool by folate	KXJ23848.1	1.25568	0.000554395	-0.891653	0.0547523	0.0916824	0.962144	0.996622	0	PUR9	phosphoribosylaminoimidazolecarboxamide formyltransferase / IMP cyclohydrolase [EC:2.1.2.3 3.5.4.10]
K00602	ko00230	Purine metabolism	KXJ23848.1	1.25568	0.000554395	-0.891653	0.0547523	0.0916824	0.962144	0.996622	0	PUR9	phosphoribosylaminoimidazolecarboxamide formyltransferase / IMP cyclohydrolase [EC:2.1.2.3 3.5.4.10]
K00602	ko01110	Biosynthesis of secondary metabolites	KXJ23848.1	1.25568	0.000554395	-0.891653	0.0547523	0.0916824	0.962144	0.996622	0	PUR9	phosphoribosylaminoimidazolecarboxamide formyltransferase / IMP cyclohydrolase [EC:2.1.2.3 3.5.4.10]
K00602	ko01130	Biosynthesis of antibiotics	KXJ23848.1	1.25568	0.000554395	-0.891653	0.0547523	0.0916824	0.962144	0.996622	0	PUR9	phosphoribosylaminoimidazolecarboxamide formyltransferase / IMP cyclohydrolase [EC:2.1.2.3 3.5.4.10]
K00602	ko01523	Antifolate resistance	KXJ23848.1	1.25568	0.000554395	-0.891653	0.0547523	0.0916824	0.962144	0.996622	0	PUR9	phosphoribosylaminoimidazolecarboxamide formyltransferase / IMP cyclohydrolase [EC:2.1.2.3 3.5.4.10]
K00602	ko01100	Metabolic pathways	KXJ23848.1	1.25568	0.000554395	-0.891653	0.0547523	0.0916824	0.962144	0.996622	0	PUR9	phosphoribosylaminoimidazolecarboxamide formyltransferase / IMP cyclohydrolase [EC:2.1.2.3 3.5.4.10]
K00604	ko00670	One carbon pool by folate	KXJ15098.1	-0.315884	0.251399	-0.237385	0.556913	0.361982	0.686219	1	9e-20	FMT	methionyl-tRNA formyltransferase [EC:2.1.2.9]
K00604	ko00970	Aminoacyl-tRNA biosynthesis	KXJ15098.1	-0.315884	0.251399	-0.237385	0.556913	0.361982	0.686219	1	9e-20	FMT	methionyl-tRNA formyltransferase [EC:2.1.2.9]
K00605	ko01200	Carbon metabolism	KXJ10564.1	-0.0722837	0.854471	-0.473483	0.205255	0.358816	0.733592	1	4e-53	GCST	aminomethyltransferase [EC:2.1.2.10]
K00605	ko01100	Metabolic pathways	KXJ10564.1	-0.0722837	0.854471	-0.473483	0.205255	0.358816	0.733592	1	4e-53	GCST	aminomethyltransferase [EC:2.1.2.10]
K00605	ko01130	Biosynthesis of antibiotics	KXJ10564.1	-0.0722837	0.854471	-0.473483	0.205255	0.358816	0.733592	1	4e-53	GCST	aminomethyltransferase [EC:2.1.2.10]
K00605	ko00630	Glyoxylate and dicarboxylate metabolism	KXJ10564.1	-0.0722837	0.854471	-0.473483	0.205255	0.358816	0.733592	1	4e-53	GCST	aminomethyltransferase [EC:2.1.2.10]
K00605	ko00670	One carbon pool by folate	KXJ10564.1	-0.0722837	0.854471	-0.473483	0.205255	0.358816	0.733592	1	4e-53	GCST	aminomethyltransferase [EC:2.1.2.10]
K00605	ko01110	Biosynthesis of secondary metabolites	KXJ10564.1	-0.0722837	0.854471	-0.473483	0.205255	0.358816	0.733592	1	4e-53	GCST	aminomethyltransferase [EC:2.1.2.10]
K00605	ko00260	Glycine, serine and threonine metabolism	KXJ10564.1	-0.0722837	0.854471	-0.473483	0.205255	0.358816	0.733592	1	4e-53	GCST	aminomethyltransferase [EC:2.1.2.10]
K00611	ko00220	Arginine biosynthesis	KXJ16406.1	-0.0722552	0.857839	0.207283	0.679345	-0.152134	0.913989	1	9e-74	OTC	ornithine carbamoyltransferase [EC:2.1.3.3]
K00611	ko01110	Biosynthesis of secondary metabolites	KXJ16406.1	-0.0722552	0.857839	0.207283	0.679345	-0.152134	0.913989	1	9e-74	OTC	ornithine carbamoyltransferase [EC:2.1.3.3]
K00611	ko01130	Biosynthesis of antibiotics	KXJ16406.1	-0.0722552	0.857839	0.207283	0.679345	-0.152134	0.913989	1	9e-74	OTC	ornithine carbamoyltransferase [EC:2.1.3.3]
K00611	ko01100	Metabolic pathways	KXJ16406.1	-0.0722552	0.857839	0.207283	0.679345	-0.152134	0.913989	1	9e-74	OTC	ornithine carbamoyltransferase [EC:2.1.3.3]
K00611	ko01230	Biosynthesis of amino acids	KXJ16406.1	-0.0722552	0.857839	0.207283	0.679345	-0.152134	0.913989	1	9e-74	OTC	ornithine carbamoyltransferase [EC:2.1.3.3]
K00613	ko00260	Glycine, serine and threonine metabolism	KXJ22826.1	-0.893244	0.0283943	-0.835953	0.0929385	1.70613	0.0488775	0.997636	0	GATM	glycine amidinotransferase [EC:2.1.4.1]
K00613	ko01100	Metabolic pathways	KXJ22826.1	-0.893244	0.0283943	-0.835953	0.0929385	1.70613	0.0488775	0.997636	0	GATM	glycine amidinotransferase [EC:2.1.4.1]
K00613	ko00330	Arginine and proline metabolism	KXJ22826.1	-0.893244	0.0283943	-0.835953	0.0929385	1.70613	0.0488775	0.997636	0	GATM	glycine amidinotransferase [EC:2.1.4.1]
K00615	ko01200	Carbon metabolism	KXJ11830.1	-0.152268	0.44393	-0.221114	0.370374	0.171535	0.806844	1	0	TKTL2	transketolase [EC:2.2.1.1]
K00615	ko01230	Biosynthesis of amino acids	KXJ11830.1	-0.152268	0.44393	-0.221114	0.370374	0.171535	0.806844	1	0	TKTL2	transketolase [EC:2.2.1.1]
K00615	ko00710	Carbon fixation in photosynthetic organisms	KXJ11830.1	-0.152268	0.44393	-0.221114	0.370374	0.171535	0.806844	1	0	TKTL2	transketolase [EC:2.2.1.1]
K00615	ko01110	Biosynthesis of secondary metabolites	KXJ11830.1	-0.152268	0.44393	-0.221114	0.370374	0.171535	0.806844	1	0	TKTL2	transketolase [EC:2.2.1.1]
K00615	ko01120	Microbial metabolism in diverse environments	KXJ11830.1	-0.152268	0.44393	-0.221114	0.370374	0.171535	0.806844	1	0	TKTL2	transketolase [EC:2.2.1.1]
K00615	ko00030	Pentose phosphate pathway	KXJ11830.1	-0.152268	0.44393	-0.221114	0.370374	0.171535	0.806844	1	0	TKTL2	transketolase [EC:2.2.1.1]
K00615	ko01130	Biosynthesis of antibiotics	KXJ11830.1	-0.152268	0.44393	-0.221114	0.370374	0.171535	0.806844	1	0	TKTL2	transketolase [EC:2.2.1.1]
K00615	ko01051	Biosynthesis of ansamycins	KXJ11830.1	-0.152268	0.44393	-0.221114	0.370374	0.171535	0.806844	1	0	TKTL2	transketolase [EC:2.2.1.1]
K00615	ko01100	Metabolic pathways	KXJ11830.1	-0.152268	0.44393	-0.221114	0.370374	0.171535	0.806844	1	0	TKTL2	transketolase [EC:2.2.1.1]
K00616	ko00030	Pentose phosphate pathway	KXJ09100.1	-0.594932	0.0164567	-0.292911	0.434274	0.63197	0.345899	1	1e-134	TAL1	transaldolase [EC:2.2.1.2]
K00616	ko01110	Biosynthesis of secondary metabolites	KXJ09100.1	-0.594932	0.0164567	-0.292911	0.434274	0.63197	0.345899	1	1e-134	TAL1	transaldolase [EC:2.2.1.2]
K00616	ko01200	Carbon metabolism	KXJ09100.1	-0.594932	0.0164567	-0.292911	0.434274	0.63197	0.345899	1	1e-134	TAL1	transaldolase [EC:2.2.1.2]
K00616	ko01100	Metabolic pathways	KXJ09100.1	-0.594932	0.0164567	-0.292911	0.434274	0.63197	0.345899	1	1e-134	TAL1	transaldolase [EC:2.2.1.2]
K00616	ko01230	Biosynthesis of amino acids	KXJ09100.1	-0.594932	0.0164567	-0.292911	0.434274	0.63197	0.345899	1	1e-134	TAL1	transaldolase [EC:2.2.1.2]
K00616	ko01130	Biosynthesis of antibiotics	KXJ09100.1	-0.594932	0.0164567	-0.292911	0.434274	0.63197	0.345899	1	1e-134	TAL1	transaldolase [EC:2.2.1.2]
K00616	ko01120	Microbial metabolism in diverse environments	KXJ09100.1	-0.594932	0.0164567	-0.292911	0.434274	0.63197	0.345899	1	1e-134	TAL1	transaldolase [EC:2.2.1.2]
K00621	ko00520	Amino sugar and nucleotide sugar metabolism	KXJ25734.1	0.511487	0.181602	-0.25556	0.683529	0.197077	0.910277	0.98913	1e-41	GNA1	glucosamine-phosphate N-acetyltransferase [EC:2.3.1.4]
K00622	ko00983	Drug metabolism - other enzymes	KXJ17561.1	-0.13964	0.712637	0.0228242	0.974369	-0.0657029	0.963833	0.827586	1e-17	ARY2	arylamine N-acetyltransferase [EC:2.3.1.5]
K00622	ko01110	Biosynthesis of secondary metabolites	KXJ17561.1	-0.13964	0.712637	0.0228242	0.974369	-0.0657029	0.963833	0.827586	1e-17	ARY2	arylamine N-acetyltransferase [EC:2.3.1.5]
K00622	ko00633	Nitrotoluene degradation	KXJ17561.1	-0.13964	0.712637	0.0228242	0.974369	-0.0657029	0.963833	0.827586	1e-17	ARY2	arylamine N-acetyltransferase [EC:2.3.1.5]
K00622	ko01120	Microbial metabolism in diverse environments	KXJ17561.1	-0.13964	0.712637	0.0228242	0.974369	-0.0657029	0.963833	0.827586	1e-17	ARY2	arylamine N-acetyltransferase [EC:2.3.1.5]
K00622	ko05204	Chemical carcinogenesis	KXJ17561.1	-0.13964	0.712637	0.0228242	0.974369	-0.0657029	0.963833	0.827586	1e-17	ARY2	arylamine N-acetyltransferase [EC:2.3.1.5]
K00622	ko01100	Metabolic pathways	KXJ17561.1	-0.13964	0.712637	0.0228242	0.974369	-0.0657029	0.963833	0.827586	1e-17	ARY2	arylamine N-acetyltransferase [EC:2.3.1.5]
K00622	ko00232	Caffeine metabolism	KXJ17561.1	-0.13964	0.712637	0.0228242	0.974369	-0.0657029	0.963833	0.827586	1e-17	ARY2	arylamine N-acetyltransferase [EC:2.3.1.5]
K00623	ko00564	Glycerophospholipid metabolism	KXJ12250.1	0.187012	0.357186	-0.443343	0.0393548	-0.0309658	0.973618	0.998405	9e-42	CLAT	choline O-acetyltransferase [EC:2.3.1.6]
K00623	ko04725	Cholinergic synapse	KXJ12250.1	0.187012	0.357186	-0.443343	0.0393548	-0.0309658	0.973618	0.998405	9e-42	CLAT	choline O-acetyltransferase [EC:2.3.1.6]
K00626	ko00640	Propanoate metabolism	KXJ25053.1	-0.173591	0.73076	-0.832245	0.0730965	0.629425	0.62726	1	1e-96	ATOB	acetyl-CoA C-acetyltransferase [EC:2.3.1.9]
K00626	ko01100	Metabolic pathways	KXJ25053.1	-0.173591	0.73076	-0.832245	0.0730965	0.629425	0.62726	1	1e-96	ATOB	acetyl-CoA C-acetyltransferase [EC:2.3.1.9]
K00626	ko00072	Synthesis and degradation of ketone bodies	KXJ25053.1	-0.173591	0.73076	-0.832245	0.0730965	0.629425	0.62726	1	1e-96	ATOB	acetyl-CoA C-acetyltransferase [EC:2.3.1.9]
K00626	ko01120	Microbial metabolism in diverse environments	KXJ25053.1	-0.173591	0.73076	-0.832245	0.0730965	0.629425	0.62726	1	1e-96	ATOB	acetyl-CoA C-acetyltransferase [EC:2.3.1.9]
K00626	ko00900	Terpenoid backbone biosynthesis	KXJ25053.1	-0.173591	0.73076	-0.832245	0.0730965	0.629425	0.62726	1	1e-96	ATOB	acetyl-CoA C-acetyltransferase [EC:2.3.1.9]
K00626	ko00620	Pyruvate metabolism	KXJ25053.1	-0.173591	0.73076	-0.832245	0.0730965	0.629425	0.62726	1	1e-96	ATOB	acetyl-CoA C-acetyltransferase [EC:2.3.1.9]
K00626	ko01130	Biosynthesis of antibiotics	KXJ25053.1	-0.173591	0.73076	-0.832245	0.0730965	0.629425	0.62726	1	1e-96	ATOB	acetyl-CoA C-acetyltransferase [EC:2.3.1.9]
K00626	ko00362	Benzoate degradation	KXJ25053.1	-0.173591	0.73076	-0.832245	0.0730965	0.629425	0.62726	1	1e-96	ATOB	acetyl-CoA C-acetyltransferase [EC:2.3.1.9]
K00626	ko00071	Fatty acid degradation	KXJ25053.1	-0.173591	0.73076	-0.832245	0.0730965	0.629425	0.62726	1	1e-96	ATOB	acetyl-CoA C-acetyltransferase [EC:2.3.1.9]
K00626	ko01200	Carbon metabolism	KXJ25053.1	-0.173591	0.73076	-0.832245	0.0730965	0.629425	0.62726	1	1e-96	ATOB	acetyl-CoA C-acetyltransferase [EC:2.3.1.9]
K00626	ko02020	Two-component system	KXJ25053.1	-0.173591	0.73076	-0.832245	0.0730965	0.629425	0.62726	1	1e-96	ATOB	acetyl-CoA C-acetyltransferase [EC:2.3.1.9]
K00626	ko00720	Carbon fixation pathways in prokaryotes	KXJ25053.1	-0.173591	0.73076	-0.832245	0.0730965	0.629425	0.62726	1	1e-96	ATOB	acetyl-CoA C-acetyltransferase [EC:2.3.1.9]
K00626	ko01110	Biosynthesis of secondary metabolites	KXJ25053.1	-0.173591	0.73076	-0.832245	0.0730965	0.629425	0.62726	1	1e-96	ATOB	acetyl-CoA C-acetyltransferase [EC:2.3.1.9]
K00626	ko00280	Valine, leucine and isoleucine degradation	KXJ25053.1	-0.173591	0.73076	-0.832245	0.0730965	0.629425	0.62726	1	1e-96	ATOB	acetyl-CoA C-acetyltransferase [EC:2.3.1.9]
K00626	ko00630	Glyoxylate and dicarboxylate metabolism	KXJ25053.1	-0.173591	0.73076	-0.832245	0.0730965	0.629425	0.62726	1	1e-96	ATOB	acetyl-CoA C-acetyltransferase [EC:2.3.1.9]
K00626	ko00650	Butanoate metabolism	KXJ25053.1	-0.173591	0.73076	-0.832245	0.0730965	0.629425	0.62726	1	1e-96	ATOB	acetyl-CoA C-acetyltransferase [EC:2.3.1.9]
K00626	ko00380	Tryptophan metabolism	KXJ25053.1	-0.173591	0.73076	-0.832245	0.0730965	0.629425	0.62726	1	1e-96	ATOB	acetyl-CoA C-acetyltransferase [EC:2.3.1.9]
K00626	ko00310	Lysine degradation	KXJ25053.1	-0.173591	0.73076	-0.832245	0.0730965	0.629425	0.62726	1	1e-96	ATOB	acetyl-CoA C-acetyltransferase [EC:2.3.1.9]
K00626	ko01212	Fatty acid metabolism	KXJ25053.1	-0.173591	0.73076	-0.832245	0.0730965	0.629425	0.62726	1	1e-96	ATOB	acetyl-CoA C-acetyltransferase [EC:2.3.1.9]
K00627	ko01200	Carbon metabolism	KXJ27678.1	-0.063084	0.905017	0.110435	0.883952	-0.0996323	0.956117	0.997763	2e-107	ODP2	pyruvate dehydrogenase E2 component (dihydrolipoamide acetyltransferase) [EC:2.3.1.12]
K00627	ko01100	Metabolic pathways	KXJ27678.1	-0.063084	0.905017	0.110435	0.883952	-0.0996323	0.956117	0.997763	2e-107	ODP2	pyruvate dehydrogenase E2 component (dihydrolipoamide acetyltransferase) [EC:2.3.1.12]
K00627	ko00020	Citrate cycle (TCA cycle)	KXJ27678.1	-0.063084	0.905017	0.110435	0.883952	-0.0996323	0.956117	0.997763	2e-107	ODP2	pyruvate dehydrogenase E2 component (dihydrolipoamide acetyltransferase) [EC:2.3.1.12]
K00627	ko00010	Glycolysis / Gluconeogenesis	KXJ27678.1	-0.063084	0.905017	0.110435	0.883952	-0.0996323	0.956117	0.997763	2e-107	ODP2	pyruvate dehydrogenase E2 component (dihydrolipoamide acetyltransferase) [EC:2.3.1.12]
K00627	ko01110	Biosynthesis of secondary metabolites	KXJ27678.1	-0.063084	0.905017	0.110435	0.883952	-0.0996323	0.956117	0.997763	2e-107	ODP2	pyruvate dehydrogenase E2 component (dihydrolipoamide acetyltransferase) [EC:2.3.1.12]
K00627	ko01130	Biosynthesis of antibiotics	KXJ27678.1	-0.063084	0.905017	0.110435	0.883952	-0.0996323	0.956117	0.997763	2e-107	ODP2	pyruvate dehydrogenase E2 component (dihydrolipoamide acetyltransferase) [EC:2.3.1.12]
K00627	ko01120	Microbial metabolism in diverse environments	KXJ27678.1	-0.063084	0.905017	0.110435	0.883952	-0.0996323	0.956117	0.997763	2e-107	ODP2	pyruvate dehydrogenase E2 component (dihydrolipoamide acetyltransferase) [EC:2.3.1.12]
K00627	ko00620	Pyruvate metabolism	KXJ27678.1	-0.063084	0.905017	0.110435	0.883952	-0.0996323	0.956117	0.997763	2e-107	ODP2	pyruvate dehydrogenase E2 component (dihydrolipoamide acetyltransferase) [EC:2.3.1.12]
K00629	ko00561	Glycerolipid metabolism	KXJ15749.1	0.0236021	0.95377	0.128619	0.791999	-0.0420911	0.974184	0.784123	3e-53	PLSB	glycerol-3-phosphate O-acyltransferase 1/2 [EC:2.3.1.15]
K00629	ko01110	Biosynthesis of secondary metabolites	KXJ15749.1	0.0236021	0.95377	0.128619	0.791999	-0.0420911	0.974184	0.784123	3e-53	PLSB	glycerol-3-phosphate O-acyltransferase 1/2 [EC:2.3.1.15]
K00629	ko00564	Glycerophospholipid metabolism	KXJ15749.1	0.0236021	0.95377	0.128619	0.791999	-0.0420911	0.974184	0.784123	3e-53	PLSB	glycerol-3-phosphate O-acyltransferase 1/2 [EC:2.3.1.15]
K00629	ko01100	Metabolic pathways	KXJ15749.1	0.0236021	0.95377	0.128619	0.791999	-0.0420911	0.974184	0.784123	3e-53	PLSB	glycerol-3-phosphate O-acyltransferase 1/2 [EC:2.3.1.15]
K00637	ko00100	Steroid biosynthesis	KXJ28077.1	0.79219	0.000708275	0.256103	0.509079	-0.103032	0.93238	0.996364	9e-129	SOAT1	sterol O-acyltransferase [EC:2.3.1.26]
K00637	ko04979	Cholesterol metabolism	KXJ28077.1	0.79219	0.000708275	0.256103	0.509079	-0.103032	0.93238	0.996364	9e-129	SOAT1	sterol O-acyltransferase [EC:2.3.1.26]
K00639	ko00260	Glycine, serine and threonine metabolism	KXJ12116.1	0.238065	0.762995	-0.227582	0.851856	0.518796	0.835796	1	4e-33	BIOF	glycine C-acetyltransferase [EC:2.3.1.29]
K00641	ko01130	Biosynthesis of antibiotics	KXJ06388.1	0.00853068	0.99317	-0.712564	0.448786	0.758409	0.748458	0.875691	1e-31	FUB5	homoserine O-acetyltransferase [EC:2.3.1.31]
K00641	ko01100	Metabolic pathways	KXJ06388.1	0.00853068	0.99317	-0.712564	0.448786	0.758409	0.748458	0.875691	1e-31	FUB5	homoserine O-acetyltransferase [EC:2.3.1.31]
K00641	ko00270	Cysteine and methionine metabolism	KXJ06388.1	0.00853068	0.99317	-0.712564	0.448786	0.758409	0.748458	0.875691	1e-31	FUB5	homoserine O-acetyltransferase [EC:2.3.1.31]
K00645	ko01100	Metabolic pathways	KXJ20068.1	2.89066	0.0301782	0.228221	0.939017	0.211362	0.974718	1	1e-11	FABD	[acyl-carrier-protein] S-malonyltransferase [EC:2.3.1.39]
K00645	ko00061	Fatty acid biosynthesis	KXJ20068.1	2.89066	0.0301782	0.228221	0.939017	0.211362	0.974718	1	1e-11	FABD	[acyl-carrier-protein] S-malonyltransferase [EC:2.3.1.39]
K00645	ko01212	Fatty acid metabolism	KXJ20068.1	2.89066	0.0301782	0.228221	0.939017	0.211362	0.974718	1	1e-11	FABD	[acyl-carrier-protein] S-malonyltransferase [EC:2.3.1.39]
K00645	ko01130	Biosynthesis of antibiotics	KXJ20068.1	2.89066	0.0301782	0.228221	0.939017	0.211362	0.974718	1	1e-11	FABD	[acyl-carrier-protein] S-malonyltransferase [EC:2.3.1.39]
K00645	ko00333	Prodigiosin biosynthesis	KXJ20068.1	2.89066	0.0301782	0.228221	0.939017	0.211362	0.974718	1	1e-11	FABD	[acyl-carrier-protein] S-malonyltransferase [EC:2.3.1.39]
K00649	ko00564	Glycerophospholipid metabolism	KXJ30032.1	-1.47733	0.00128449	-1.44439	0.00598806	0.545816	0.775717	0.958824	3e-108	GNPAT	glyceronephosphate O-acyltransferase [EC:2.3.1.42]
K00649	ko04146	Peroxisome	KXJ30032.1	-1.47733	0.00128449	-1.44439	0.00598806	0.545816	0.775717	0.958824	3e-108	GNPAT	glyceronephosphate O-acyltransferase [EC:2.3.1.42]
K00652	ko01100	Metabolic pathways	KXJ20858.1	-0.320108	0.289513	-0.191778	0.687733	0.00948851	0.996071	0.997368	2e-24	BIOF	8-amino-7-oxononanoate synthase [EC:2.3.1.47]
K00652	ko00780	Biotin metabolism	KXJ20858.1	-0.320108	0.289513	-0.191778	0.687733	0.00948851	0.996071	0.997368	2e-24	BIOF	8-amino-7-oxononanoate synthase [EC:2.3.1.47]
K00654	ko04138	Autophagy - yeast	KXJ29988.1	-0.492888	0.0347266	-0.240332	0.505796	0.00750493	0.996116	0.995918	1e-147	SPTC2	serine palmitoyltransferase [EC:2.3.1.50]
K00654	ko00600	Sphingolipid metabolism	KXJ29988.1	-0.492888	0.0347266	-0.240332	0.505796	0.00750493	0.996116	0.995918	1e-147	SPTC2	serine palmitoyltransferase [EC:2.3.1.50]
K00654	ko04071	Sphingolipid signaling pathway	KXJ29988.1	-0.492888	0.0347266	-0.240332	0.505796	0.00750493	0.996116	0.995918	1e-147	SPTC2	serine palmitoyltransferase [EC:2.3.1.50]
K00654	ko01100	Metabolic pathways	KXJ29988.1	-0.492888	0.0347266	-0.240332	0.505796	0.00750493	0.996116	0.995918	1e-147	SPTC2	serine palmitoyltransferase [EC:2.3.1.50]
K00656	ko00650	Butanoate metabolism	KXJ25612.1	-3.11969	0.02919	-0.0445379	0.989153	3.2668	0.409806	0.581699	5e-15	PFLD	formate C-acetyltransferase [EC:2.3.1.54]
K00656	ko01100	Metabolic pathways	KXJ25612.1	-3.11969	0.02919	-0.0445379	0.989153	3.2668	0.409806	0.581699	5e-15	PFLD	formate C-acetyltransferase [EC:2.3.1.54]
K00656	ko00620	Pyruvate metabolism	KXJ25612.1	-3.11969	0.02919	-0.0445379	0.989153	3.2668	0.409806	0.581699	5e-15	PFLD	formate C-acetyltransferase [EC:2.3.1.54]
K00656	ko01120	Microbial metabolism in diverse environments	KXJ25612.1	-3.11969	0.02919	-0.0445379	0.989153	3.2668	0.409806	0.581699	5e-15	PFLD	formate C-acetyltransferase [EC:2.3.1.54]
K00656	ko00640	Propanoate metabolism	KXJ25612.1	-3.11969	0.02919	-0.0445379	0.989153	3.2668	0.409806	0.581699	5e-15	PFLD	formate C-acetyltransferase [EC:2.3.1.54]
K00657	ko00330	Arginine and proline metabolism	KXJ20411.1	-0.870168	0.00660108	-0.459916	0.309701	0.952876	0.249347	1.00585	9e-28	SAT1	diamine N-acetyltransferase [EC:2.3.1.57]
K00657	ko01100	Metabolic pathways	KXJ20411.1	-0.870168	0.00660108	-0.459916	0.309701	0.952876	0.249347	1.00585	9e-28	SAT1	diamine N-acetyltransferase [EC:2.3.1.57]
K00657	ko04216	Ferroptosis	KXJ20411.1	-0.870168	0.00660108	-0.459916	0.309701	0.952876	0.249347	1.00585	9e-28	SAT1	diamine N-acetyltransferase [EC:2.3.1.57]
K00659	ko04976	Bile secretion	KXJ17856.1	-0.891319	0.0460955	-1.25737	0.0099992	0.652131	0.67713	1	1e-90	BAAT	bile acid-CoA:amino acid N-acyltransferase [EC:2.3.1.65 3.1.2.2]
K00659	ko00120	Primary bile acid biosynthesis	KXJ17856.1	-0.891319	0.0460955	-1.25737	0.0099992	0.652131	0.67713	1	1e-90	BAAT	bile acid-CoA:amino acid N-acyltransferase [EC:2.3.1.65 3.1.2.2]
K00659	ko04146	Peroxisome	KXJ17856.1	-0.891319	0.0460955	-1.25737	0.0099992	0.652131	0.67713	1	1e-90	BAAT	bile acid-CoA:amino acid N-acyltransferase [EC:2.3.1.65 3.1.2.2]
K00659	ko00430	Taurine and hypotaurine metabolism	KXJ17856.1	-0.891319	0.0460955	-1.25737	0.0099992	0.652131	0.67713	1	1e-90	BAAT	bile acid-CoA:amino acid N-acyltransferase [EC:2.3.1.65 3.1.2.2]
K00659	ko01040	Biosynthesis of unsaturated fatty acids	KXJ17856.1	-0.891319	0.0460955	-1.25737	0.0099992	0.652131	0.67713	1	1e-90	BAAT	bile acid-CoA:amino acid N-acyltransferase [EC:2.3.1.65 3.1.2.2]
K00659	ko01100	Metabolic pathways	KXJ17856.1	-0.891319	0.0460955	-1.25737	0.0099992	0.652131	0.67713	1	1e-90	BAAT	bile acid-CoA:amino acid N-acyltransferase [EC:2.3.1.65 3.1.2.2]
K00665	ko04910	Insulin signaling pathway	KXJ26592.1	-0.727932	0.019992	0.545403	0.180454	0.1916	0.899375	1	0	FAS	fatty acid synthase, animal type [EC:2.3.1.85]
K00665	ko00061	Fatty acid biosynthesis	KXJ26592.1	-0.727932	0.019992	0.545403	0.180454	0.1916	0.899375	1	0	FAS	fatty acid synthase, animal type [EC:2.3.1.85]
K00665	ko01100	Metabolic pathways	KXJ26592.1	-0.727932	0.019992	0.545403	0.180454	0.1916	0.899375	1	0	FAS	fatty acid synthase, animal type [EC:2.3.1.85]
K00665	ko01212	Fatty acid metabolism	KXJ26592.1	-0.727932	0.019992	0.545403	0.180454	0.1916	0.899375	1	0	FAS	fatty acid synthase, animal type [EC:2.3.1.85]
K00665	ko04152	AMPK signaling pathway	KXJ26592.1	-0.727932	0.019992	0.545403	0.180454	0.1916	0.899375	1	0	FAS	fatty acid synthase, animal type [EC:2.3.1.85]
K00681	ko00430	Taurine and hypotaurine metabolism	KXJ27839.1	-1.30226	0.044097	0.30902	0.796508	-0.639862	0.808003	0.998106	1e-37	CAPD	gamma-glutamyltranspeptidase / glutathione hydrolase [EC:2.3.2.2 3.4.19.13]
K00681	ko01100	Metabolic pathways	KXJ27839.1	-1.30226	0.044097	0.30902	0.796508	-0.639862	0.808003	0.998106	1e-37	CAPD	gamma-glutamyltranspeptidase / glutathione hydrolase [EC:2.3.2.2 3.4.19.13]
K00681	ko00480	Glutathione metabolism	KXJ27839.1	-1.30226	0.044097	0.30902	0.796508	-0.639862	0.808003	0.998106	1e-37	CAPD	gamma-glutamyltranspeptidase / glutathione hydrolase [EC:2.3.2.2 3.4.19.13]
K00681	ko00460	Cyanoamino acid metabolism	KXJ27839.1	-1.30226	0.044097	0.30902	0.796508	-0.639862	0.808003	0.998106	1e-37	CAPD	gamma-glutamyltranspeptidase / glutathione hydrolase [EC:2.3.2.2 3.4.19.13]
K00688	ko01100	Metabolic pathways	KXJ17768.1	0.233859	0.468405	0.0630319	0.916131	0.919778	0.156381	1	4e-134	PHSM	glycogen phosphorylase [EC:2.4.1.1]
K00688	ko01110	Biosynthesis of secondary metabolites	KXJ17768.1	0.233859	0.468405	0.0630319	0.916131	0.919778	0.156381	1	4e-134	PHSM	glycogen phosphorylase [EC:2.4.1.1]
K00688	ko04217	Necroptosis	KXJ17768.1	0.233859	0.468405	0.0630319	0.916131	0.919778	0.156381	1	4e-134	PHSM	glycogen phosphorylase [EC:2.4.1.1]
K00688	ko00500	Starch and sucrose metabolism	KXJ17768.1	0.233859	0.468405	0.0630319	0.916131	0.919778	0.156381	1	4e-134	PHSM	glycogen phosphorylase [EC:2.4.1.1]
K00688	ko04922	Glucagon signaling pathway	KXJ17768.1	0.233859	0.468405	0.0630319	0.916131	0.919778	0.156381	1	4e-134	PHSM	glycogen phosphorylase [EC:2.4.1.1]
K00688	ko04910	Insulin signaling pathway	KXJ17768.1	0.233859	0.468405	0.0630319	0.916131	0.919778	0.156381	1	4e-134	PHSM	glycogen phosphorylase [EC:2.4.1.1]
K00688	ko04931	Insulin resistance	KXJ17768.1	0.233859	0.468405	0.0630319	0.916131	0.919778	0.156381	1	4e-134	PHSM	glycogen phosphorylase [EC:2.4.1.1]
K00688	ko02026	Biofilm formation - Escherichia coli	KXJ17768.1	0.233859	0.468405	0.0630319	0.916131	0.919778	0.156381	1	4e-134	PHSM	glycogen phosphorylase [EC:2.4.1.1]
K00693	ko04910	Insulin signaling pathway	KXJ17579.1	-0.146615	0.654089	-0.273895	0.500531	-0.188648	0.874911	0.546875	6e-76	GYS2	glycogen synthase [EC:2.4.1.11]
K00693	ko00500	Starch and sucrose metabolism	KXJ17579.1	-0.146615	0.654089	-0.273895	0.500531	-0.188648	0.874911	0.546875	6e-76	GYS2	glycogen synthase [EC:2.4.1.11]
K00693	ko04151	PI3K-Akt signaling pathway	KXJ17579.1	-0.146615	0.654089	-0.273895	0.500531	-0.188648	0.874911	0.546875	6e-76	GYS2	glycogen synthase [EC:2.4.1.11]
K00693	ko04922	Glucagon signaling pathway	KXJ17579.1	-0.146615	0.654089	-0.273895	0.500531	-0.188648	0.874911	0.546875	6e-76	GYS2	glycogen synthase [EC:2.4.1.11]
K00693	ko04152	AMPK signaling pathway	KXJ17579.1	-0.146615	0.654089	-0.273895	0.500531	-0.188648	0.874911	0.546875	6e-76	GYS2	glycogen synthase [EC:2.4.1.11]
K00693	ko01100	Metabolic pathways	KXJ17579.1	-0.146615	0.654089	-0.273895	0.500531	-0.188648	0.874911	0.546875	6e-76	GYS2	glycogen synthase [EC:2.4.1.11]
K00693	ko04931	Insulin resistance	KXJ17579.1	-0.146615	0.654089	-0.273895	0.500531	-0.188648	0.874911	0.546875	6e-76	GYS2	glycogen synthase [EC:2.4.1.11]
K00697	ko01100	Metabolic pathways	KXJ27095.1	-0.576079	0.299724	-0.477526	0.55011	0.599207	0.754716	0.700431	9e-45	OTSA	trehalose 6-phosphate synthase [EC:2.4.1.15 2.4.1.347]
K00697	ko00500	Starch and sucrose metabolism	KXJ27095.1	-0.576079	0.299724	-0.477526	0.55011	0.599207	0.754716	0.700431	9e-45	OTSA	trehalose 6-phosphate synthase [EC:2.4.1.15 2.4.1.347]
K00699	ko00140	Steroid hormone biosynthesis	KXJ18781.1	0.83501	0.436266	1.79917	NA	-2.23993	0.354814	1.00378	2e-63	UD2B1	glucuronosyltransferase [EC:2.4.1.17]
K00699	ko00983	Drug metabolism - other enzymes	KXJ18781.1	0.83501	0.436266	1.79917	NA	-2.23993	0.354814	1.00378	2e-63	UD2B1	glucuronosyltransferase [EC:2.4.1.17]
K00699	ko01100	Metabolic pathways	KXJ18781.1	0.83501	0.436266	1.79917	NA	-2.23993	0.354814	1.00378	2e-63	UD2B1	glucuronosyltransferase [EC:2.4.1.17]
K00699	ko00040	Pentose and glucuronate interconversions	KXJ18781.1	0.83501	0.436266	1.79917	NA	-2.23993	0.354814	1.00378	2e-63	UD2B1	glucuronosyltransferase [EC:2.4.1.17]
K00699	ko00980	Metabolism of xenobiotics by cytochrome P450	KXJ18781.1	0.83501	0.436266	1.79917	NA	-2.23993	0.354814	1.00378	2e-63	UD2B1	glucuronosyltransferase [EC:2.4.1.17]
K00699	ko00053	Ascorbate and aldarate metabolism	KXJ18781.1	0.83501	0.436266	1.79917	NA	-2.23993	0.354814	1.00378	2e-63	UD2B1	glucuronosyltransferase [EC:2.4.1.17]
K00699	ko00982	Drug metabolism - cytochrome P450	KXJ18781.1	0.83501	0.436266	1.79917	NA	-2.23993	0.354814	1.00378	2e-63	UD2B1	glucuronosyltransferase [EC:2.4.1.17]
K00699	ko01110	Biosynthesis of secondary metabolites	KXJ18781.1	0.83501	0.436266	1.79917	NA	-2.23993	0.354814	1.00378	2e-63	UD2B1	glucuronosyltransferase [EC:2.4.1.17]
K00699	ko05204	Chemical carcinogenesis	KXJ18781.1	0.83501	0.436266	1.79917	NA	-2.23993	0.354814	1.00378	2e-63	UD2B1	glucuronosyltransferase [EC:2.4.1.17]
K00699	ko00860	Porphyrin and chlorophyll metabolism	KXJ18781.1	0.83501	0.436266	1.79917	NA	-2.23993	0.354814	1.00378	2e-63	UD2B1	glucuronosyltransferase [EC:2.4.1.17]
K00699	ko00830	Retinol metabolism	KXJ18781.1	0.83501	0.436266	1.79917	NA	-2.23993	0.354814	1.00378	2e-63	UD2B1	glucuronosyltransferase [EC:2.4.1.17]
K00700	ko00500	Starch and sucrose metabolism	KXJ09039.1	-0.669434	0.00286641	-0.822048	0.00070369	0.484587	0.490981	1	4e-37	GLGB	1,4-alpha-glucan branching enzyme [EC:2.4.1.18]
K00700	ko01110	Biosynthesis of secondary metabolites	KXJ09039.1	-0.669434	0.00286641	-0.822048	0.00070369	0.484587	0.490981	1	4e-37	GLGB	1,4-alpha-glucan branching enzyme [EC:2.4.1.18]
K00700	ko01100	Metabolic pathways	KXJ09039.1	-0.669434	0.00286641	-0.822048	0.00070369	0.484587	0.490981	1	4e-37	GLGB	1,4-alpha-glucan branching enzyme [EC:2.4.1.18]
K00710	ko00512	Mucin type O-glycan biosynthesis	KXJ10588.1	-1.12099	9.6675e-06	-0.565328	0.0912103	0.436259	0.645206	0.998273	8e-125	GALT9	polypeptide N-acetylgalactosaminyltransferase [EC:2.4.1.41]
K00710	ko01100	Metabolic pathways	KXJ10588.1	-1.12099	9.6675e-06	-0.565328	0.0912103	0.436259	0.645206	0.998273	8e-125	GALT9	polypeptide N-acetylgalactosaminyltransferase [EC:2.4.1.41]
K00714	ko04310	Wnt signaling pathway	KXJ15579.1	-0.38964	0.489898	0.0533117	0.961129	-0.301622	0.893958	0.994302	3e-71	WNT8A	wingless-type MMTV integration site family, member 8
K00714	ko04390	Hippo signaling pathway	KXJ15579.1	-0.38964	0.489898	0.0533117	0.961129	-0.301622	0.893958	0.994302	3e-71	WNT8A	wingless-type MMTV integration site family, member 8
K00714	ko04550	Signaling pathways regulating pluripotency of stem cells	KXJ15579.1	-0.38964	0.489898	0.0533117	0.961129	-0.301622	0.893958	0.994302	3e-71	WNT8A	wingless-type MMTV integration site family, member 8
K00714	ko04916	Melanogenesis	KXJ15579.1	-0.38964	0.489898	0.0533117	0.961129	-0.301622	0.893958	0.994302	3e-71	WNT8A	wingless-type MMTV integration site family, member 8
K00714	ko04150	mTOR signaling pathway	KXJ15579.1	-0.38964	0.489898	0.0533117	0.961129	-0.301622	0.893958	0.994302	3e-71	WNT8A	wingless-type MMTV integration site family, member 8
K00714	ko05200	Pathways in cancer	KXJ15579.1	-0.38964	0.489898	0.0533117	0.961129	-0.301622	0.893958	0.994302	3e-71	WNT8A	wingless-type MMTV integration site family, member 8
K00714	ko05165	Human papillomavirus infection	KXJ15579.1	-0.38964	0.489898	0.0533117	0.961129	-0.301622	0.893958	0.994302	3e-71	WNT8A	wingless-type MMTV integration site family, member 8
K00714	ko05205	Proteoglycans in cancer	KXJ15579.1	-0.38964	0.489898	0.0533117	0.961129	-0.301622	0.893958	0.994302	3e-71	WNT8A	wingless-type MMTV integration site family, member 8
K00714	ko05166	HTLV-I infection	KXJ15579.1	-0.38964	0.489898	0.0533117	0.961129	-0.301622	0.893958	0.994302	3e-71	WNT8A	wingless-type MMTV integration site family, member 8
K00714	ko05217	Basal cell carcinoma	KXJ15579.1	-0.38964	0.489898	0.0533117	0.961129	-0.301622	0.893958	0.994302	3e-71	WNT8A	wingless-type MMTV integration site family, member 8
K00714	ko05224	Breast cancer	KXJ15579.1	-0.38964	0.489898	0.0533117	0.961129	-0.301622	0.893958	0.994302	3e-71	WNT8A	wingless-type MMTV integration site family, member 8
K00714	ko05225	Hepatocellular carcinoma	KXJ15579.1	-0.38964	0.489898	0.0533117	0.961129	-0.301622	0.893958	0.994302	3e-71	WNT8A	wingless-type MMTV integration site family, member 8
K00714	ko05226	Gastric cancer	KXJ15579.1	-0.38964	0.489898	0.0533117	0.961129	-0.301622	0.893958	0.994302	3e-71	WNT8A	wingless-type MMTV integration site family, member 8
K00716	ko00601	Glycosphingolipid biosynthesis - lacto and neolacto series	KXJ30146.1	-0.116453	0.809127	-0.0623608	0.937185	0.650935	0.561146	0.933518	4e-29	FUT3	galactoside 3(4)-fucosyltransferase 3 [EC:2.4.1.65]
K00716	ko01100	Metabolic pathways	KXJ30146.1	-0.116453	0.809127	-0.0623608	0.937185	0.650935	0.561146	0.933518	4e-29	FUT3	galactoside 3(4)-fucosyltransferase 3 [EC:2.4.1.65]
K00717	ko05202	Transcriptional misregulation in cancer	KXJ29841.1	0.619273	0.0355447	-0.481332	0.225639	-0.319096	0.785225	1.01038	0	FUT8	glycoprotein 6-alpha-L-fucosyltransferase [EC:2.4.1.68]
K00717	ko00510	N-Glycan biosynthesis	KXJ29841.1	0.619273	0.0355447	-0.481332	0.225639	-0.319096	0.785225	1.01038	0	FUT8	glycoprotein 6-alpha-L-fucosyltransferase [EC:2.4.1.68]
K00717	ko00533	Glycosaminoglycan biosynthesis - keratan sulfate	KXJ29841.1	0.619273	0.0355447	-0.481332	0.225639	-0.319096	0.785225	1.01038	0	FUT8	glycoprotein 6-alpha-L-fucosyltransferase [EC:2.4.1.68]
K00717	ko01100	Metabolic pathways	KXJ29841.1	0.619273	0.0355447	-0.481332	0.225639	-0.319096	0.785225	1.01038	0	FUT8	glycoprotein 6-alpha-L-fucosyltransferase [EC:2.4.1.68]
K00717	ko00513	Various types of N-glycan biosynthesis	KXJ29841.1	0.619273	0.0355447	-0.481332	0.225639	-0.319096	0.785225	1.01038	0	FUT8	glycoprotein 6-alpha-L-fucosyltransferase [EC:2.4.1.68]
K00719	ko01100	Metabolic pathways	KXJ24879.1	-0.131844	0.825678	0.147332	0.868006	0.376675	0.833358	0.897281	8e-22	B3GL1	galactosylgalactosylglucosylceramide beta-D-acetylgalactosaminyltransferase [EC:2.4.1.79]
K00719	ko00603	Glycosphingolipid biosynthesis - globo and isoglobo series	KXJ24879.1	-0.131844	0.825678	0.147332	0.868006	0.376675	0.833358	0.897281	8e-22	B3GL1	galactosylgalactosylglucosylceramide beta-D-acetylgalactosaminyltransferase [EC:2.4.1.79]
K00719	ko00601	Glycosphingolipid biosynthesis - lacto and neolacto series	KXJ24879.1	-0.131844	0.825678	0.147332	0.868006	0.376675	0.833358	0.897281	8e-22	B3GL1	galactosylgalactosylglucosylceramide beta-D-acetylgalactosaminyltransferase [EC:2.4.1.79]
K00720	ko01100	Metabolic pathways	KXJ19262.1	0.578866	0.0312634	-0.341838	0.38682	0.271447	0.80602	0.972081	4e-105	CEGTB	ceramide glucosyltransferase [EC:2.4.1.80]
K00720	ko00600	Sphingolipid metabolism	KXJ19262.1	0.578866	0.0312634	-0.341838	0.38682	0.271447	0.80602	0.972081	4e-105	CEGTB	ceramide glucosyltransferase [EC:2.4.1.80]
K00721	ko00510	N-Glycan biosynthesis	KXJ24192.1	0.0294658	0.976675	0.218551	0.867115	0.484344	0.858371	0.934615	8e-133	DPM1	dolichol-phosphate mannosyltransferase [EC:2.4.1.83]
K00721	ko01100	Metabolic pathways	KXJ24192.1	0.0294658	0.976675	0.218551	0.867115	0.484344	0.858371	0.934615	8e-133	DPM1	dolichol-phosphate mannosyltransferase [EC:2.4.1.83]
K00726	ko01100	Metabolic pathways	KXJ28005.1	0.168658	0.558104	-0.299676	0.397504	-0.138849	0.905149	0.756757	6e-80	MGAT1	alpha-1,3-mannosyl-glycoprotein beta-1,2-N-acetylglucosaminyltransferase [EC:2.4.1.101]
K00726	ko00513	Various types of N-glycan biosynthesis	KXJ28005.1	0.168658	0.558104	-0.299676	0.397504	-0.138849	0.905149	0.756757	6e-80	MGAT1	alpha-1,3-mannosyl-glycoprotein beta-1,2-N-acetylglucosaminyltransferase [EC:2.4.1.101]
K00726	ko00510	N-Glycan biosynthesis	KXJ28005.1	0.168658	0.558104	-0.299676	0.397504	-0.138849	0.905149	0.756757	6e-80	MGAT1	alpha-1,3-mannosyl-glycoprotein beta-1,2-N-acetylglucosaminyltransferase [EC:2.4.1.101]
K00728	ko00514	Other types of O-glycan biosynthesis	KXJ13379.1	0.386882	0.2339	0.0351009	0.959723	-0.00931242	0.996331	0.985274	2e-88	POMT1	dolichyl-phosphate-mannose-protein mannosyltransferase [EC:2.4.1.109]
K00728	ko01100	Metabolic pathways	KXJ13379.1	0.386882	0.2339	0.0351009	0.959723	-0.00931242	0.996331	0.985274	2e-88	POMT1	dolichyl-phosphate-mannose-protein mannosyltransferase [EC:2.4.1.109]
K00728	ko00515	Mannose type O-glycan biosynthesis	KXJ13379.1	0.386882	0.2339	0.0351009	0.959723	-0.00931242	0.996331	0.985274	2e-88	POMT1	dolichyl-phosphate-mannose-protein mannosyltransferase [EC:2.4.1.109]
K00729	ko01100	Metabolic pathways	KXJ26533.1	0.881745	0.0136047	0.0129239	0.988384	0.0350337	0.984668	0.916667	1e-109	ALG5	dolichyl-phosphate beta-glucosyltransferase [EC:2.4.1.117]
K00729	ko00510	N-Glycan biosynthesis	KXJ26533.1	0.881745	0.0136047	0.0129239	0.988384	0.0350337	0.984668	0.916667	1e-109	ALG5	dolichyl-phosphate beta-glucosyltransferase [EC:2.4.1.117]
K00733	ko01100	Metabolic pathways	KXJ23076.1	0.089771	0.786203	-0.23314	0.558494	-0.00348705	0.998171	0.83391	2e-70	SQV3	xylosylprotein 4-beta-galactosyltransferase [EC:2.4.1.133]
K00733	ko00532	Glycosaminoglycan biosynthesis - chondroitin sulfate / dermatan sulfate	KXJ23076.1	0.089771	0.786203	-0.23314	0.558494	-0.00348705	0.998171	0.83391	2e-70	SQV3	xylosylprotein 4-beta-galactosyltransferase [EC:2.4.1.133]
K00733	ko00534	Glycosaminoglycan biosynthesis - heparan sulfate / heparin	KXJ23076.1	0.089771	0.786203	-0.23314	0.558494	-0.00348705	0.998171	0.83391	2e-70	SQV3	xylosylprotein 4-beta-galactosyltransferase [EC:2.4.1.133]
K00734	ko01100	Metabolic pathways	KXJ13078.1	-0.449255	0.24582	-0.361702	0.512575	0.0697479	0.969084	0.870769	6e-81	B3GT6	galactosylxylosylprotein 3-beta-galactosyltransferase [EC:2.4.1.134]
K00734	ko00532	Glycosaminoglycan biosynthesis - chondroitin sulfate / dermatan sulfate	KXJ13078.1	-0.449255	0.24582	-0.361702	0.512575	0.0697479	0.969084	0.870769	6e-81	B3GT6	galactosylxylosylprotein 3-beta-galactosyltransferase [EC:2.4.1.134]
K00734	ko00534	Glycosaminoglycan biosynthesis - heparan sulfate / heparin	KXJ13078.1	-0.449255	0.24582	-0.361702	0.512575	0.0697479	0.969084	0.870769	6e-81	B3GT6	galactosylxylosylprotein 3-beta-galactosyltransferase [EC:2.4.1.134]
K00735	ko00515	Mannose type O-glycan biosynthesis	KXJ15009.1	0.112389	0.768417	-0.0114615	0.987251	-0.106529	0.940065	0.743976	2e-66	B3GA1	galactosylgalactosylxylosylprotein 3-beta-glucuronosyltransferase 1 [EC:2.4.1.135]
K00735	ko01100	Metabolic pathways	KXJ15009.1	0.112389	0.768417	-0.0114615	0.987251	-0.106529	0.940065	0.743976	2e-66	B3GA1	galactosylgalactosylxylosylprotein 3-beta-glucuronosyltransferase 1 [EC:2.4.1.135]
K00736	ko00513	Various types of N-glycan biosynthesis	KXJ15016.1	0.311751	0.0384443	0.220846	0.285233	-0.308145	0.488124	0.854586	1e-122	MGAT2	alpha-1,6-mannosyl-glycoprotein beta-1,2-N-acetylglucosaminyltransferase [EC:2.4.1.143]
K00736	ko00510	N-Glycan biosynthesis	KXJ15016.1	0.311751	0.0384443	0.220846	0.285233	-0.308145	0.488124	0.854586	1e-122	MGAT2	alpha-1,6-mannosyl-glycoprotein beta-1,2-N-acetylglucosaminyltransferase [EC:2.4.1.143]
K00736	ko01100	Metabolic pathways	KXJ15016.1	0.311751	0.0384443	0.220846	0.285233	-0.308145	0.488124	0.854586	1e-122	MGAT2	alpha-1,6-mannosyl-glycoprotein beta-1,2-N-acetylglucosaminyltransferase [EC:2.4.1.143]
K00737	ko00510	N-Glycan biosynthesis	KXJ12015.1	1.68071	0.0357667	0.663285	0.617549	0.0103929	0.998171	0.634146	2e-82	MGAT3	beta-1,4-mannosyl-glycoprotein beta-1,4-N-acetylglucosaminyltransferase [EC:2.4.1.144]
K00737	ko01100	Metabolic pathways	KXJ12015.1	1.68071	0.0357667	0.663285	0.617549	0.0103929	0.998171	0.634146	2e-82	MGAT3	beta-1,4-mannosyl-glycoprotein beta-1,4-N-acetylglucosaminyltransferase [EC:2.4.1.144]
K00739	ko01100	Metabolic pathways	KXJ22460.1	-0.122802	0.797595	0.0278249	0.974345	0.04665	0.979411	0.838875	3e-34	B3GN6	acetylgalactosaminyl-O-glycosyl-glycoprotein beta-1,3-N-acetylglucosaminyltransferase [EC:2.4.1.147]
K00739	ko00512	Mucin type O-glycan biosynthesis	KXJ22460.1	-0.122802	0.797595	0.0278249	0.974345	0.04665	0.979411	0.838875	3e-34	B3GN6	acetylgalactosaminyl-O-glycosyl-glycoprotein beta-1,3-N-acetylglucosaminyltransferase [EC:2.4.1.147]
K00744	ko00510	N-Glycan biosynthesis	KXJ25562.1	0.22284	0.619396	0.478626	0.353775	-0.402914	0.777514	0.955157	3e-119	GLY2	alpha-1,3(6)-mannosylglycoprotein beta-1,6-N-acetyl-glucosaminyltransferase [EC:2.4.1.155]
K00744	ko01100	Metabolic pathways	KXJ25562.1	0.22284	0.619396	0.478626	0.353775	-0.402914	0.777514	0.955157	3e-119	GLY2	alpha-1,3(6)-mannosylglycoprotein beta-1,6-N-acetyl-glucosaminyltransferase [EC:2.4.1.155]
K00746	ko00532	Glycosaminoglycan biosynthesis - chondroitin sulfate / dermatan sulfate	KXJ07990.1	-0.0519466	0.975027	0.190083	0.932569	0.157835	0.974718	0.867159	1e-83	CGAT2	chondroitin sulfate N-acetylgalactosaminyltransferase 1/2 [EC:2.4.1.174 2.4.1.175]
K00746	ko01100	Metabolic pathways	KXJ07990.1	-0.0519466	0.975027	0.190083	0.932569	0.157835	0.974718	0.867159	1e-83	CGAT2	chondroitin sulfate N-acetylgalactosaminyltransferase 1/2 [EC:2.4.1.174 2.4.1.175]
K00756	ko00240	Pyrimidine metabolism	KXJ26054.1	-0.712628	0.0163375	-0.763075	0.026901	0.765261	0.342618	1.00462	4e-102	PDP	pyrimidine-nucleoside phosphorylase [EC:2.4.2.2]
K00756	ko01100	Metabolic pathways	KXJ26054.1	-0.712628	0.0163375	-0.763075	0.026901	0.765261	0.342618	1.00462	4e-102	PDP	pyrimidine-nucleoside phosphorylase [EC:2.4.2.2]
K00757	ko00240	Pyrimidine metabolism	KXJ28094.1	0.436214	0.391277	0.295115	0.708074	-0.227496	0.915875	0.977492	2e-89	UPP1	uridine phosphorylase [EC:2.4.2.3]
K00757	ko01100	Metabolic pathways	KXJ28094.1	0.436214	0.391277	0.295115	0.708074	-0.227496	0.915875	0.977492	2e-89	UPP1	uridine phosphorylase [EC:2.4.2.3]
K00757	ko00983	Drug metabolism - other enzymes	KXJ28094.1	0.436214	0.391277	0.295115	0.708074	-0.227496	0.915875	0.977492	2e-89	UPP1	uridine phosphorylase [EC:2.4.2.3]
K00760	ko00983	Drug metabolism - other enzymes	KXJ11146.1	-0.242303	0.494236	0.0977239	0.87527	0.313865	0.792535	1	3e-20	HPRT	hypoxanthine phosphoribosyltransferase [EC:2.4.2.8]
K00760	ko01110	Biosynthesis of secondary metabolites	KXJ11146.1	-0.242303	0.494236	0.0977239	0.87527	0.313865	0.792535	1	3e-20	HPRT	hypoxanthine phosphoribosyltransferase [EC:2.4.2.8]
K00760	ko00230	Purine metabolism	KXJ11146.1	-0.242303	0.494236	0.0977239	0.87527	0.313865	0.792535	1	3e-20	HPRT	hypoxanthine phosphoribosyltransferase [EC:2.4.2.8]
K00760	ko01100	Metabolic pathways	KXJ11146.1	-0.242303	0.494236	0.0977239	0.87527	0.313865	0.792535	1	3e-20	HPRT	hypoxanthine phosphoribosyltransferase [EC:2.4.2.8]
K00762	ko00240	Pyrimidine metabolism	KXJ17118.1	-0.277105	0.127005	-0.314932	0.15519	-0.0605476	0.945511	1	2e-22	PYRE	orotate phosphoribosyltransferase [EC:2.4.2.10]
K00762	ko01100	Metabolic pathways	KXJ17118.1	-0.277105	0.127005	-0.314932	0.15519	-0.0605476	0.945511	1	2e-22	PYRE	orotate phosphoribosyltransferase [EC:2.4.2.10]
K00763	ko01100	Metabolic pathways	KXJ09592.1	0.280691	0.351689	0.322633	0.411715	-0.549281	0.488124	0.979554	8e-151	PNCB	nicotinate phosphoribosyltransferase [EC:6.3.4.21]
K00763	ko00760	Nicotinate and nicotinamide metabolism	KXJ09592.1	0.280691	0.351689	0.322633	0.411715	-0.549281	0.488124	0.979554	8e-151	PNCB	nicotinate phosphoribosyltransferase [EC:6.3.4.21]
K00764	ko00230	Purine metabolism	KXJ25881.1	1.01998	0.00323896	-0.698115	0.131391	-0.0071418	0.99776	1	1e-149	PUR1	amidophosphoribosyltransferase [EC:2.4.2.14]
K00764	ko01110	Biosynthesis of secondary metabolites	KXJ25881.1	1.01998	0.00323896	-0.698115	0.131391	-0.0071418	0.99776	1	1e-149	PUR1	amidophosphoribosyltransferase [EC:2.4.2.14]
K00764	ko00250	Alanine, aspartate and glutamate metabolism	KXJ25881.1	1.01998	0.00323896	-0.698115	0.131391	-0.0071418	0.99776	1	1e-149	PUR1	amidophosphoribosyltransferase [EC:2.4.2.14]
K00764	ko01100	Metabolic pathways	KXJ25881.1	1.01998	0.00323896	-0.698115	0.131391	-0.0071418	0.99776	1	1e-149	PUR1	amidophosphoribosyltransferase [EC:2.4.2.14]
K00764	ko01130	Biosynthesis of antibiotics	KXJ25881.1	1.01998	0.00323896	-0.698115	0.131391	-0.0071418	0.99776	1	1e-149	PUR1	amidophosphoribosyltransferase [EC:2.4.2.14]
K00772	ko00270	Cysteine and methionine metabolism	KXJ22080.1	-0.852608	0.0185986	-0.086002	0.914128	0.581485	0.638102	0.996296	5e-12	MTAP	5'-methylthioadenosine phosphorylase [EC:2.4.2.28]
K00772	ko01100	Metabolic pathways	KXJ22080.1	-0.852608	0.0185986	-0.086002	0.914128	0.581485	0.638102	0.996296	5e-12	MTAP	5'-methylthioadenosine phosphorylase [EC:2.4.2.28]
K00784	ko03013	RNA transport	KXJ24752.1	0.28477	0.446411	-0.0784783	0.911183	-0.415035	0.727503	1	4e-57	RNZ	ribonuclease Z [EC:3.1.26.11]
K00787	ko05166	HTLV-I infection	KXJ08015.1	0.460676	0.108051	0.303974	0.470407	-0.184051	0.883806	1	5e-102	FPPS	farnesyl diphosphate synthase [EC:2.5.1.1 2.5.1.10]
K00787	ko05164	Influenza A	KXJ08015.1	0.460676	0.108051	0.303974	0.470407	-0.184051	0.883806	1	5e-102	FPPS	farnesyl diphosphate synthase [EC:2.5.1.1 2.5.1.10]
K00787	ko00900	Terpenoid backbone biosynthesis	KXJ08015.1	0.460676	0.108051	0.303974	0.470407	-0.184051	0.883806	1	5e-102	FPPS	farnesyl diphosphate synthase [EC:2.5.1.1 2.5.1.10]
K00787	ko01110	Biosynthesis of secondary metabolites	KXJ08015.1	0.460676	0.108051	0.303974	0.470407	-0.184051	0.883806	1	5e-102	FPPS	farnesyl diphosphate synthase [EC:2.5.1.1 2.5.1.10]
K00787	ko01100	Metabolic pathways	KXJ08015.1	0.460676	0.108051	0.303974	0.470407	-0.184051	0.883806	1	5e-102	FPPS	farnesyl diphosphate synthase [EC:2.5.1.1 2.5.1.10]
K00787	ko01130	Biosynthesis of antibiotics	KXJ08015.1	0.460676	0.108051	0.303974	0.470407	-0.184051	0.883806	1	5e-102	FPPS	farnesyl diphosphate synthase [EC:2.5.1.1 2.5.1.10]
K00789	ko01230	Biosynthesis of amino acids	KXJ13127.1	0.170775	0.824872	-0.504463	0.575469	0.97789	0.590169	1	3e-128	METK	S-adenosylmethionine synthetase [EC:2.5.1.6]
K00789	ko01110	Biosynthesis of secondary metabolites	KXJ13127.1	0.170775	0.824872	-0.504463	0.575469	0.97789	0.590169	1	3e-128	METK	S-adenosylmethionine synthetase [EC:2.5.1.6]
K00789	ko01100	Metabolic pathways	KXJ13127.1	0.170775	0.824872	-0.504463	0.575469	0.97789	0.590169	1	3e-128	METK	S-adenosylmethionine synthetase [EC:2.5.1.6]
K00789	ko00270	Cysteine and methionine metabolism	KXJ13127.1	0.170775	0.824872	-0.504463	0.575469	0.97789	0.590169	1	3e-128	METK	S-adenosylmethionine synthetase [EC:2.5.1.6]
K00791	ko01110	Biosynthesis of secondary metabolites	KXJ27783.1	-0.543243	0.215351	-0.40173	0.529778	0.584494	0.685512	0.944262	2e-21	MIAA	tRNA dimethylallyltransferase [EC:2.5.1.75]
K00791	ko00908	Zeatin biosynthesis	KXJ27783.1	-0.543243	0.215351	-0.40173	0.529778	0.584494	0.685512	0.944262	2e-21	MIAA	tRNA dimethylallyltransferase [EC:2.5.1.75]
K00791	ko01100	Metabolic pathways	KXJ27783.1	-0.543243	0.215351	-0.40173	0.529778	0.584494	0.685512	0.944262	2e-21	MIAA	tRNA dimethylallyltransferase [EC:2.5.1.75]
K00797	ko01100	Metabolic pathways	KXJ14300.1	0.246703	0.451829	-0.620911	0.0774866	0.153605	0.91323	1	4e-116	SPEE	spermidine synthase [EC:2.5.1.16]
K00797	ko00480	Glutathione metabolism	KXJ14300.1	0.246703	0.451829	-0.620911	0.0774866	0.153605	0.91323	1	4e-116	SPEE	spermidine synthase [EC:2.5.1.16]
K00797	ko00330	Arginine and proline metabolism	KXJ14300.1	0.246703	0.451829	-0.620911	0.0774866	0.153605	0.91323	1	4e-116	SPEE	spermidine synthase [EC:2.5.1.16]
K00797	ko00270	Cysteine and methionine metabolism	KXJ14300.1	0.246703	0.451829	-0.620911	0.0774866	0.153605	0.91323	1	4e-116	SPEE	spermidine synthase [EC:2.5.1.16]
K00797	ko00410	beta-Alanine metabolism	KXJ14300.1	0.246703	0.451829	-0.620911	0.0774866	0.153605	0.91323	1	4e-116	SPEE	spermidine synthase [EC:2.5.1.16]
K00798	ko01100	Metabolic pathways	KXJ29011.1	0.0274759	0.967266	-0.0105994	0.991842	0.329676	0.852701	1.00543	7e-24	ATR	cob(I)alamin adenosyltransferase [EC:2.5.1.17]
K00798	ko00860	Porphyrin and chlorophyll metabolism	KXJ29011.1	0.0274759	0.967266	-0.0105994	0.991842	0.329676	0.852701	1.00543	7e-24	ATR	cob(I)alamin adenosyltransferase [EC:2.5.1.17]
K00799	ko01524	Platinum drug resistance	KXJ25598.1	-0.380977	0.437183	-0.301467	0.683147	0.503192	0.755537	1	3e-50	GSTM1	glutathione S-transferase [EC:2.5.1.18]
K00799	ko00983	Drug metabolism - other enzymes	KXJ25598.1	-0.380977	0.437183	-0.301467	0.683147	0.503192	0.755537	1	3e-50	GSTM1	glutathione S-transferase [EC:2.5.1.18]
K00799	ko05225	Hepatocellular carcinoma	KXJ25598.1	-0.380977	0.437183	-0.301467	0.683147	0.503192	0.755537	1	3e-50	GSTM1	glutathione S-transferase [EC:2.5.1.18]
K00799	ko05200	Pathways in cancer	KXJ25598.1	-0.380977	0.437183	-0.301467	0.683147	0.503192	0.755537	1	3e-50	GSTM1	glutathione S-transferase [EC:2.5.1.18]
K00799	ko05418	Fluid shear stress and atherosclerosis	KXJ25598.1	-0.380977	0.437183	-0.301467	0.683147	0.503192	0.755537	1	3e-50	GSTM1	glutathione S-transferase [EC:2.5.1.18]
K00799	ko00980	Metabolism of xenobiotics by cytochrome P450	KXJ25598.1	-0.380977	0.437183	-0.301467	0.683147	0.503192	0.755537	1	3e-50	GSTM1	glutathione S-transferase [EC:2.5.1.18]
K00799	ko00982	Drug metabolism - cytochrome P450	KXJ25598.1	-0.380977	0.437183	-0.301467	0.683147	0.503192	0.755537	1	3e-50	GSTM1	glutathione S-transferase [EC:2.5.1.18]
K00799	ko00480	Glutathione metabolism	KXJ25598.1	-0.380977	0.437183	-0.301467	0.683147	0.503192	0.755537	1	3e-50	GSTM1	glutathione S-transferase [EC:2.5.1.18]
K00799	ko05204	Chemical carcinogenesis	KXJ25598.1	-0.380977	0.437183	-0.301467	0.683147	0.503192	0.755537	1	3e-50	GSTM1	glutathione S-transferase [EC:2.5.1.18]
K00802	ko00480	Glutathione metabolism	KXJ22804.1	-0.5665	0.103051	-0.186473	0.761157	0.390248	0.763339	1.01639	3e-49	SPSY	spermine synthase [EC:2.5.1.22]
K00802	ko00270	Cysteine and methionine metabolism	KXJ22804.1	-0.5665	0.103051	-0.186473	0.761157	0.390248	0.763339	1.01639	3e-49	SPSY	spermine synthase [EC:2.5.1.22]
K00802	ko00330	Arginine and proline metabolism	KXJ22804.1	-0.5665	0.103051	-0.186473	0.761157	0.390248	0.763339	1.01639	3e-49	SPSY	spermine synthase [EC:2.5.1.22]
K00802	ko01100	Metabolic pathways	KXJ22804.1	-0.5665	0.103051	-0.186473	0.761157	0.390248	0.763339	1.01639	3e-49	SPSY	spermine synthase [EC:2.5.1.22]
K00802	ko00410	beta-Alanine metabolism	KXJ22804.1	-0.5665	0.103051	-0.186473	0.761157	0.390248	0.763339	1.01639	3e-49	SPSY	spermine synthase [EC:2.5.1.22]
K00803	ko01100	Metabolic pathways	KXJ10967.1	-0.0206628	0.954116	0.314636	0.321815	-0.123327	0.911387	0.968992	0	ADAS	alkyldihydroxyacetonephosphate synthase [EC:2.5.1.26]
K00803	ko00565	Ether lipid metabolism	KXJ10967.1	-0.0206628	0.954116	0.314636	0.321815	-0.123327	0.911387	0.968992	0	ADAS	alkyldihydroxyacetonephosphate synthase [EC:2.5.1.26]
K00803	ko04146	Peroxisome	KXJ10967.1	-0.0206628	0.954116	0.314636	0.321815	-0.123327	0.911387	0.968992	0	ADAS	alkyldihydroxyacetonephosphate synthase [EC:2.5.1.26]
K00804	ko00900	Terpenoid backbone biosynthesis	KXJ20710.1	0.635742	0.0854113	-0.0350728	0.968291	-0.627442	0.595588	0.99	4e-139	GGPPS	geranylgeranyl diphosphate synthase, type III [EC:2.5.1.1 2.5.1.10 2.5.1.29]
K00804	ko01130	Biosynthesis of antibiotics	KXJ20710.1	0.635742	0.0854113	-0.0350728	0.968291	-0.627442	0.595588	0.99	4e-139	GGPPS	geranylgeranyl diphosphate synthase, type III [EC:2.5.1.1 2.5.1.10 2.5.1.29]
K00804	ko01110	Biosynthesis of secondary metabolites	KXJ20710.1	0.635742	0.0854113	-0.0350728	0.968291	-0.627442	0.595588	0.99	4e-139	GGPPS	geranylgeranyl diphosphate synthase, type III [EC:2.5.1.1 2.5.1.10 2.5.1.29]
K00804	ko01100	Metabolic pathways	KXJ20710.1	0.635742	0.0854113	-0.0350728	0.968291	-0.627442	0.595588	0.99	4e-139	GGPPS	geranylgeranyl diphosphate synthase, type III [EC:2.5.1.1 2.5.1.10 2.5.1.29]
K00806	ko01110	Biosynthesis of secondary metabolites	KXJ22807.1	-0.081297	0.797038	-0.316014	0.339562	0.411816	0.585286	1	3e-30	ISPT	undecaprenyl diphosphate synthase [EC:2.5.1.31]
K00806	ko00900	Terpenoid backbone biosynthesis	KXJ22807.1	-0.081297	0.797038	-0.316014	0.339562	0.411816	0.585286	1	3e-30	ISPT	undecaprenyl diphosphate synthase [EC:2.5.1.31]
K00816	ko00380	Tryptophan metabolism	KXJ11237.1	0.293423	0.609718	-0.149256	0.878435	0.305653	0.887305	1.00219	1e-116	KAT1	kynurenine---oxoglutarate transaminase / cysteine-S-conjugate beta-lyase / glutamine---phenylpyruvate transaminase [EC:2.6.1.7 4.4.1.13 2.6.1.64]
K00816	ko00450	Selenocompound metabolism	KXJ11237.1	0.293423	0.609718	-0.149256	0.878435	0.305653	0.887305	1.00219	1e-116	KAT1	kynurenine---oxoglutarate transaminase / cysteine-S-conjugate beta-lyase / glutamine---phenylpyruvate transaminase [EC:2.6.1.7 4.4.1.13 2.6.1.64]
K00816	ko01100	Metabolic pathways	KXJ11237.1	0.293423	0.609718	-0.149256	0.878435	0.305653	0.887305	1.00219	1e-116	KAT1	kynurenine---oxoglutarate transaminase / cysteine-S-conjugate beta-lyase / glutamine---phenylpyruvate transaminase [EC:2.6.1.7 4.4.1.13 2.6.1.64]
K00816	ko05204	Chemical carcinogenesis	KXJ11237.1	0.293423	0.609718	-0.149256	0.878435	0.305653	0.887305	1.00219	1e-116	KAT1	kynurenine---oxoglutarate transaminase / cysteine-S-conjugate beta-lyase / glutamine---phenylpyruvate transaminase [EC:2.6.1.7 4.4.1.13 2.6.1.64]
K00818	ko01130	Biosynthesis of antibiotics	KXJ26633.1	-0.0469484	0.934901	0.121291	0.878203	0.753167	0.50974	1	3e-22	ARGD	acetylornithine aminotransferase [EC:2.6.1.11]
K00818	ko01110	Biosynthesis of secondary metabolites	KXJ26633.1	-0.0469484	0.934901	0.121291	0.878203	0.753167	0.50974	1	3e-22	ARGD	acetylornithine aminotransferase [EC:2.6.1.11]
K00818	ko00220	Arginine biosynthesis	KXJ26633.1	-0.0469484	0.934901	0.121291	0.878203	0.753167	0.50974	1	3e-22	ARGD	acetylornithine aminotransferase [EC:2.6.1.11]
K00818	ko01100	Metabolic pathways	KXJ26633.1	-0.0469484	0.934901	0.121291	0.878203	0.753167	0.50974	1	3e-22	ARGD	acetylornithine aminotransferase [EC:2.6.1.11]
K00818	ko01210	2-Oxocarboxylic acid metabolism	KXJ26633.1	-0.0469484	0.934901	0.121291	0.878203	0.753167	0.50974	1	3e-22	ARGD	acetylornithine aminotransferase [EC:2.6.1.11]
K00818	ko01230	Biosynthesis of amino acids	KXJ26633.1	-0.0469484	0.934901	0.121291	0.878203	0.753167	0.50974	1	3e-22	ARGD	acetylornithine aminotransferase [EC:2.6.1.11]
K00819	ko00330	Arginine and proline metabolism	KXJ09403.1	0.163536	0.800445	1.099	0.0476151	-0.424343	0.830066	1	0	OAT	ornithine--oxo-acid transaminase [EC:2.6.1.13]
K00819	ko01110	Biosynthesis of secondary metabolites	KXJ09403.1	0.163536	0.800445	1.099	0.0476151	-0.424343	0.830066	1	0	OAT	ornithine--oxo-acid transaminase [EC:2.6.1.13]
K00819	ko01100	Metabolic pathways	KXJ09403.1	0.163536	0.800445	1.099	0.0476151	-0.424343	0.830066	1	0	OAT	ornithine--oxo-acid transaminase [EC:2.6.1.13]
K00819	ko01130	Biosynthesis of antibiotics	KXJ09403.1	0.163536	0.800445	1.099	0.0476151	-0.424343	0.830066	1	0	OAT	ornithine--oxo-acid transaminase [EC:2.6.1.13]
K00820	ko00520	Amino sugar and nucleotide sugar metabolism	KXJ13557.1	2.05212	2.98699e-05	0.18195	0.870566	-0.490451	0.825011	0.571429	8e-14	GLMS	glucosamine---fructose-6-phosphate aminotransferase (isomerizing) [EC:2.6.1.16]
K00820	ko01100	Metabolic pathways	KXJ13557.1	2.05212	2.98699e-05	0.18195	0.870566	-0.490451	0.825011	0.571429	8e-14	GLMS	glucosamine---fructose-6-phosphate aminotransferase (isomerizing) [EC:2.6.1.16]
K00820	ko01130	Biosynthesis of antibiotics	KXJ13557.1	2.05212	2.98699e-05	0.18195	0.870566	-0.490451	0.825011	0.571429	8e-14	GLMS	glucosamine---fructose-6-phosphate aminotransferase (isomerizing) [EC:2.6.1.16]
K00820	ko00250	Alanine, aspartate and glutamate metabolism	KXJ13557.1	2.05212	2.98699e-05	0.18195	0.870566	-0.490451	0.825011	0.571429	8e-14	GLMS	glucosamine---fructose-6-phosphate aminotransferase (isomerizing) [EC:2.6.1.16]
K00820	ko04931	Insulin resistance	KXJ13557.1	2.05212	2.98699e-05	0.18195	0.870566	-0.490451	0.825011	0.571429	8e-14	GLMS	glucosamine---fructose-6-phosphate aminotransferase (isomerizing) [EC:2.6.1.16]
K00823	ko01100	Metabolic pathways	KXJ11307.1	-0.81863	0.000755011	-0.172881	0.702728	0.255648	0.809034	1	2e-45	Y2045	4-aminobutyrate aminotransferase [EC:2.6.1.19]
K00823	ko00250	Alanine, aspartate and glutamate metabolism	KXJ11307.1	-0.81863	0.000755011	-0.172881	0.702728	0.255648	0.809034	1	2e-45	Y2045	4-aminobutyrate aminotransferase [EC:2.6.1.19]
K00823	ko01120	Microbial metabolism in diverse environments	KXJ11307.1	-0.81863	0.000755011	-0.172881	0.702728	0.255648	0.809034	1	2e-45	Y2045	4-aminobutyrate aminotransferase [EC:2.6.1.19]
K00823	ko00410	beta-Alanine metabolism	KXJ11307.1	-0.81863	0.000755011	-0.172881	0.702728	0.255648	0.809034	1	2e-45	Y2045	4-aminobutyrate aminotransferase [EC:2.6.1.19]
K00823	ko00640	Propanoate metabolism	KXJ11307.1	-0.81863	0.000755011	-0.172881	0.702728	0.255648	0.809034	1	2e-45	Y2045	4-aminobutyrate aminotransferase [EC:2.6.1.19]
K00823	ko00650	Butanoate metabolism	KXJ11307.1	-0.81863	0.000755011	-0.172881	0.702728	0.255648	0.809034	1	2e-45	Y2045	4-aminobutyrate aminotransferase [EC:2.6.1.19]
K00832	ko00270	Cysteine and methionine metabolism	KXJ16362.1	-0.274207	0.271435	-0.00626706	0.990649	0.388503	0.598571	1	2e-107	AAT	aromatic-amino-acid transaminase [EC:2.6.1.57]
K00832	ko01100	Metabolic pathways	KXJ16362.1	-0.274207	0.271435	-0.00626706	0.990649	0.388503	0.598571	1	2e-107	AAT	aromatic-amino-acid transaminase [EC:2.6.1.57]
K00832	ko00401	Novobiocin biosynthesis	KXJ16362.1	-0.274207	0.271435	-0.00626706	0.990649	0.388503	0.598571	1	2e-107	AAT	aromatic-amino-acid transaminase [EC:2.6.1.57]
K00832	ko01130	Biosynthesis of antibiotics	KXJ16362.1	-0.274207	0.271435	-0.00626706	0.990649	0.388503	0.598571	1	2e-107	AAT	aromatic-amino-acid transaminase [EC:2.6.1.57]
K00832	ko01110	Biosynthesis of secondary metabolites	KXJ16362.1	-0.274207	0.271435	-0.00626706	0.990649	0.388503	0.598571	1	2e-107	AAT	aromatic-amino-acid transaminase [EC:2.6.1.57]
K00832	ko01230	Biosynthesis of amino acids	KXJ16362.1	-0.274207	0.271435	-0.00626706	0.990649	0.388503	0.598571	1	2e-107	AAT	aromatic-amino-acid transaminase [EC:2.6.1.57]
K00832	ko00950	Isoquinoline alkaloid biosynthesis	KXJ16362.1	-0.274207	0.271435	-0.00626706	0.990649	0.388503	0.598571	1	2e-107	AAT	aromatic-amino-acid transaminase [EC:2.6.1.57]
K00832	ko00350	Tyrosine metabolism	KXJ16362.1	-0.274207	0.271435	-0.00626706	0.990649	0.388503	0.598571	1	2e-107	AAT	aromatic-amino-acid transaminase [EC:2.6.1.57]
K00832	ko00960	Tropane, piperidine and pyridine alkaloid biosynthesis	KXJ16362.1	-0.274207	0.271435	-0.00626706	0.990649	0.388503	0.598571	1	2e-107	AAT	aromatic-amino-acid transaminase [EC:2.6.1.57]
K00832	ko00360	Phenylalanine metabolism	KXJ16362.1	-0.274207	0.271435	-0.00626706	0.990649	0.388503	0.598571	1	2e-107	AAT	aromatic-amino-acid transaminase [EC:2.6.1.57]
K00832	ko00400	Phenylalanine, tyrosine and tryptophan biosynthesis	KXJ16362.1	-0.274207	0.271435	-0.00626706	0.990649	0.388503	0.598571	1	2e-107	AAT	aromatic-amino-acid transaminase [EC:2.6.1.57]
K00836	ko01120	Microbial metabolism in diverse environments	KXJ14497.1	0.69082	0.0902163	0.562847	0.303172	-0.491955	0.737845	1	5e-26	ECTB	diaminobutyrate-2-oxoglutarate transaminase [EC:2.6.1.76]
K00836	ko01100	Metabolic pathways	KXJ14497.1	0.69082	0.0902163	0.562847	0.303172	-0.491955	0.737845	1	5e-26	ECTB	diaminobutyrate-2-oxoglutarate transaminase [EC:2.6.1.76]
K00836	ko01210	2-Oxocarboxylic acid metabolism	KXJ14497.1	0.69082	0.0902163	0.562847	0.303172	-0.491955	0.737845	1	5e-26	ECTB	diaminobutyrate-2-oxoglutarate transaminase [EC:2.6.1.76]
K00836	ko01230	Biosynthesis of amino acids	KXJ14497.1	0.69082	0.0902163	0.562847	0.303172	-0.491955	0.737845	1	5e-26	ECTB	diaminobutyrate-2-oxoglutarate transaminase [EC:2.6.1.76]
K00836	ko00260	Glycine, serine and threonine metabolism	KXJ14497.1	0.69082	0.0902163	0.562847	0.303172	-0.491955	0.737845	1	5e-26	ECTB	diaminobutyrate-2-oxoglutarate transaminase [EC:2.6.1.76]
K00844	ko01100	Metabolic pathways	KXJ14613.1	0.903085	0.0449971	-0.144375	0.876932	0.700297	0.643097	0.993407	3e-55	HXK2	hexokinase [EC:2.7.1.1]
K00844	ko00520	Amino sugar and nucleotide sugar metabolism	KXJ14613.1	0.903085	0.0449971	-0.144375	0.876932	0.700297	0.643097	0.993407	3e-55	HXK2	hexokinase [EC:2.7.1.1]
K00844	ko01130	Biosynthesis of antibiotics	KXJ14613.1	0.903085	0.0449971	-0.144375	0.876932	0.700297	0.643097	0.993407	3e-55	HXK2	hexokinase [EC:2.7.1.1]
K00844	ko00521	Streptomycin biosynthesis	KXJ14613.1	0.903085	0.0449971	-0.144375	0.876932	0.700297	0.643097	0.993407	3e-55	HXK2	hexokinase [EC:2.7.1.1]
K00844	ko04973	Carbohydrate digestion and absorption	KXJ14613.1	0.903085	0.0449971	-0.144375	0.876932	0.700297	0.643097	0.993407	3e-55	HXK2	hexokinase [EC:2.7.1.1]
K00844	ko00051	Fructose and mannose metabolism	KXJ14613.1	0.903085	0.0449971	-0.144375	0.876932	0.700297	0.643097	0.993407	3e-55	HXK2	hexokinase [EC:2.7.1.1]
K00844	ko04066	HIF-1 signaling pathway	KXJ14613.1	0.903085	0.0449971	-0.144375	0.876932	0.700297	0.643097	0.993407	3e-55	HXK2	hexokinase [EC:2.7.1.1]
K00844	ko04910	Insulin signaling pathway	KXJ14613.1	0.903085	0.0449971	-0.144375	0.876932	0.700297	0.643097	0.993407	3e-55	HXK2	hexokinase [EC:2.7.1.1]
K00844	ko04930	Type II diabetes mellitus	KXJ14613.1	0.903085	0.0449971	-0.144375	0.876932	0.700297	0.643097	0.993407	3e-55	HXK2	hexokinase [EC:2.7.1.1]
K00844	ko00500	Starch and sucrose metabolism	KXJ14613.1	0.903085	0.0449971	-0.144375	0.876932	0.700297	0.643097	0.993407	3e-55	HXK2	hexokinase [EC:2.7.1.1]
K00844	ko00052	Galactose metabolism	KXJ14613.1	0.903085	0.0449971	-0.144375	0.876932	0.700297	0.643097	0.993407	3e-55	HXK2	hexokinase [EC:2.7.1.1]
K00844	ko01110	Biosynthesis of secondary metabolites	KXJ14613.1	0.903085	0.0449971	-0.144375	0.876932	0.700297	0.643097	0.993407	3e-55	HXK2	hexokinase [EC:2.7.1.1]
K00844	ko01200	Carbon metabolism	KXJ14613.1	0.903085	0.0449971	-0.144375	0.876932	0.700297	0.643097	0.993407	3e-55	HXK2	hexokinase [EC:2.7.1.1]
K00844	ko01120	Microbial metabolism in diverse environments	KXJ14613.1	0.903085	0.0449971	-0.144375	0.876932	0.700297	0.643097	0.993407	3e-55	HXK2	hexokinase [EC:2.7.1.1]
K00844	ko05230	Central carbon metabolism in cancer	KXJ14613.1	0.903085	0.0449971	-0.144375	0.876932	0.700297	0.643097	0.993407	3e-55	HXK2	hexokinase [EC:2.7.1.1]
K00844	ko00010	Glycolysis / Gluconeogenesis	KXJ14613.1	0.903085	0.0449971	-0.144375	0.876932	0.700297	0.643097	0.993407	3e-55	HXK2	hexokinase [EC:2.7.1.1]
K00844	ko00524	Neomycin, kanamycin and gentamicin biosynthesis	KXJ14613.1	0.903085	0.0449971	-0.144375	0.876932	0.700297	0.643097	0.993407	3e-55	HXK2	hexokinase [EC:2.7.1.1]
K00846	ko01100	Metabolic pathways	KXJ21479.1	-0.0649003	0.94552	0.0864285	0.94981	-0.323056	0.914201	0.993289	7e-85	KHK	ketohexokinase [EC:2.7.1.3]
K00846	ko00051	Fructose and mannose metabolism	KXJ21479.1	-0.0649003	0.94552	0.0864285	0.94981	-0.323056	0.914201	0.993289	7e-85	KHK	ketohexokinase [EC:2.7.1.3]
K00846	ko01120	Microbial metabolism in diverse environments	KXJ21479.1	-0.0649003	0.94552	0.0864285	0.94981	-0.323056	0.914201	0.993289	7e-85	KHK	ketohexokinase [EC:2.7.1.3]
K00847	ko01100	Metabolic pathways	KXJ12674.1	-0.0882652	0.850751	-0.554096	0.229535	-0.131856	0.938432	1.0029	5e-13	SCRK3	fructokinase [EC:2.7.1.4]
K00847	ko00520	Amino sugar and nucleotide sugar metabolism	KXJ12674.1	-0.0882652	0.850751	-0.554096	0.229535	-0.131856	0.938432	1.0029	5e-13	SCRK3	fructokinase [EC:2.7.1.4]
K00847	ko00500	Starch and sucrose metabolism	KXJ12674.1	-0.0882652	0.850751	-0.554096	0.229535	-0.131856	0.938432	1.0029	5e-13	SCRK3	fructokinase [EC:2.7.1.4]
K00847	ko00051	Fructose and mannose metabolism	KXJ12674.1	-0.0882652	0.850751	-0.554096	0.229535	-0.131856	0.938432	1.0029	5e-13	SCRK3	fructokinase [EC:2.7.1.4]
K00849	ko00520	Amino sugar and nucleotide sugar metabolism	KXJ27013.1	-0.308886	0.275569	-0.162506	0.724246	0.12864	0.917615	1.00256	6e-25	GAL1	galactokinase [EC:2.7.1.6]
K00849	ko00052	Galactose metabolism	KXJ27013.1	-0.308886	0.275569	-0.162506	0.724246	0.12864	0.917615	1.00256	6e-25	GAL1	galactokinase [EC:2.7.1.6]
K00849	ko01100	Metabolic pathways	KXJ27013.1	-0.308886	0.275569	-0.162506	0.724246	0.12864	0.917615	1.00256	6e-25	GAL1	galactokinase [EC:2.7.1.6]
K00851	ko01120	Microbial metabolism in diverse environments	KXJ25156.1	-0.372937	0.253244	-0.398761	0.348533	0.119834	0.935416	1	9e-12	GNTK	gluconokinase [EC:2.7.1.12]
K00851	ko01110	Biosynthesis of secondary metabolites	KXJ25156.1	-0.372937	0.253244	-0.398761	0.348533	0.119834	0.935416	1	9e-12	GNTK	gluconokinase [EC:2.7.1.12]
K00851	ko01130	Biosynthesis of antibiotics	KXJ25156.1	-0.372937	0.253244	-0.398761	0.348533	0.119834	0.935416	1	9e-12	GNTK	gluconokinase [EC:2.7.1.12]
K00851	ko01200	Carbon metabolism	KXJ25156.1	-0.372937	0.253244	-0.398761	0.348533	0.119834	0.935416	1	9e-12	GNTK	gluconokinase [EC:2.7.1.12]
K00851	ko00030	Pentose phosphate pathway	KXJ25156.1	-0.372937	0.253244	-0.398761	0.348533	0.119834	0.935416	1	9e-12	GNTK	gluconokinase [EC:2.7.1.12]
K00851	ko01100	Metabolic pathways	KXJ25156.1	-0.372937	0.253244	-0.398761	0.348533	0.119834	0.935416	1	9e-12	GNTK	gluconokinase [EC:2.7.1.12]
K00852	ko00030	Pentose phosphate pathway	KXJ24825.1	-0.0311423	0.937828	-0.280042	0.487856	0.276305	0.790843	1	6e-33	RBSK	ribokinase [EC:2.7.1.15]
K00853	ko00040	Pentose and glucuronate interconversions	KXJ07919.1	-0.308946	0.597584	0.0346289	0.975862	-0.109098	0.963188	0.53578	6e-11	ARAB	L-ribulokinase [EC:2.7.1.16]
K00853	ko01100	Metabolic pathways	KXJ07919.1	-0.308946	0.597584	0.0346289	0.975862	-0.109098	0.963188	0.53578	6e-11	ARAB	L-ribulokinase [EC:2.7.1.16]
K00856	ko01100	Metabolic pathways	KXJ18655.1	-0.487921	0.303542	-0.192679	0.815663	0.455372	0.786788	0.985423	3e-138	ADK	adenosine kinase [EC:2.7.1.20]
K00856	ko00230	Purine metabolism	KXJ18655.1	-0.487921	0.303542	-0.192679	0.815663	0.455372	0.786788	0.985423	3e-138	ADK	adenosine kinase [EC:2.7.1.20]
K00857	ko01100	Metabolic pathways	KXJ29246.1	-0.768672	0.0930996	-0.449627	0.511752	0.759486	0.598571	0.989529	1e-21	KITH	thymidine kinase [EC:2.7.1.21]
K00857	ko00240	Pyrimidine metabolism	KXJ29246.1	-0.768672	0.0930996	-0.449627	0.511752	0.759486	0.598571	0.989529	1e-21	KITH	thymidine kinase [EC:2.7.1.21]
K00857	ko00983	Drug metabolism - other enzymes	KXJ29246.1	-0.768672	0.0930996	-0.449627	0.511752	0.759486	0.598571	0.989529	1e-21	KITH	thymidine kinase [EC:2.7.1.21]
K00859	ko01100	Metabolic pathways	KXJ16731.1	0.307685	0.524328	0.209913	0.782915	-0.47441	0.761558	1	1e-25	COAE	dephospho-CoA kinase [EC:2.7.1.24]
K00859	ko00770	Pantothenate and CoA biosynthesis	KXJ16731.1	0.307685	0.524328	0.209913	0.782915	-0.47441	0.761558	1	1e-25	COAE	dephospho-CoA kinase [EC:2.7.1.24]
K00860	ko01120	Microbial metabolism in diverse environments	KXJ12176.1	0.0643152	0.837205	-0.721802	0.00293178	0.34253	0.662577	1	1e-61	KAPS	adenylylsulfate kinase [EC:2.7.1.25]
K00860	ko00920	Sulfur metabolism	KXJ12176.1	0.0643152	0.837205	-0.721802	0.00293178	0.34253	0.662577	1	1e-61	KAPS	adenylylsulfate kinase [EC:2.7.1.25]
K00860	ko00230	Purine metabolism	KXJ12176.1	0.0643152	0.837205	-0.721802	0.00293178	0.34253	0.662577	1	1e-61	KAPS	adenylylsulfate kinase [EC:2.7.1.25]
K00860	ko01100	Metabolic pathways	KXJ12176.1	0.0643152	0.837205	-0.721802	0.00293178	0.34253	0.662577	1	1e-61	KAPS	adenylylsulfate kinase [EC:2.7.1.25]
K00861	ko01100	Metabolic pathways	KXJ14329.1	0.432359	0.228576	-0.995004	0.00699494	0.512223	0.655672	0.977778	1e-33	RIFK	riboflavin kinase [EC:2.7.1.26]
K00861	ko00740	Riboflavin metabolism	KXJ14329.1	0.432359	0.228576	-0.995004	0.00699494	0.512223	0.655672	0.977778	1e-33	RIFK	riboflavin kinase [EC:2.7.1.26]
K00861	ko01110	Biosynthesis of secondary metabolites	KXJ14329.1	0.432359	0.228576	-0.995004	0.00699494	0.512223	0.655672	0.977778	1e-33	RIFK	riboflavin kinase [EC:2.7.1.26]
K00864	ko00561	Glycerolipid metabolism	KXJ26194.1	-1.06425	0.000973553	-0.556923	0.210699	0.753506	0.441097	1	3e-138	GLPK	glycerol kinase [EC:2.7.1.30]
K00864	ko01100	Metabolic pathways	KXJ26194.1	-1.06425	0.000973553	-0.556923	0.210699	0.753506	0.441097	1	3e-138	GLPK	glycerol kinase [EC:2.7.1.30]
K00864	ko03320	PPAR signaling pathway	KXJ26194.1	-1.06425	0.000973553	-0.556923	0.210699	0.753506	0.441097	1	3e-138	GLPK	glycerol kinase [EC:2.7.1.30]
K00864	ko04626	Plant-pathogen interaction	KXJ26194.1	-1.06425	0.000973553	-0.556923	0.210699	0.753506	0.441097	1	3e-138	GLPK	glycerol kinase [EC:2.7.1.30]
K00868	ko00750	Vitamin B6 metabolism	KXJ18791.1	-1.25284	0.00200116	-0.340057	0.632505	0.654448	0.653731	1	3e-118	PDXK	pyridoxine kinase [EC:2.7.1.35]
K00868	ko01100	Metabolic pathways	KXJ18791.1	-1.25284	0.00200116	-0.340057	0.632505	0.654448	0.653731	1	3e-118	PDXK	pyridoxine kinase [EC:2.7.1.35]
K00869	ko01110	Biosynthesis of secondary metabolites	KXJ21535.1	-0.421208	0.392109	-0.221474	0.782915	0.0975462	0.963188	0.830688	7e-33	KIME	mevalonate kinase [EC:2.7.1.36]
K00869	ko01130	Biosynthesis of antibiotics	KXJ21535.1	-0.421208	0.392109	-0.221474	0.782915	0.0975462	0.963188	0.830688	7e-33	KIME	mevalonate kinase [EC:2.7.1.36]
K00869	ko00900	Terpenoid backbone biosynthesis	KXJ21535.1	-0.421208	0.392109	-0.221474	0.782915	0.0975462	0.963188	0.830688	7e-33	KIME	mevalonate kinase [EC:2.7.1.36]
K00869	ko01100	Metabolic pathways	KXJ21535.1	-0.421208	0.392109	-0.221474	0.782915	0.0975462	0.963188	0.830688	7e-33	KIME	mevalonate kinase [EC:2.7.1.36]
K00869	ko04146	Peroxisome	KXJ21535.1	-0.421208	0.392109	-0.221474	0.782915	0.0975462	0.963188	0.830688	7e-33	KIME	mevalonate kinase [EC:2.7.1.36]
K00871	ko04910	Insulin signaling pathway	KXJ18516.1	0.329265	0.342062	-0.06101	0.928403	0.0877923	0.955804	0.958656	3e-41	PHKG1	phosphorylase kinase gamma subunit [EC:2.7.11.19]
K00871	ko04020	Calcium signaling pathway	KXJ18516.1	0.329265	0.342062	-0.06101	0.928403	0.0877923	0.955804	0.958656	3e-41	PHKG1	phosphorylase kinase gamma subunit [EC:2.7.11.19]
K00871	ko04922	Glucagon signaling pathway	KXJ18516.1	0.329265	0.342062	-0.06101	0.928403	0.0877923	0.955804	0.958656	3e-41	PHKG1	phosphorylase kinase gamma subunit [EC:2.7.11.19]
K00876	ko01100	Metabolic pathways	KXJ28933.1	-0.216194	0.371307	0.25866	0.401054	-0.116934	0.910166	1	1e-48	URK	uridine kinase [EC:2.7.1.48]
K00876	ko00983	Drug metabolism - other enzymes	KXJ28933.1	-0.216194	0.371307	0.25866	0.401054	-0.116934	0.910166	1	1e-48	URK	uridine kinase [EC:2.7.1.48]
K00876	ko00240	Pyrimidine metabolism	KXJ28933.1	-0.216194	0.371307	0.25866	0.401054	-0.116934	0.910166	1	1e-48	URK	uridine kinase [EC:2.7.1.48]
K00884	ko01100	Metabolic pathways	KXJ23508.1	-0.223752	0.581801	-0.363852	0.476785	0.251309	0.863723	0.985465	1e-107	NAGK	N-acetylglucosamine kinase [EC:2.7.1.59]
K00884	ko00520	Amino sugar and nucleotide sugar metabolism	KXJ23508.1	-0.223752	0.581801	-0.363852	0.476785	0.251309	0.863723	0.985465	1e-107	NAGK	N-acetylglucosamine kinase [EC:2.7.1.59]
K00888	ko00562	Inositol phosphate metabolism	KXJ14736.1	-0.497844	0.0245427	-0.360543	0.221398	0.00600133	0.996565	0.721905	2e-86	P4KA2	phosphatidylinositol 4-kinase A [EC:2.7.1.67]
K00888	ko04011	MAPK signaling pathway - yeast	KXJ14736.1	-0.497844	0.0245427	-0.360543	0.221398	0.00600133	0.996565	0.721905	2e-86	P4KA2	phosphatidylinositol 4-kinase A [EC:2.7.1.67]
K00888	ko01100	Metabolic pathways	KXJ14736.1	-0.497844	0.0245427	-0.360543	0.221398	0.00600133	0.996565	0.721905	2e-86	P4KA2	phosphatidylinositol 4-kinase A [EC:2.7.1.67]
K00888	ko04070	Phosphatidylinositol signaling system	KXJ14736.1	-0.497844	0.0245427	-0.360543	0.221398	0.00600133	0.996565	0.721905	2e-86	P4KA2	phosphatidylinositol 4-kinase A [EC:2.7.1.67]
K00889	ko04011	MAPK signaling pathway - yeast	KXJ15103.1	-0.0865705	0.727418	-0.231961	0.409969	0.20729	0.782607	0.992974	2e-36	PI5KA	1-phosphatidylinositol-4-phosphate 5-kinase [EC:2.7.1.68]
K00889	ko04139	Mitophagy - yeast	KXJ15103.1	-0.0865705	0.727418	-0.231961	0.409969	0.20729	0.782607	0.992974	2e-36	PI5KA	1-phosphatidylinositol-4-phosphate 5-kinase [EC:2.7.1.68]
K00889	ko04070	Phosphatidylinositol signaling system	KXJ15103.1	-0.0865705	0.727418	-0.231961	0.409969	0.20729	0.782607	0.992974	2e-36	PI5KA	1-phosphatidylinositol-4-phosphate 5-kinase [EC:2.7.1.68]
K00889	ko01100	Metabolic pathways	KXJ15103.1	-0.0865705	0.727418	-0.231961	0.409969	0.20729	0.782607	0.992974	2e-36	PI5KA	1-phosphatidylinositol-4-phosphate 5-kinase [EC:2.7.1.68]
K00889	ko04810	Regulation of actin cytoskeleton	KXJ15103.1	-0.0865705	0.727418	-0.231961	0.409969	0.20729	0.782607	0.992974	2e-36	PI5KA	1-phosphatidylinositol-4-phosphate 5-kinase [EC:2.7.1.68]
K00889	ko00562	Inositol phosphate metabolism	KXJ15103.1	-0.0865705	0.727418	-0.231961	0.409969	0.20729	0.782607	0.992974	2e-36	PI5KA	1-phosphatidylinositol-4-phosphate 5-kinase [EC:2.7.1.68]
K00889	ko04144	Endocytosis	KXJ15103.1	-0.0865705	0.727418	-0.231961	0.409969	0.20729	0.782607	0.992974	2e-36	PI5KA	1-phosphatidylinositol-4-phosphate 5-kinase [EC:2.7.1.68]
K00889	ko04072	Phospholipase D signaling pathway	KXJ15103.1	-0.0865705	0.727418	-0.231961	0.409969	0.20729	0.782607	0.992974	2e-36	PI5KA	1-phosphatidylinositol-4-phosphate 5-kinase [EC:2.7.1.68]
K00889	ko04666	Fc gamma R-mediated phagocytosis	KXJ15103.1	-0.0865705	0.727418	-0.231961	0.409969	0.20729	0.782607	0.992974	2e-36	PI5KA	1-phosphatidylinositol-4-phosphate 5-kinase [EC:2.7.1.68]
K00889	ko05231	Choline metabolism in cancer	KXJ15103.1	-0.0865705	0.727418	-0.231961	0.409969	0.20729	0.782607	0.992974	2e-36	PI5KA	1-phosphatidylinositol-4-phosphate 5-kinase [EC:2.7.1.68]
K00894	ko00564	Glycerophospholipid metabolism	KXJ16460.1	0.15328	0.633265	-0.0504105	0.930355	0.211647	0.846443	0.65616	4e-20	EKIA	ethanolamine kinase [EC:2.7.1.82]
K00894	ko01100	Metabolic pathways	KXJ16460.1	0.15328	0.633265	-0.0504105	0.930355	0.211647	0.846443	0.65616	4e-20	EKIA	ethanolamine kinase [EC:2.7.1.82]
K00901	ko04070	Phosphatidylinositol signaling system	KXJ27643.1	0.833939	0.00394436	0.239441	0.640221	-0.0272751	0.985291	0.978587	0	DGKQ	diacylglycerol kinase (ATP) [EC:2.7.1.107]
K00901	ko00561	Glycerolipid metabolism	KXJ27643.1	0.833939	0.00394436	0.239441	0.640221	-0.0272751	0.985291	0.978587	0	DGKQ	diacylglycerol kinase (ATP) [EC:2.7.1.107]
K00901	ko00564	Glycerophospholipid metabolism	KXJ27643.1	0.833939	0.00394436	0.239441	0.640221	-0.0272751	0.985291	0.978587	0	DGKQ	diacylglycerol kinase (ATP) [EC:2.7.1.107]
K00901	ko05231	Choline metabolism in cancer	KXJ27643.1	0.833939	0.00394436	0.239441	0.640221	-0.0272751	0.985291	0.978587	0	DGKQ	diacylglycerol kinase (ATP) [EC:2.7.1.107]
K00901	ko01110	Biosynthesis of secondary metabolites	KXJ27643.1	0.833939	0.00394436	0.239441	0.640221	-0.0272751	0.985291	0.978587	0	DGKQ	diacylglycerol kinase (ATP) [EC:2.7.1.107]
K00901	ko01100	Metabolic pathways	KXJ27643.1	0.833939	0.00394436	0.239441	0.640221	-0.0272751	0.985291	0.978587	0	DGKQ	diacylglycerol kinase (ATP) [EC:2.7.1.107]
K00901	ko04072	Phospholipase D signaling pathway	KXJ27643.1	0.833939	0.00394436	0.239441	0.640221	-0.0272751	0.985291	0.978587	0	DGKQ	diacylglycerol kinase (ATP) [EC:2.7.1.107]
K00902	ko00510	N-Glycan biosynthesis	KXJ11908.1	0.322658	0.580237	0.814603	0.183757	-0.550255	0.764011	0.535316	1e-56	DOLK	dolichol kinase [EC:2.7.1.108]
K00902	ko01100	Metabolic pathways	KXJ11908.1	0.322658	0.580237	0.814603	0.183757	-0.550255	0.764011	0.535316	1e-56	DOLK	dolichol kinase [EC:2.7.1.108]
K00908	ko05034	Alcoholism	KXJ21490.1	0.0544323	0.839691	0.206094	0.487856	-0.364028	0.546418	0.811881	4e-117	KKCC1	calcium/calmodulin-dependent protein kinase kinase 1 [EC:2.7.11.17]
K00910	ko04144	Endocytosis	KXJ11686.1	0.066145	0.892009	0.276304	0.625395	-0.496586	0.675907	0.986919	0	ARBK2	beta-adrenergic-receptor kinase [EC:2.7.11.15]
K00910	ko04740	Olfactory transduction	KXJ11686.1	0.066145	0.892009	0.276304	0.625395	-0.496586	0.675907	0.986919	0	ARBK2	beta-adrenergic-receptor kinase [EC:2.7.11.15]
K00910	ko04724	Glutamatergic synapse	KXJ11686.1	0.066145	0.892009	0.276304	0.625395	-0.496586	0.675907	0.986919	0	ARBK2	beta-adrenergic-receptor kinase [EC:2.7.11.15]
K00910	ko04340	Hedgehog signaling pathway	KXJ11686.1	0.066145	0.892009	0.276304	0.625395	-0.496586	0.675907	0.986919	0	ARBK2	beta-adrenergic-receptor kinase [EC:2.7.11.15]
K00910	ko04062	Chemokine signaling pathway	KXJ11686.1	0.066145	0.892009	0.276304	0.625395	-0.496586	0.675907	0.986919	0	ARBK2	beta-adrenergic-receptor kinase [EC:2.7.11.15]
K00910	ko05032	Morphine addiction	KXJ11686.1	0.066145	0.892009	0.276304	0.625395	-0.496586	0.675907	0.986919	0	ARBK2	beta-adrenergic-receptor kinase [EC:2.7.11.15]
K00910	ko04745	Phototransduction - fly	KXJ11686.1	0.066145	0.892009	0.276304	0.625395	-0.496586	0.675907	0.986919	0	ARBK2	beta-adrenergic-receptor kinase [EC:2.7.11.15]
K00911	ko01100	Metabolic pathways	KXJ19139.1	-0.243418	0.288594	-0.209112	0.520716	0.241729	0.764595	0.740413	8e-111	IP3KC	1D-myo-inositol-triphosphate 3-kinase [EC:2.7.1.127]
K00911	ko04020	Calcium signaling pathway	KXJ19139.1	-0.243418	0.288594	-0.209112	0.520716	0.241729	0.764595	0.740413	8e-111	IP3KC	1D-myo-inositol-triphosphate 3-kinase [EC:2.7.1.127]
K00911	ko04070	Phosphatidylinositol signaling system	KXJ19139.1	-0.243418	0.288594	-0.209112	0.520716	0.241729	0.764595	0.740413	8e-111	IP3KC	1D-myo-inositol-triphosphate 3-kinase [EC:2.7.1.127]
K00911	ko00562	Inositol phosphate metabolism	KXJ19139.1	-0.243418	0.288594	-0.209112	0.520716	0.241729	0.764595	0.740413	8e-111	IP3KC	1D-myo-inositol-triphosphate 3-kinase [EC:2.7.1.127]
K00913	ko04070	Phosphatidylinositol signaling system	KXJ24802.1	-0.217337	0.361654	-0.0642476	0.883952	0.107996	0.915747	1.01567	1e-14	ITPK1	inositol-1,3,4-trisphosphate 5/6-kinase / inositol-tetrakisphosphate 1-kinase [EC:2.7.1.159 2.7.1.134]
K00913	ko00562	Inositol phosphate metabolism	KXJ24802.1	-0.217337	0.361654	-0.0642476	0.883952	0.107996	0.915747	1.01567	1e-14	ITPK1	inositol-1,3,4-trisphosphate 5/6-kinase / inositol-tetrakisphosphate 1-kinase [EC:2.7.1.159 2.7.1.134]
K00913	ko01100	Metabolic pathways	KXJ24802.1	-0.217337	0.361654	-0.0642476	0.883952	0.107996	0.915747	1.01567	1e-14	ITPK1	inositol-1,3,4-trisphosphate 5/6-kinase / inositol-tetrakisphosphate 1-kinase [EC:2.7.1.159 2.7.1.134]
K00920	ko04070	Phosphatidylinositol signaling system	KXJ12637.1	-0.807417	0.00062654	-0.464707	0.142789	0.511803	0.492568	1.00238	2e-107	PI42C	1-phosphatidylinositol-5-phosphate 4-kinase [EC:2.7.1.149]
K00920	ko00562	Inositol phosphate metabolism	KXJ12637.1	-0.807417	0.00062654	-0.464707	0.142789	0.511803	0.492568	1.00238	2e-107	PI42C	1-phosphatidylinositol-5-phosphate 4-kinase [EC:2.7.1.149]
K00920	ko04810	Regulation of actin cytoskeleton	KXJ12637.1	-0.807417	0.00062654	-0.464707	0.142789	0.511803	0.492568	1.00238	2e-107	PI42C	1-phosphatidylinositol-5-phosphate 4-kinase [EC:2.7.1.149]
K00921	ko00562	Inositol phosphate metabolism	KXJ11486.1	-0.0910678	0.843611	-0.412658	0.392818	-0.0670596	0.968307	0.510779	5e-105	FYV1	1-phosphatidylinositol-3-phosphate 5-kinase [EC:2.7.1.150]
K00921	ko04070	Phosphatidylinositol signaling system	KXJ11486.1	-0.0910678	0.843611	-0.412658	0.392818	-0.0670596	0.968307	0.510779	5e-105	FYV1	1-phosphatidylinositol-3-phosphate 5-kinase [EC:2.7.1.150]
K00921	ko04810	Regulation of actin cytoskeleton	KXJ11486.1	-0.0910678	0.843611	-0.412658	0.392818	-0.0670596	0.968307	0.510779	5e-105	FYV1	1-phosphatidylinositol-3-phosphate 5-kinase [EC:2.7.1.150]
K00921	ko04145	Phagosome	KXJ11486.1	-0.0910678	0.843611	-0.412658	0.392818	-0.0670596	0.968307	0.510779	5e-105	FYV1	1-phosphatidylinositol-3-phosphate 5-kinase [EC:2.7.1.150]
K00923	ko00562	Inositol phosphate metabolism	KXJ17678.1	0.170866	0.505122	0.189915	0.593299	-0.384513	0.583684	0.915571	5e-179	P3C2G	phosphatidylinositol-4-phosphate 3-kinase [EC:2.7.1.154]
K00923	ko01100	Metabolic pathways	KXJ17678.1	0.170866	0.505122	0.189915	0.593299	-0.384513	0.583684	0.915571	5e-179	P3C2G	phosphatidylinositol-4-phosphate 3-kinase [EC:2.7.1.154]
K00923	ko04070	Phosphatidylinositol signaling system	KXJ17678.1	0.170866	0.505122	0.189915	0.593299	-0.384513	0.583684	0.915571	5e-179	P3C2G	phosphatidylinositol-4-phosphate 3-kinase [EC:2.7.1.154]
K00927	ko01110	Biosynthesis of secondary metabolites	KXJ26463.1	0.717035	0.164741	0.104589	0.921167	0.524571	0.782627	0.997475	3e-55	PGK	phosphoglycerate kinase [EC:2.7.2.3]
K00927	ko01100	Metabolic pathways	KXJ26463.1	0.717035	0.164741	0.104589	0.921167	0.524571	0.782627	0.997475	3e-55	PGK	phosphoglycerate kinase [EC:2.7.2.3]
K00927	ko00710	Carbon fixation in photosynthetic organisms	KXJ26463.1	0.717035	0.164741	0.104589	0.921167	0.524571	0.782627	0.997475	3e-55	PGK	phosphoglycerate kinase [EC:2.7.2.3]
K00927	ko01130	Biosynthesis of antibiotics	KXJ26463.1	0.717035	0.164741	0.104589	0.921167	0.524571	0.782627	0.997475	3e-55	PGK	phosphoglycerate kinase [EC:2.7.2.3]
K00927	ko01230	Biosynthesis of amino acids	KXJ26463.1	0.717035	0.164741	0.104589	0.921167	0.524571	0.782627	0.997475	3e-55	PGK	phosphoglycerate kinase [EC:2.7.2.3]
K00927	ko00010	Glycolysis / Gluconeogenesis	KXJ26463.1	0.717035	0.164741	0.104589	0.921167	0.524571	0.782627	0.997475	3e-55	PGK	phosphoglycerate kinase [EC:2.7.2.3]
K00927	ko01200	Carbon metabolism	KXJ26463.1	0.717035	0.164741	0.104589	0.921167	0.524571	0.782627	0.997475	3e-55	PGK	phosphoglycerate kinase [EC:2.7.2.3]
K00927	ko01120	Microbial metabolism in diverse environments	KXJ26463.1	0.717035	0.164741	0.104589	0.921167	0.524571	0.782627	0.997475	3e-55	PGK	phosphoglycerate kinase [EC:2.7.2.3]
K00933	ko01100	Metabolic pathways	KXJ23248.1	-0.473581	0.0173536	-0.0811563	0.841501	0.330847	0.621376	0.997222	1e-100	KARG2	creatine kinase [EC:2.7.3.2]
K00933	ko00330	Arginine and proline metabolism	KXJ23248.1	-0.473581	0.0173536	-0.0811563	0.841501	0.330847	0.621376	0.997222	1e-100	KARG2	creatine kinase [EC:2.7.3.2]
K00934	ko00330	Arginine and proline metabolism	KXJ27974.1	4.34066	0.012898	-0.475241	0.905862	2.32333	0.725908	1.01404	1e-27	KARG	arginine kinase [EC:2.7.3.3]
K00939	ko01110	Biosynthesis of secondary metabolites	KXJ17516.1	0.564017	0.499032	-0.499779	0.685343	1.1299	0.634378	1	0	KAD7	adenylate kinase [EC:2.7.4.3]
K00939	ko01100	Metabolic pathways	KXJ17516.1	0.564017	0.499032	-0.499779	0.685343	1.1299	0.634378	1	0	KAD7	adenylate kinase [EC:2.7.4.3]
K00939	ko00730	Thiamine metabolism	KXJ17516.1	0.564017	0.499032	-0.499779	0.685343	1.1299	0.634378	1	0	KAD7	adenylate kinase [EC:2.7.4.3]
K00939	ko00230	Purine metabolism	KXJ17516.1	0.564017	0.499032	-0.499779	0.685343	1.1299	0.634378	1	0	KAD7	adenylate kinase [EC:2.7.4.3]
K00939	ko01130	Biosynthesis of antibiotics	KXJ17516.1	0.564017	0.499032	-0.499779	0.685343	1.1299	0.634378	1	0	KAD7	adenylate kinase [EC:2.7.4.3]
K00940	ko01110	Biosynthesis of secondary metabolites	KXJ26469.1	-0.562399	0.0161772	0.281329	0.422485	0.244049	0.799339	1	1e-49	NDK1	nucleoside-diphosphate kinase [EC:2.7.4.6]
K00940	ko01100	Metabolic pathways	KXJ26469.1	-0.562399	0.0161772	0.281329	0.422485	0.244049	0.799339	1	1e-49	NDK1	nucleoside-diphosphate kinase [EC:2.7.4.6]
K00940	ko01130	Biosynthesis of antibiotics	KXJ26469.1	-0.562399	0.0161772	0.281329	0.422485	0.244049	0.799339	1	1e-49	NDK1	nucleoside-diphosphate kinase [EC:2.7.4.6]
K00940	ko00983	Drug metabolism - other enzymes	KXJ26469.1	-0.562399	0.0161772	0.281329	0.422485	0.244049	0.799339	1	1e-49	NDK1	nucleoside-diphosphate kinase [EC:2.7.4.6]
K00940	ko04016	MAPK signaling pathway - plant	KXJ26469.1	-0.562399	0.0161772	0.281329	0.422485	0.244049	0.799339	1	1e-49	NDK1	nucleoside-diphosphate kinase [EC:2.7.4.6]
K00940	ko00230	Purine metabolism	KXJ26469.1	-0.562399	0.0161772	0.281329	0.422485	0.244049	0.799339	1	1e-49	NDK1	nucleoside-diphosphate kinase [EC:2.7.4.6]
K00940	ko00240	Pyrimidine metabolism	KXJ26469.1	-0.562399	0.0161772	0.281329	0.422485	0.244049	0.799339	1	1e-49	NDK1	nucleoside-diphosphate kinase [EC:2.7.4.6]
K00942	ko00230	Purine metabolism	KXJ28025.1	0.0670921	0.786203	-0.244638	0.353184	0.0686135	0.93961	1	8e-31	KGUA	guanylate kinase [EC:2.7.4.8]
K00942	ko01100	Metabolic pathways	KXJ28025.1	0.0670921	0.786203	-0.244638	0.353184	0.0686135	0.93961	1	8e-31	KGUA	guanylate kinase [EC:2.7.4.8]
K00943	ko01100	Metabolic pathways	KXJ16579.1	-1.78341	0.45631	-1.09824	0.77267	2.23878	0.780606	1	2e-14	KTHY	dTMP kinase [EC:2.7.4.9]
K00943	ko00240	Pyrimidine metabolism	KXJ16579.1	-1.78341	0.45631	-1.09824	0.77267	2.23878	0.780606	1	2e-14	KTHY	dTMP kinase [EC:2.7.4.9]
K00944	ko01130	Biosynthesis of antibiotics	KXJ18707.1	0.483985	0.270044	0.119714	0.887191	0.139825	0.944607	0.964758	2e-11	KAD3	nucleoside-triphosphate--adenylate kinase [EC:2.7.4.10]
K00944	ko01110	Biosynthesis of secondary metabolites	KXJ18707.1	0.483985	0.270044	0.119714	0.887191	0.139825	0.944607	0.964758	2e-11	KAD3	nucleoside-triphosphate--adenylate kinase [EC:2.7.4.10]
K00944	ko00230	Purine metabolism	KXJ18707.1	0.483985	0.270044	0.119714	0.887191	0.139825	0.944607	0.964758	2e-11	KAD3	nucleoside-triphosphate--adenylate kinase [EC:2.7.4.10]
K00948	ko01110	Biosynthesis of secondary metabolites	KXJ07481.1	0.387897	0.410331	-0.0459854	0.961492	-0.804017	0.523177	1	0	PRPS1	ribose-phosphate pyrophosphokinase [EC:2.7.6.1]
K00948	ko01130	Biosynthesis of antibiotics	KXJ07481.1	0.387897	0.410331	-0.0459854	0.961492	-0.804017	0.523177	1	0	PRPS1	ribose-phosphate pyrophosphokinase [EC:2.7.6.1]
K00948	ko01100	Metabolic pathways	KXJ07481.1	0.387897	0.410331	-0.0459854	0.961492	-0.804017	0.523177	1	0	PRPS1	ribose-phosphate pyrophosphokinase [EC:2.7.6.1]
K00948	ko00030	Pentose phosphate pathway	KXJ07481.1	0.387897	0.410331	-0.0459854	0.961492	-0.804017	0.523177	1	0	PRPS1	ribose-phosphate pyrophosphokinase [EC:2.7.6.1]
K00948	ko01120	Microbial metabolism in diverse environments	KXJ07481.1	0.387897	0.410331	-0.0459854	0.961492	-0.804017	0.523177	1	0	PRPS1	ribose-phosphate pyrophosphokinase [EC:2.7.6.1]
K00948	ko00230	Purine metabolism	KXJ07481.1	0.387897	0.410331	-0.0459854	0.961492	-0.804017	0.523177	1	0	PRPS1	ribose-phosphate pyrophosphokinase [EC:2.7.6.1]
K00948	ko01230	Biosynthesis of amino acids	KXJ07481.1	0.387897	0.410331	-0.0459854	0.961492	-0.804017	0.523177	1	0	PRPS1	ribose-phosphate pyrophosphokinase [EC:2.7.6.1]
K00948	ko01200	Carbon metabolism	KXJ07481.1	0.387897	0.410331	-0.0459854	0.961492	-0.804017	0.523177	1	0	PRPS1	ribose-phosphate pyrophosphokinase [EC:2.7.6.1]
K00949	ko00730	Thiamine metabolism	KXJ21828.1	-0.0659651	0.93329	-0.510814	0.53808	0.6377	0.7476	1	3e-60	TPK1	thiamine pyrophosphokinase [EC:2.7.6.2]
K00949	ko01100	Metabolic pathways	KXJ21828.1	-0.0659651	0.93329	-0.510814	0.53808	0.6377	0.7476	1	3e-60	TPK1	thiamine pyrophosphokinase [EC:2.7.6.2]
K00953	ko00740	Riboflavin metabolism	KXJ15061.1	0.0118297	0.978311	-0.391597	0.304322	0.628679	0.405445	0.996146	1e-94	FAD1	FAD synthetase [EC:2.7.7.2]
K00953	ko01110	Biosynthesis of secondary metabolites	KXJ15061.1	0.0118297	0.978311	-0.391597	0.304322	0.628679	0.405445	0.996146	1e-94	FAD1	FAD synthetase [EC:2.7.7.2]
K00953	ko01100	Metabolic pathways	KXJ15061.1	0.0118297	0.978311	-0.391597	0.304322	0.628679	0.405445	0.996146	1e-94	FAD1	FAD synthetase [EC:2.7.7.2]
K00956	ko01120	Microbial metabolism in diverse environments	KXJ29434.1	0.37488	0.222664	0.457349	0.224619	-0.10628	0.938813	1.00636	2e-44	CYSN	sulfate adenylyltransferase subunit 1 [EC:2.7.7.4]
K00956	ko00450	Selenocompound metabolism	KXJ29434.1	0.37488	0.222664	0.457349	0.224619	-0.10628	0.938813	1.00636	2e-44	CYSN	sulfate adenylyltransferase subunit 1 [EC:2.7.7.4]
K00956	ko00920	Sulfur metabolism	KXJ29434.1	0.37488	0.222664	0.457349	0.224619	-0.10628	0.938813	1.00636	2e-44	CYSN	sulfate adenylyltransferase subunit 1 [EC:2.7.7.4]
K00956	ko01130	Biosynthesis of antibiotics	KXJ29434.1	0.37488	0.222664	0.457349	0.224619	-0.10628	0.938813	1.00636	2e-44	CYSN	sulfate adenylyltransferase subunit 1 [EC:2.7.7.4]
K00956	ko01100	Metabolic pathways	KXJ29434.1	0.37488	0.222664	0.457349	0.224619	-0.10628	0.938813	1.00636	2e-44	CYSN	sulfate adenylyltransferase subunit 1 [EC:2.7.7.4]
K00956	ko00261	Monobactam biosynthesis	KXJ29434.1	0.37488	0.222664	0.457349	0.224619	-0.10628	0.938813	1.00636	2e-44	CYSN	sulfate adenylyltransferase subunit 1 [EC:2.7.7.4]
K00956	ko00230	Purine metabolism	KXJ29434.1	0.37488	0.222664	0.457349	0.224619	-0.10628	0.938813	1.00636	2e-44	CYSN	sulfate adenylyltransferase subunit 1 [EC:2.7.7.4]
K00962	ko03018	RNA degradation	KXJ18747.1	0.449282	0.321337	-0.310004	0.661989	-0.662393	0.630237	0.721918	1e-59	PNP	polyribonucleotide nucleotidyltransferase [EC:2.7.7.8]
K00962	ko00240	Pyrimidine metabolism	KXJ18747.1	0.449282	0.321337	-0.310004	0.661989	-0.662393	0.630237	0.721918	1e-59	PNP	polyribonucleotide nucleotidyltransferase [EC:2.7.7.8]
K00962	ko00230	Purine metabolism	KXJ18747.1	0.449282	0.321337	-0.310004	0.661989	-0.662393	0.630237	0.721918	1e-59	PNP	polyribonucleotide nucleotidyltransferase [EC:2.7.7.8]
K00965	ko04917	Prolactin signaling pathway	KXJ11927.1	-0.528566	0.139825	-0.22687	0.703463	0.0281885	0.987439	0.613208	1e-25	GAL7	UDPglucose--hexose-1-phosphate uridylyltransferase [EC:2.7.7.12]
K00965	ko00520	Amino sugar and nucleotide sugar metabolism	KXJ11927.1	-0.528566	0.139825	-0.22687	0.703463	0.0281885	0.987439	0.613208	1e-25	GAL7	UDPglucose--hexose-1-phosphate uridylyltransferase [EC:2.7.7.12]
K00965	ko00052	Galactose metabolism	KXJ11927.1	-0.528566	0.139825	-0.22687	0.703463	0.0281885	0.987439	0.613208	1e-25	GAL7	UDPglucose--hexose-1-phosphate uridylyltransferase [EC:2.7.7.12]
K00965	ko01100	Metabolic pathways	KXJ11927.1	-0.528566	0.139825	-0.22687	0.703463	0.0281885	0.987439	0.613208	1e-25	GAL7	UDPglucose--hexose-1-phosphate uridylyltransferase [EC:2.7.7.12]
K00966	ko00051	Fructose and mannose metabolism	KXJ30222.1	0.291848	0.557138	-0.387921	0.557597	0.73363	0.581256	1	0	GMPBB	mannose-1-phosphate guanylyltransferase [EC:2.7.7.13]
K00966	ko01110	Biosynthesis of secondary metabolites	KXJ30222.1	0.291848	0.557138	-0.387921	0.557597	0.73363	0.581256	1	0	GMPBB	mannose-1-phosphate guanylyltransferase [EC:2.7.7.13]
K00966	ko01100	Metabolic pathways	KXJ30222.1	0.291848	0.557138	-0.387921	0.557597	0.73363	0.581256	1	0	GMPBB	mannose-1-phosphate guanylyltransferase [EC:2.7.7.13]
K00966	ko00520	Amino sugar and nucleotide sugar metabolism	KXJ30222.1	0.291848	0.557138	-0.387921	0.557597	0.73363	0.581256	1	0	GMPBB	mannose-1-phosphate guanylyltransferase [EC:2.7.7.13]
K00967	ko00564	Glycerophospholipid metabolism	KXJ29407.1	-0.604628	0.0406584	0.859632	0.00711477	0.188894	0.890125	1.02484	8e-62	ECT1	ethanolamine-phosphate cytidylyltransferase [EC:2.7.7.14]
K00967	ko01100	Metabolic pathways	KXJ29407.1	-0.604628	0.0406584	0.859632	0.00711477	0.188894	0.890125	1.02484	8e-62	ECT1	ethanolamine-phosphate cytidylyltransferase [EC:2.7.7.14]
K00967	ko00440	Phosphonate and phosphinate metabolism	KXJ29407.1	-0.604628	0.0406584	0.859632	0.00711477	0.188894	0.890125	1.02484	8e-62	ECT1	ethanolamine-phosphate cytidylyltransferase [EC:2.7.7.14]
K00972	ko01100	Metabolic pathways	KXJ13545.1	1.79543	1.07182e-06	0.266338	0.711409	-0.895203	0.438652	1.00419	1e-111	UAP1	UDP-N-acetylglucosamine/UDP-N-acetylgalactosamine diphosphorylase [EC:2.7.7.23 2.7.7.83]
K00972	ko00520	Amino sugar and nucleotide sugar metabolism	KXJ13545.1	1.79543	1.07182e-06	0.266338	0.711409	-0.895203	0.438652	1.00419	1e-111	UAP1	UDP-N-acetylglucosamine/UDP-N-acetylgalactosamine diphosphorylase [EC:2.7.7.23 2.7.7.83]
K00972	ko01130	Biosynthesis of antibiotics	KXJ13545.1	1.79543	1.07182e-06	0.266338	0.711409	-0.895203	0.438652	1.00419	1e-111	UAP1	UDP-N-acetylglucosamine/UDP-N-acetylgalactosamine diphosphorylase [EC:2.7.7.23 2.7.7.83]
K00974	ko03013	RNA transport	KXJ28254.1	-0.201674	0.405939	0.0675464	0.877401	-0.157922	0.865128	0.997494	2e-30	CCA	tRNA nucleotidyltransferase (CCA-adding enzyme) [EC:2.7.7.72 3.1.3.- 3.1.4.-]
K00975	ko00500	Starch and sucrose metabolism	KXJ17371.1	0.359539	0.143797	-0.120216	0.784439	0.152344	0.887676	1.00236	3e-16	GLGC	glucose-1-phosphate adenylyltransferase [EC:2.7.7.27]
K00975	ko02026	Biofilm formation - Escherichia coli	KXJ17371.1	0.359539	0.143797	-0.120216	0.784439	0.152344	0.887676	1.00236	3e-16	GLGC	glucose-1-phosphate adenylyltransferase [EC:2.7.7.27]
K00975	ko00520	Amino sugar and nucleotide sugar metabolism	KXJ17371.1	0.359539	0.143797	-0.120216	0.784439	0.152344	0.887676	1.00236	3e-16	GLGC	glucose-1-phosphate adenylyltransferase [EC:2.7.7.27]
K00975	ko01100	Metabolic pathways	KXJ17371.1	0.359539	0.143797	-0.120216	0.784439	0.152344	0.887676	1.00236	3e-16	GLGC	glucose-1-phosphate adenylyltransferase [EC:2.7.7.27]
K00975	ko01110	Biosynthesis of secondary metabolites	KXJ17371.1	0.359539	0.143797	-0.120216	0.784439	0.152344	0.887676	1.00236	3e-16	GLGC	glucose-1-phosphate adenylyltransferase [EC:2.7.7.27]
K00977	ko04640	Hematopoietic cell lineage	KXJ11418.1	-0.495508	0.347923	-0.0843786	0.93521	-0.15071	0.949784	1.00393	2e-65	TDT	DNA nucleotidylexotransferase [EC:2.7.7.31]
K00977	ko03450	Non-homologous end-joining	KXJ11418.1	-0.495508	0.347923	-0.0843786	0.93521	-0.15071	0.949784	1.00393	2e-65	TDT	DNA nucleotidylexotransferase [EC:2.7.7.31]
K00991	ko00900	Terpenoid backbone biosynthesis	KXJ29733.1	0.111481	0.90473	0.0540486	NA	0.0344322	0.991385	1	1e-14	ISPD	2-C-methyl-D-erythritol 4-phosphate cytidylyltransferase [EC:2.7.7.60]
K00991	ko01110	Biosynthesis of secondary metabolites	KXJ29733.1	0.111481	0.90473	0.0540486	NA	0.0344322	0.991385	1	1e-14	ISPD	2-C-methyl-D-erythritol 4-phosphate cytidylyltransferase [EC:2.7.7.60]
K00991	ko01130	Biosynthesis of antibiotics	KXJ29733.1	0.111481	0.90473	0.0540486	NA	0.0344322	0.991385	1	1e-14	ISPD	2-C-methyl-D-erythritol 4-phosphate cytidylyltransferase [EC:2.7.7.60]
K00991	ko01100	Metabolic pathways	KXJ29733.1	0.111481	0.90473	0.0540486	NA	0.0344322	0.991385	1	1e-14	ISPD	2-C-methyl-D-erythritol 4-phosphate cytidylyltransferase [EC:2.7.7.60]
K00993	ko01100	Metabolic pathways	KXJ19950.1	0.315343	0.152952	-0.00965616	0.984589	0.0825627	0.935956	0.989975	3e-37	CAPTC	ethanolaminephosphotransferase [EC:2.7.8.1]
K00993	ko00565	Ether lipid metabolism	KXJ19950.1	0.315343	0.152952	-0.00965616	0.984589	0.0825627	0.935956	0.989975	3e-37	CAPTC	ethanolaminephosphotransferase [EC:2.7.8.1]
K00993	ko01110	Biosynthesis of secondary metabolites	KXJ19950.1	0.315343	0.152952	-0.00965616	0.984589	0.0825627	0.935956	0.989975	3e-37	CAPTC	ethanolaminephosphotransferase [EC:2.7.8.1]
K00993	ko00440	Phosphonate and phosphinate metabolism	KXJ19950.1	0.315343	0.152952	-0.00965616	0.984589	0.0825627	0.935956	0.989975	3e-37	CAPTC	ethanolaminephosphotransferase [EC:2.7.8.1]
K00993	ko00564	Glycerophospholipid metabolism	KXJ19950.1	0.315343	0.152952	-0.00965616	0.984589	0.0825627	0.935956	0.989975	3e-37	CAPTC	ethanolaminephosphotransferase [EC:2.7.8.1]
K00994	ko01100	Metabolic pathways	KXJ21208.1	-0.598676	0.134134	-0.574482	0.265192	0.138048	0.941592	1.00746	4e-31	CHPT1	diacylglycerol cholinephosphotransferase [EC:2.7.8.2]
K00994	ko00565	Ether lipid metabolism	KXJ21208.1	-0.598676	0.134134	-0.574482	0.265192	0.138048	0.941592	1.00746	4e-31	CHPT1	diacylglycerol cholinephosphotransferase [EC:2.7.8.2]
K00994	ko00440	Phosphonate and phosphinate metabolism	KXJ21208.1	-0.598676	0.134134	-0.574482	0.265192	0.138048	0.941592	1.00746	4e-31	CHPT1	diacylglycerol cholinephosphotransferase [EC:2.7.8.2]
K00994	ko00564	Glycerophospholipid metabolism	KXJ21208.1	-0.598676	0.134134	-0.574482	0.265192	0.138048	0.941592	1.00746	4e-31	CHPT1	diacylglycerol cholinephosphotransferase [EC:2.7.8.2]
K00994	ko05231	Choline metabolism in cancer	KXJ21208.1	-0.598676	0.134134	-0.574482	0.265192	0.138048	0.941592	1.00746	4e-31	CHPT1	diacylglycerol cholinephosphotransferase [EC:2.7.8.2]
K00995	ko01100	Metabolic pathways	KXJ08381.1	0.503816	0.142279	-0.718476	0.0871267	-0.00408239	0.998181	1.00199	3e-55	PGPS1	CDP-diacylglycerol---glycerol-3-phosphate 3-phosphatidyltransferase [EC:2.7.8.5]
K00995	ko00564	Glycerophospholipid metabolism	KXJ08381.1	0.503816	0.142279	-0.718476	0.0871267	-0.00408239	0.998181	1.00199	3e-55	PGPS1	CDP-diacylglycerol---glycerol-3-phosphate 3-phosphatidyltransferase [EC:2.7.8.5]
K00999	ko04070	Phosphatidylinositol signaling system	KXJ29460.1	-0.186929	0.721793	0.21028	0.779066	-0.122333	0.953004	1.02203	1e-19	PIS1	CDP-diacylglycerol--inositol 3-phosphatidyltransferase [EC:2.7.8.11]
K00999	ko01100	Metabolic pathways	KXJ29460.1	-0.186929	0.721793	0.21028	0.779066	-0.122333	0.953004	1.02203	1e-19	PIS1	CDP-diacylglycerol--inositol 3-phosphatidyltransferase [EC:2.7.8.11]
K00999	ko00562	Inositol phosphate metabolism	KXJ29460.1	-0.186929	0.721793	0.21028	0.779066	-0.122333	0.953004	1.02203	1e-19	PIS1	CDP-diacylglycerol--inositol 3-phosphatidyltransferase [EC:2.7.8.11]
K00999	ko00564	Glycerophospholipid metabolism	KXJ29460.1	-0.186929	0.721793	0.21028	0.779066	-0.122333	0.953004	1.02203	1e-19	PIS1	CDP-diacylglycerol--inositol 3-phosphatidyltransferase [EC:2.7.8.11]
K01001	ko01100	Metabolic pathways	KXJ28102.1	0.355801	0.540262	-0.219937	0.815596	0.154154	0.950244	0.982843	9e-161	GPT	UDP-N-acetylglucosamine--dolichyl-phosphate N-acetylglucosaminephosphotransferase [EC:2.7.8.15]
K01001	ko00510	N-Glycan biosynthesis	KXJ28102.1	0.355801	0.540262	-0.219937	0.815596	0.154154	0.950244	0.982843	9e-161	GPT	UDP-N-acetylglucosamine--dolichyl-phosphate N-acetylglucosaminephosphotransferase [EC:2.7.8.15]
K01003	ko01100	Metabolic pathways	KXJ28999.1	-0.839979	0.00163125	-1.247	6.25032e-06	0.654302	0.415062	0.979167	1e-20	OADC	oxaloacetate decarboxylase [EC:4.1.1.3]
K01003	ko00620	Pyruvate metabolism	KXJ28999.1	-0.839979	0.00163125	-1.247	6.25032e-06	0.654302	0.415062	0.979167	1e-20	OADC	oxaloacetate decarboxylase [EC:4.1.1.3]
K01008	ko00450	Selenocompound metabolism	KXJ30191.1	-0.430215	0.0687506	0.128953	0.761487	0.335038	0.679809	0.994595	7e-84	SPS2	selenide, water dikinase [EC:2.7.9.3]
K01008	ko01100	Metabolic pathways	KXJ30191.1	-0.430215	0.0687506	0.128953	0.761487	0.335038	0.679809	0.994595	7e-84	SPS2	selenide, water dikinase [EC:2.7.9.3]
K01011	ko01120	Microbial metabolism in diverse environments	KXJ17555.1	-1.11771	0.00222072	-0.213891	0.755993	0.514792	0.710556	1	5e-28	THTM	thiosulfate/3-mercaptopyruvate sulfurtransferase [EC:2.8.1.1 2.8.1.2]
K01011	ko00270	Cysteine and methionine metabolism	KXJ17555.1	-1.11771	0.00222072	-0.213891	0.755993	0.514792	0.710556	1	5e-28	THTM	thiosulfate/3-mercaptopyruvate sulfurtransferase [EC:2.8.1.1 2.8.1.2]
K01011	ko04122	Sulfur relay system	KXJ17555.1	-1.11771	0.00222072	-0.213891	0.755993	0.514792	0.710556	1	5e-28	THTM	thiosulfate/3-mercaptopyruvate sulfurtransferase [EC:2.8.1.1 2.8.1.2]
K01011	ko01100	Metabolic pathways	KXJ17555.1	-1.11771	0.00222072	-0.213891	0.755993	0.514792	0.710556	1	5e-28	THTM	thiosulfate/3-mercaptopyruvate sulfurtransferase [EC:2.8.1.1 2.8.1.2]
K01011	ko00920	Sulfur metabolism	KXJ17555.1	-1.11771	0.00222072	-0.213891	0.755993	0.514792	0.710556	1	5e-28	THTM	thiosulfate/3-mercaptopyruvate sulfurtransferase [EC:2.8.1.1 2.8.1.2]
K01014	ko05204	Chemical carcinogenesis	KXJ18980.1	-0.143053	0.762638	0.0824874	0.915027	-0.358699	0.806803	0.99661	2e-48	ST1A1	aryl sulfotransferase [EC:2.8.2.1]
K01015	ko00140	Steroid hormone biosynthesis	KXJ24196.1	-0.382211	0.602021	-0.458972	0.65545	0.443205	0.868308	0.776471	2e-26	ST2B1	alcohol sulfotransferase [EC:2.8.2.2]
K01016	ko00140	Steroid hormone biosynthesis	KXJ25542.1	-1.36984	0.137423	0.241302	0.893917	1.23969	0.685297	1	2e-41	ST1E1	estrone sulfotransferase [EC:2.8.2.4]
K01017	ko00532	Glycosaminoglycan biosynthesis - chondroitin sulfate / dermatan sulfate	KXJ24554.1	-1.16639	0.250376	-0.589907	NA	1.63392	0.583507	0.769886	1e-35	CHSTB	chondroitin 4-sulfotransferase 11 [EC:2.8.2.5]
K01022	ko00533	Glycosaminoglycan biosynthesis - keratan sulfate	KXJ20582.1	-0.0613612	NA	-0.432137	NA	0.109227	0.984564	0.895377	1e-24	CHST1	keratan sulfate 6-sulfotransferase 1 [EC:2.8.2.21]
K01024	ko00534	Glycosaminoglycan biosynthesis - heparan sulfate / heparin	KXJ12163.1	-0.172965	0.478326	0.00976444	0.984534	-0.0683536	0.948057	0.948553	5e-73	HS3S1	[heparan sulfate]-glucosamine 3-sulfotransferase 1 [EC:2.8.2.23]
K01029	ko00072	Synthesis and degradation of ketone bodies	KXJ15867.1	-0.0942652	0.692443	-0.393278	0.0850068	0.0766364	0.934199	1	3e-70	SCOB	3-oxoacid CoA-transferase subunit B [EC:2.8.3.5]
K01029	ko00650	Butanoate metabolism	KXJ15867.1	-0.0942652	0.692443	-0.393278	0.0850068	0.0766364	0.934199	1	3e-70	SCOB	3-oxoacid CoA-transferase subunit B [EC:2.8.3.5]
K01029	ko00280	Valine, leucine and isoleucine degradation	KXJ15867.1	-0.0942652	0.692443	-0.393278	0.0850068	0.0766364	0.934199	1	3e-70	SCOB	3-oxoacid CoA-transferase subunit B [EC:2.8.3.5]
K01044	ko00983	Drug metabolism - other enzymes	KXJ27710.1	-0.578048	0.0630675	-0.0281726	0.969681	0.420005	0.702973	0.998236	3e-54	EST1	carboxylesterase 1 [EC:3.1.1.1]
K01044	ko01100	Metabolic pathways	KXJ27710.1	-0.578048	0.0630675	-0.0281726	0.969681	0.420005	0.702973	0.998236	3e-54	EST1	carboxylesterase 1 [EC:3.1.1.1]
K01045	ko01120	Microbial metabolism in diverse environments	KXJ09764.1	-0.224427	0.650388	0.28604	0.671578	0.119767	0.952663	0.985876	9e-41	PON2	arylesterase / paraoxonase [EC:3.1.1.2 3.1.8.1]
K01047	ko00591	Linoleic acid metabolism	KXJ10739.1	0.934242	0.0359305	1.00836	0.053432	-1.46888	0.161692	0.978261	6e-14	PA2G5	secretory phospholipase A2 [EC:3.1.1.4]
K01047	ko00565	Ether lipid metabolism	KXJ10739.1	0.934242	0.0359305	1.00836	0.053432	-1.46888	0.161692	0.978261	6e-14	PA2G5	secretory phospholipase A2 [EC:3.1.1.4]
K01047	ko01110	Biosynthesis of secondary metabolites	KXJ10739.1	0.934242	0.0359305	1.00836	0.053432	-1.46888	0.161692	0.978261	6e-14	PA2G5	secretory phospholipase A2 [EC:3.1.1.4]
K01047	ko00592	alpha-Linolenic acid metabolism	KXJ10739.1	0.934242	0.0359305	1.00836	0.053432	-1.46888	0.161692	0.978261	6e-14	PA2G5	secretory phospholipase A2 [EC:3.1.1.4]
K01047	ko01100	Metabolic pathways	KXJ10739.1	0.934242	0.0359305	1.00836	0.053432	-1.46888	0.161692	0.978261	6e-14	PA2G5	secretory phospholipase A2 [EC:3.1.1.4]
K01047	ko00564	Glycerophospholipid metabolism	KXJ10739.1	0.934242	0.0359305	1.00836	0.053432	-1.46888	0.161692	0.978261	6e-14	PA2G5	secretory phospholipase A2 [EC:3.1.1.4]
K01047	ko00590	Arachidonic acid metabolism	KXJ10739.1	0.934242	0.0359305	1.00836	0.053432	-1.46888	0.161692	0.978261	6e-14	PA2G5	secretory phospholipase A2 [EC:3.1.1.4]
K01047	ko04014	Ras signaling pathway	KXJ10739.1	0.934242	0.0359305	1.00836	0.053432	-1.46888	0.161692	0.978261	6e-14	PA2G5	secretory phospholipase A2 [EC:3.1.1.4]
K01047	ko04975	Fat digestion and absorption	KXJ10739.1	0.934242	0.0359305	1.00836	0.053432	-1.46888	0.161692	0.978261	6e-14	PA2G5	secretory phospholipase A2 [EC:3.1.1.4]
K01047	ko04270	Vascular smooth muscle contraction	KXJ10739.1	0.934242	0.0359305	1.00836	0.053432	-1.46888	0.161692	0.978261	6e-14	PA2G5	secretory phospholipase A2 [EC:3.1.1.4]
K01047	ko04972	Pancreatic secretion	KXJ10739.1	0.934242	0.0359305	1.00836	0.053432	-1.46888	0.161692	0.978261	6e-14	PA2G5	secretory phospholipase A2 [EC:3.1.1.4]
K01049	ko04725	Cholinergic synapse	KXJ29183.1	-0.792674	0.0524904	-0.509627	0.374127	1.18269	0.235399	0.971609	1e-68	ACES	acetylcholinesterase [EC:3.1.1.7]
K01049	ko00564	Glycerophospholipid metabolism	KXJ29183.1	-0.792674	0.0524904	-0.509627	0.374127	1.18269	0.235399	0.971609	1e-68	ACES	acetylcholinesterase [EC:3.1.1.7]
K01052	ko04979	Cholesterol metabolism	KXJ18069.1	-0.460401	0.27737	0.711477	0.138703	-0.314132	0.845943	0.997494	5e-98	LICH	lysosomal acid lipase/cholesteryl ester hydrolase [EC:3.1.1.13]
K01052	ko00100	Steroid biosynthesis	KXJ18069.1	-0.460401	0.27737	0.711477	0.138703	-0.314132	0.845943	0.997494	5e-98	LICH	lysosomal acid lipase/cholesteryl ester hydrolase [EC:3.1.1.13]
K01052	ko04142	Lysosome	KXJ18069.1	-0.460401	0.27737	0.711477	0.138703	-0.314132	0.845943	0.997494	5e-98	LICH	lysosomal acid lipase/cholesteryl ester hydrolase [EC:3.1.1.13]
K01054	ko00561	Glycerolipid metabolism	KXJ12223.1	-1.51733	2.62432e-05	-0.770768	0.112284	0.911788	0.404717	0.968051	4e-15	MGLL	acylglycerol lipase [EC:3.1.1.23]
K01054	ko04923	Regulation of lipolysis in adipocytes	KXJ12223.1	-1.51733	2.62432e-05	-0.770768	0.112284	0.911788	0.404717	0.968051	4e-15	MGLL	acylglycerol lipase [EC:3.1.1.23]
K01054	ko04723	Retrograde endocannabinoid signaling	KXJ12223.1	-1.51733	2.62432e-05	-0.770768	0.112284	0.911788	0.404717	0.968051	4e-15	MGLL	acylglycerol lipase [EC:3.1.1.23]
K01054	ko01100	Metabolic pathways	KXJ12223.1	-1.51733	2.62432e-05	-0.770768	0.112284	0.911788	0.404717	0.968051	4e-15	MGLL	acylglycerol lipase [EC:3.1.1.23]
K01059	ko03320	PPAR signaling pathway	KXJ16091.1	-0.566859	0.192258	0.311049	0.64405	0.208915	0.914201	0.993724	8e-46	LIPL	lipoprotein lipase [EC:3.1.1.34]
K01059	ko00561	Glycerolipid metabolism	KXJ16091.1	-0.566859	0.192258	0.311049	0.64405	0.208915	0.914201	0.993724	8e-46	LIPL	lipoprotein lipase [EC:3.1.1.34]
K01059	ko05010	Alzheimer's disease	KXJ16091.1	-0.566859	0.192258	0.311049	0.64405	0.208915	0.914201	0.993724	8e-46	LIPL	lipoprotein lipase [EC:3.1.1.34]
K01059	ko04979	Cholesterol metabolism	KXJ16091.1	-0.566859	0.192258	0.311049	0.64405	0.208915	0.914201	0.993724	8e-46	LIPL	lipoprotein lipase [EC:3.1.1.34]
K01062	ko00565	Ether lipid metabolism	KXJ19042.1	-1.55333	2.06361e-05	-0.564461	0.293731	0.675317	0.603662	0.74359	2e-28	PAFA2	platelet-activating factor acetylhydrolase [EC:3.1.1.47]
K01062	ko01100	Metabolic pathways	KXJ19042.1	-1.55333	2.06361e-05	-0.564461	0.293731	0.675317	0.603662	0.74359	2e-28	PAFA2	platelet-activating factor acetylhydrolase [EC:3.1.1.47]
K01062	ko01110	Biosynthesis of secondary metabolites	KXJ19042.1	-1.55333	2.06361e-05	-0.564461	0.293731	0.675317	0.603662	0.74359	2e-28	PAFA2	platelet-activating factor acetylhydrolase [EC:3.1.1.47]
K01062	ko01130	Biosynthesis of antibiotics	KXJ19042.1	-1.55333	2.06361e-05	-0.564461	0.293731	0.675317	0.603662	0.74359	2e-28	PAFA2	platelet-activating factor acetylhydrolase [EC:3.1.1.47]
K01068	ko01100	Metabolic pathways	KXJ12306.1	-0.634294	0.19098	-0.703606	0.251696	1.18462	0.319056	0.995249	6e-79	ACOT4	acyl-coenzyme A thioesterase 1/2/4 [EC:3.1.2.2]
K01068	ko01040	Biosynthesis of unsaturated fatty acids	KXJ12306.1	-0.634294	0.19098	-0.703606	0.251696	1.18462	0.319056	0.995249	6e-79	ACOT4	acyl-coenzyme A thioesterase 1/2/4 [EC:3.1.2.2]
K01068	ko00062	Fatty acid elongation	KXJ12306.1	-0.634294	0.19098	-0.703606	0.251696	1.18462	0.319056	0.995249	6e-79	ACOT4	acyl-coenzyme A thioesterase 1/2/4 [EC:3.1.2.2]
K01068	ko01110	Biosynthesis of secondary metabolites	KXJ12306.1	-0.634294	0.19098	-0.703606	0.251696	1.18462	0.319056	0.995249	6e-79	ACOT4	acyl-coenzyme A thioesterase 1/2/4 [EC:3.1.2.2]
K01069	ko00620	Pyruvate metabolism	KXJ22838.1	-0.121855	0.662698	-0.192054	0.600749	-0.00532922	0.996877	1	1e-68	GLO2C	hydroxyacylglutathione hydrolase [EC:3.1.2.6]
K01070	ko00680	Methane metabolism	KXJ26183.1	-0.171061	0.512749	-0.252306	0.445517	0.359536	0.62417	1	9e-108	SFGH	S-formylglutathione hydrolase [EC:3.1.2.12]
K01070	ko01120	Microbial metabolism in diverse environments	KXJ26183.1	-0.171061	0.512749	-0.252306	0.445517	0.359536	0.62417	1	9e-108	SFGH	S-formylglutathione hydrolase [EC:3.1.2.12]
K01070	ko01200	Carbon metabolism	KXJ26183.1	-0.171061	0.512749	-0.252306	0.445517	0.359536	0.62417	1	9e-108	SFGH	S-formylglutathione hydrolase [EC:3.1.2.12]
K01074	ko04142	Lysosome	KXJ27515.1	-0.612792	0.116122	0.181136	0.797583	0.796023	0.459362	0.986486	4e-13	PPT2A	palmitoyl-protein thioesterase [EC:3.1.2.22]
K01074	ko01212	Fatty acid metabolism	KXJ27515.1	-0.612792	0.116122	0.181136	0.797583	0.796023	0.459362	0.986486	4e-13	PPT2A	palmitoyl-protein thioesterase [EC:3.1.2.22]
K01074	ko01100	Metabolic pathways	KXJ27515.1	-0.612792	0.116122	0.181136	0.797583	0.796023	0.459362	0.986486	4e-13	PPT2A	palmitoyl-protein thioesterase [EC:3.1.2.22]
K01074	ko00062	Fatty acid elongation	KXJ27515.1	-0.612792	0.116122	0.181136	0.797583	0.796023	0.459362	0.986486	4e-13	PPT2A	palmitoyl-protein thioesterase [EC:3.1.2.22]
K01077	ko02020	Two-component system	KXJ24357.1	-1.08941	0.104752	0.0683373	0.963338	0.627997	0.812778	0.98855	3e-113	PPBT	alkaline phosphatase [EC:3.1.3.1]
K01077	ko00730	Thiamine metabolism	KXJ24357.1	-1.08941	0.104752	0.0683373	0.963338	0.627997	0.812778	0.98855	3e-113	PPBT	alkaline phosphatase [EC:3.1.3.1]
K01077	ko00790	Folate biosynthesis	KXJ24357.1	-1.08941	0.104752	0.0683373	0.963338	0.627997	0.812778	0.98855	3e-113	PPBT	alkaline phosphatase [EC:3.1.3.1]
K01077	ko01100	Metabolic pathways	KXJ24357.1	-1.08941	0.104752	0.0683373	0.963338	0.627997	0.812778	0.98855	3e-113	PPBT	alkaline phosphatase [EC:3.1.3.1]
K01078	ko01100	Metabolic pathways	KXJ22973.1	-0.62808	0.0339173	0.528342	0.155465	-0.108635	0.940325	0.982684	9e-15	PPA4	acid phosphatase [EC:3.1.3.2]
K01078	ko00740	Riboflavin metabolism	KXJ22973.1	-0.62808	0.0339173	0.528342	0.155465	-0.108635	0.940325	0.982684	9e-15	PPA4	acid phosphatase [EC:3.1.3.2]
K01078	ko00730	Thiamine metabolism	KXJ22973.1	-0.62808	0.0339173	0.528342	0.155465	-0.108635	0.940325	0.982684	9e-15	PPA4	acid phosphatase [EC:3.1.3.2]
K01079	ko01200	Carbon metabolism	KXJ20348.1	-0.724832	0.134982	-0.793004	0.183576	0.485859	0.792575	0.981481	1e-15	SERB	phosphoserine phosphatase [EC:3.1.3.3]
K01079	ko00680	Methane metabolism	KXJ20348.1	-0.724832	0.134982	-0.793004	0.183576	0.485859	0.792575	0.981481	1e-15	SERB	phosphoserine phosphatase [EC:3.1.3.3]
K01079	ko01120	Microbial metabolism in diverse environments	KXJ20348.1	-0.724832	0.134982	-0.793004	0.183576	0.485859	0.792575	0.981481	1e-15	SERB	phosphoserine phosphatase [EC:3.1.3.3]
K01079	ko01130	Biosynthesis of antibiotics	KXJ20348.1	-0.724832	0.134982	-0.793004	0.183576	0.485859	0.792575	0.981481	1e-15	SERB	phosphoserine phosphatase [EC:3.1.3.3]
K01079	ko01230	Biosynthesis of amino acids	KXJ20348.1	-0.724832	0.134982	-0.793004	0.183576	0.485859	0.792575	0.981481	1e-15	SERB	phosphoserine phosphatase [EC:3.1.3.3]
K01079	ko00260	Glycine, serine and threonine metabolism	KXJ20348.1	-0.724832	0.134982	-0.793004	0.183576	0.485859	0.792575	0.981481	1e-15	SERB	phosphoserine phosphatase [EC:3.1.3.3]
K01079	ko01100	Metabolic pathways	KXJ20348.1	-0.724832	0.134982	-0.793004	0.183576	0.485859	0.792575	0.981481	1e-15	SERB	phosphoserine phosphatase [EC:3.1.3.3]
K01080	ko00600	Sphingolipid metabolism	KXJ20868.1	-0.0480406	0.914756	0.191373	0.727124	0.307052	0.806108	0.996479	7e-42	PLPP1	phosphatidate phosphatase [EC:3.1.3.4]
K01080	ko00565	Ether lipid metabolism	KXJ20868.1	-0.0480406	0.914756	0.191373	0.727124	0.307052	0.806108	0.996479	7e-42	PLPP1	phosphatidate phosphatase [EC:3.1.3.4]
K01080	ko01100	Metabolic pathways	KXJ20868.1	-0.0480406	0.914756	0.191373	0.727124	0.307052	0.806108	0.996479	7e-42	PLPP1	phosphatidate phosphatase [EC:3.1.3.4]
K01080	ko01110	Biosynthesis of secondary metabolites	KXJ20868.1	-0.0480406	0.914756	0.191373	0.727124	0.307052	0.806108	0.996479	7e-42	PLPP1	phosphatidate phosphatase [EC:3.1.3.4]
K01080	ko00561	Glycerolipid metabolism	KXJ20868.1	-0.0480406	0.914756	0.191373	0.727124	0.307052	0.806108	0.996479	7e-42	PLPP1	phosphatidate phosphatase [EC:3.1.3.4]
K01080	ko00564	Glycerophospholipid metabolism	KXJ20868.1	-0.0480406	0.914756	0.191373	0.727124	0.307052	0.806108	0.996479	7e-42	PLPP1	phosphatidate phosphatase [EC:3.1.3.4]
K01080	ko04072	Phospholipase D signaling pathway	KXJ20868.1	-0.0480406	0.914756	0.191373	0.727124	0.307052	0.806108	0.996479	7e-42	PLPP1	phosphatidate phosphatase [EC:3.1.3.4]
K01080	ko04666	Fc gamma R-mediated phagocytosis	KXJ20868.1	-0.0480406	0.914756	0.191373	0.727124	0.307052	0.806108	0.996479	7e-42	PLPP1	phosphatidate phosphatase [EC:3.1.3.4]
K01080	ko05231	Choline metabolism in cancer	KXJ20868.1	-0.0480406	0.914756	0.191373	0.727124	0.307052	0.806108	0.996479	7e-42	PLPP1	phosphatidate phosphatase [EC:3.1.3.4]
K01080	ko04975	Fat digestion and absorption	KXJ20868.1	-0.0480406	0.914756	0.191373	0.727124	0.307052	0.806108	0.996479	7e-42	PLPP1	phosphatidate phosphatase [EC:3.1.3.4]
K01081	ko00230	Purine metabolism	KXJ08759.1	-0.713108	0.0150144	-0.574491	0.121877	0.295004	0.809623	1.0035	3e-59	5NT3	5'-nucleotidase [EC:3.1.3.5]
K01081	ko00760	Nicotinate and nicotinamide metabolism	KXJ08759.1	-0.713108	0.0150144	-0.574491	0.121877	0.295004	0.809623	1.0035	3e-59	5NT3	5'-nucleotidase [EC:3.1.3.5]
K01081	ko01110	Biosynthesis of secondary metabolites	KXJ08759.1	-0.713108	0.0150144	-0.574491	0.121877	0.295004	0.809623	1.0035	3e-59	5NT3	5'-nucleotidase [EC:3.1.3.5]
K01081	ko00240	Pyrimidine metabolism	KXJ08759.1	-0.713108	0.0150144	-0.574491	0.121877	0.295004	0.809623	1.0035	3e-59	5NT3	5'-nucleotidase [EC:3.1.3.5]
K01081	ko01100	Metabolic pathways	KXJ08759.1	-0.713108	0.0150144	-0.574491	0.121877	0.295004	0.809623	1.0035	3e-59	5NT3	5'-nucleotidase [EC:3.1.3.5]
K01082	ko01120	Microbial metabolism in diverse environments	KXJ29370.1	0.531144	0.0972476	-0.0955731	0.88519	0.14165	0.925805	1	2e-32	BPNT1	3'(2'), 5'-bisphosphate nucleotidase [EC:3.1.3.7]
K01082	ko01130	Biosynthesis of antibiotics	KXJ29370.1	0.531144	0.0972476	-0.0955731	0.88519	0.14165	0.925805	1	2e-32	BPNT1	3'(2'), 5'-bisphosphate nucleotidase [EC:3.1.3.7]
K01082	ko01100	Metabolic pathways	KXJ29370.1	0.531144	0.0972476	-0.0955731	0.88519	0.14165	0.925805	1	2e-32	BPNT1	3'(2'), 5'-bisphosphate nucleotidase [EC:3.1.3.7]
K01082	ko00920	Sulfur metabolism	KXJ29370.1	0.531144	0.0972476	-0.0955731	0.88519	0.14165	0.925805	1	2e-32	BPNT1	3'(2'), 5'-bisphosphate nucleotidase [EC:3.1.3.7]
K01091	ko01130	Biosynthesis of antibiotics	KXJ28132.1	0.0608493	0.925457	0.0321722	0.975862	-0.295083	0.883231	1.00424	7e-11	GPH	phosphoglycolate phosphatase [EC:3.1.3.18]
K01091	ko00630	Glyoxylate and dicarboxylate metabolism	KXJ28132.1	0.0608493	0.925457	0.0321722	0.975862	-0.295083	0.883231	1.00424	7e-11	GPH	phosphoglycolate phosphatase [EC:3.1.3.18]
K01091	ko01100	Metabolic pathways	KXJ28132.1	0.0608493	0.925457	0.0321722	0.975862	-0.295083	0.883231	1.00424	7e-11	GPH	phosphoglycolate phosphatase [EC:3.1.3.18]
K01091	ko01110	Biosynthesis of secondary metabolites	KXJ28132.1	0.0608493	0.925457	0.0321722	0.975862	-0.295083	0.883231	1.00424	7e-11	GPH	phosphoglycolate phosphatase [EC:3.1.3.18]
K01092	ko00562	Inositol phosphate metabolism	KXJ10834.1	-0.366525	0.0628763	-0.294504	0.260492	0.000619236	0.999478	1	8e-34	SUHB	myo-inositol-1(or 4)-monophosphatase [EC:3.1.3.25]
K01092	ko01100	Metabolic pathways	KXJ10834.1	-0.366525	0.0628763	-0.294504	0.260492	0.000619236	0.999478	1	8e-34	SUHB	myo-inositol-1(or 4)-monophosphatase [EC:3.1.3.25]
K01092	ko04070	Phosphatidylinositol signaling system	KXJ10834.1	-0.366525	0.0628763	-0.294504	0.260492	0.000619236	0.999478	1	8e-34	SUHB	myo-inositol-1(or 4)-monophosphatase [EC:3.1.3.25]
K01092	ko00521	Streptomycin biosynthesis	KXJ10834.1	-0.366525	0.0628763	-0.294504	0.260492	0.000619236	0.999478	1	8e-34	SUHB	myo-inositol-1(or 4)-monophosphatase [EC:3.1.3.25]
K01099	ko04070	Phosphatidylinositol signaling system	KXJ15472.1	0.315563	0.046375	0.31018	0.110733	-0.524329	0.156381	0.582222	3e-109	OCRL	inositol polyphosphate 5-phosphatase INPP5B/F [EC:3.1.3.36]
K01099	ko00562	Inositol phosphate metabolism	KXJ15472.1	0.315563	0.046375	0.31018	0.110733	-0.524329	0.156381	0.582222	3e-109	OCRL	inositol polyphosphate 5-phosphatase INPP5B/F [EC:3.1.3.36]
K01099	ko01100	Metabolic pathways	KXJ15472.1	0.315563	0.046375	0.31018	0.110733	-0.524329	0.156381	0.582222	3e-109	OCRL	inositol polyphosphate 5-phosphatase INPP5B/F [EC:3.1.3.36]
K01106	ko01100	Metabolic pathways	KXJ17018.1	0.366107	0.16717	0.113093	0.815774	-0.449589	0.576559	0.986607	5e-59	INP5K	inositol-1,4,5-trisphosphate 5-phosphatase [EC:3.1.3.56]
K01106	ko00562	Inositol phosphate metabolism	KXJ17018.1	0.366107	0.16717	0.113093	0.815774	-0.449589	0.576559	0.986607	5e-59	INP5K	inositol-1,4,5-trisphosphate 5-phosphatase [EC:3.1.3.56]
K01106	ko04070	Phosphatidylinositol signaling system	KXJ17018.1	0.366107	0.16717	0.113093	0.815774	-0.449589	0.576559	0.986607	5e-59	INP5K	inositol-1,4,5-trisphosphate 5-phosphatase [EC:3.1.3.56]
K01109	ko00562	Inositol phosphate metabolism	KXJ23912.1	-0.105632	0.697678	-0.0334857	0.943804	-0.0379355	0.971343	0.989177	1e-140	INP4B	inositol polyphosphate-4-phosphatase [EC:3.1.3.66]
K01109	ko04070	Phosphatidylinositol signaling system	KXJ23912.1	-0.105632	0.697678	-0.0334857	0.943804	-0.0379355	0.971343	0.989177	1e-140	INP4B	inositol polyphosphate-4-phosphatase [EC:3.1.3.66]
K01109	ko01100	Metabolic pathways	KXJ23912.1	-0.105632	0.697678	-0.0334857	0.943804	-0.0379355	0.971343	0.989177	1e-140	INP4B	inositol polyphosphate-4-phosphatase [EC:3.1.3.66]
K01110	ko04212	Longevity regulating pathway - worm	KXJ22445.1	0.19782	0.451829	0.101836	0.815596	0.117366	0.914201	0.932836	2e-51	PTEN	phosphatidylinositol-3,4,5-trisphosphate 3-phosphatase and dual-specificity protein phosphatase PTEN [EC:3.1.3.16 3.1.3.48 3.1.3.67]
K01110	ko05206	MicroRNAs in cancer	KXJ22445.1	0.19782	0.451829	0.101836	0.815596	0.117366	0.914201	0.932836	2e-51	PTEN	phosphatidylinositol-3,4,5-trisphosphate 3-phosphatase and dual-specificity protein phosphatase PTEN [EC:3.1.3.16 3.1.3.48 3.1.3.67]
K01110	ko04140	Autophagy - animal	KXJ22445.1	0.19782	0.451829	0.101836	0.815596	0.117366	0.914201	0.932836	2e-51	PTEN	phosphatidylinositol-3,4,5-trisphosphate 3-phosphatase and dual-specificity protein phosphatase PTEN [EC:3.1.3.16 3.1.3.48 3.1.3.67]
K01110	ko04115	p53 signaling pathway	KXJ22445.1	0.19782	0.451829	0.101836	0.815596	0.117366	0.914201	0.932836	2e-51	PTEN	phosphatidylinositol-3,4,5-trisphosphate 3-phosphatase and dual-specificity protein phosphatase PTEN [EC:3.1.3.16 3.1.3.48 3.1.3.67]
K01110	ko04151	PI3K-Akt signaling pathway	KXJ22445.1	0.19782	0.451829	0.101836	0.815596	0.117366	0.914201	0.932836	2e-51	PTEN	phosphatidylinositol-3,4,5-trisphosphate 3-phosphatase and dual-specificity protein phosphatase PTEN [EC:3.1.3.16 3.1.3.48 3.1.3.67]
K01110	ko04218	Cellular senescence	KXJ22445.1	0.19782	0.451829	0.101836	0.815596	0.117366	0.914201	0.932836	2e-51	PTEN	phosphatidylinositol-3,4,5-trisphosphate 3-phosphatase and dual-specificity protein phosphatase PTEN [EC:3.1.3.16 3.1.3.48 3.1.3.67]
K01110	ko00562	Inositol phosphate metabolism	KXJ22445.1	0.19782	0.451829	0.101836	0.815596	0.117366	0.914201	0.932836	2e-51	PTEN	phosphatidylinositol-3,4,5-trisphosphate 3-phosphatase and dual-specificity protein phosphatase PTEN [EC:3.1.3.16 3.1.3.48 3.1.3.67]
K01110	ko04150	mTOR signaling pathway	KXJ22445.1	0.19782	0.451829	0.101836	0.815596	0.117366	0.914201	0.932836	2e-51	PTEN	phosphatidylinositol-3,4,5-trisphosphate 3-phosphatase and dual-specificity protein phosphatase PTEN [EC:3.1.3.16 3.1.3.48 3.1.3.67]
K01110	ko05161	Hepatitis B	KXJ22445.1	0.19782	0.451829	0.101836	0.815596	0.117366	0.914201	0.932836	2e-51	PTEN	phosphatidylinositol-3,4,5-trisphosphate 3-phosphatase and dual-specificity protein phosphatase PTEN [EC:3.1.3.16 3.1.3.48 3.1.3.67]
K01110	ko04070	Phosphatidylinositol signaling system	KXJ22445.1	0.19782	0.451829	0.101836	0.815596	0.117366	0.914201	0.932836	2e-51	PTEN	phosphatidylinositol-3,4,5-trisphosphate 3-phosphatase and dual-specificity protein phosphatase PTEN [EC:3.1.3.16 3.1.3.48 3.1.3.67]
K01110	ko04068	FoxO signaling pathway	KXJ22445.1	0.19782	0.451829	0.101836	0.815596	0.117366	0.914201	0.932836	2e-51	PTEN	phosphatidylinositol-3,4,5-trisphosphate 3-phosphatase and dual-specificity protein phosphatase PTEN [EC:3.1.3.16 3.1.3.48 3.1.3.67]
K01110	ko04510	Focal adhesion	KXJ22445.1	0.19782	0.451829	0.101836	0.815596	0.117366	0.914201	0.932836	2e-51	PTEN	phosphatidylinositol-3,4,5-trisphosphate 3-phosphatase and dual-specificity protein phosphatase PTEN [EC:3.1.3.16 3.1.3.48 3.1.3.67]
K01110	ko01521	EGFR tyrosine kinase inhibitor resistance	KXJ22445.1	0.19782	0.451829	0.101836	0.815596	0.117366	0.914201	0.932836	2e-51	PTEN	phosphatidylinositol-3,4,5-trisphosphate 3-phosphatase and dual-specificity protein phosphatase PTEN [EC:3.1.3.16 3.1.3.48 3.1.3.67]
K01110	ko05214	Glioma	KXJ22445.1	0.19782	0.451829	0.101836	0.815596	0.117366	0.914201	0.932836	2e-51	PTEN	phosphatidylinositol-3,4,5-trisphosphate 3-phosphatase and dual-specificity protein phosphatase PTEN [EC:3.1.3.16 3.1.3.48 3.1.3.67]
K01110	ko05225	Hepatocellular carcinoma	KXJ22445.1	0.19782	0.451829	0.101836	0.815596	0.117366	0.914201	0.932836	2e-51	PTEN	phosphatidylinositol-3,4,5-trisphosphate 3-phosphatase and dual-specificity protein phosphatase PTEN [EC:3.1.3.16 3.1.3.48 3.1.3.67]
K01110	ko05200	Pathways in cancer	KXJ22445.1	0.19782	0.451829	0.101836	0.815596	0.117366	0.914201	0.932836	2e-51	PTEN	phosphatidylinositol-3,4,5-trisphosphate 3-phosphatase and dual-specificity protein phosphatase PTEN [EC:3.1.3.16 3.1.3.48 3.1.3.67]
K01110	ko04931	Insulin resistance	KXJ22445.1	0.19782	0.451829	0.101836	0.815596	0.117366	0.914201	0.932836	2e-51	PTEN	phosphatidylinositol-3,4,5-trisphosphate 3-phosphatase and dual-specificity protein phosphatase PTEN [EC:3.1.3.16 3.1.3.48 3.1.3.67]
K01110	ko05215	Prostate cancer	KXJ22445.1	0.19782	0.451829	0.101836	0.815596	0.117366	0.914201	0.932836	2e-51	PTEN	phosphatidylinositol-3,4,5-trisphosphate 3-phosphatase and dual-specificity protein phosphatase PTEN [EC:3.1.3.16 3.1.3.48 3.1.3.67]
K01110	ko05218	Melanoma	KXJ22445.1	0.19782	0.451829	0.101836	0.815596	0.117366	0.914201	0.932836	2e-51	PTEN	phosphatidylinositol-3,4,5-trisphosphate 3-phosphatase and dual-specificity protein phosphatase PTEN [EC:3.1.3.16 3.1.3.48 3.1.3.67]
K01110	ko05165	Human papillomavirus infection	KXJ22445.1	0.19782	0.451829	0.101836	0.815596	0.117366	0.914201	0.932836	2e-51	PTEN	phosphatidylinositol-3,4,5-trisphosphate 3-phosphatase and dual-specificity protein phosphatase PTEN [EC:3.1.3.16 3.1.3.48 3.1.3.67]
K01110	ko05213	Endometrial cancer	KXJ22445.1	0.19782	0.451829	0.101836	0.815596	0.117366	0.914201	0.932836	2e-51	PTEN	phosphatidylinositol-3,4,5-trisphosphate 3-phosphatase and dual-specificity protein phosphatase PTEN [EC:3.1.3.16 3.1.3.48 3.1.3.67]
K01110	ko05230	Central carbon metabolism in cancer	KXJ22445.1	0.19782	0.451829	0.101836	0.815596	0.117366	0.914201	0.932836	2e-51	PTEN	phosphatidylinositol-3,4,5-trisphosphate 3-phosphatase and dual-specificity protein phosphatase PTEN [EC:3.1.3.16 3.1.3.48 3.1.3.67]
K01110	ko05224	Breast cancer	KXJ22445.1	0.19782	0.451829	0.101836	0.815596	0.117366	0.914201	0.932836	2e-51	PTEN	phosphatidylinositol-3,4,5-trisphosphate 3-phosphatase and dual-specificity protein phosphatase PTEN [EC:3.1.3.16 3.1.3.48 3.1.3.67]
K01110	ko05222	Small cell lung cancer	KXJ22445.1	0.19782	0.451829	0.101836	0.815596	0.117366	0.914201	0.932836	2e-51	PTEN	phosphatidylinositol-3,4,5-trisphosphate 3-phosphatase and dual-specificity protein phosphatase PTEN [EC:3.1.3.16 3.1.3.48 3.1.3.67]
K01110	ko04071	Sphingolipid signaling pathway	KXJ22445.1	0.19782	0.451829	0.101836	0.815596	0.117366	0.914201	0.932836	2e-51	PTEN	phosphatidylinositol-3,4,5-trisphosphate 3-phosphatase and dual-specificity protein phosphatase PTEN [EC:3.1.3.16 3.1.3.48 3.1.3.67]
K01115	ko00564	Glycerophospholipid metabolism	KXJ26390.1	-1.30671	0.0141161	-0.646295	0.411149	0.514671	0.819343	0.967846	0	PLD2	phospholipase D1/2 [EC:3.1.4.4]
K01115	ko04912	GnRH signaling pathway	KXJ26390.1	-1.30671	0.0141161	-0.646295	0.411149	0.514671	0.819343	0.967846	0	PLD2	phospholipase D1/2 [EC:3.1.4.4]
K01115	ko04666	Fc gamma R-mediated phagocytosis	KXJ26390.1	-1.30671	0.0141161	-0.646295	0.411149	0.514671	0.819343	0.967846	0	PLD2	phospholipase D1/2 [EC:3.1.4.4]
K01115	ko01100	Metabolic pathways	KXJ26390.1	-1.30671	0.0141161	-0.646295	0.411149	0.514671	0.819343	0.967846	0	PLD2	phospholipase D1/2 [EC:3.1.4.4]
K01115	ko04072	Phospholipase D signaling pathway	KXJ26390.1	-1.30671	0.0141161	-0.646295	0.411149	0.514671	0.819343	0.967846	0	PLD2	phospholipase D1/2 [EC:3.1.4.4]
K01115	ko01110	Biosynthesis of secondary metabolites	KXJ26390.1	-1.30671	0.0141161	-0.646295	0.411149	0.514671	0.819343	0.967846	0	PLD2	phospholipase D1/2 [EC:3.1.4.4]
K01115	ko04024	cAMP signaling pathway	KXJ26390.1	-1.30671	0.0141161	-0.646295	0.411149	0.514671	0.819343	0.967846	0	PLD2	phospholipase D1/2 [EC:3.1.4.4]
K01115	ko04724	Glutamatergic synapse	KXJ26390.1	-1.30671	0.0141161	-0.646295	0.411149	0.514671	0.819343	0.967846	0	PLD2	phospholipase D1/2 [EC:3.1.4.4]
K01115	ko05231	Choline metabolism in cancer	KXJ26390.1	-1.30671	0.0141161	-0.646295	0.411149	0.514671	0.819343	0.967846	0	PLD2	phospholipase D1/2 [EC:3.1.4.4]
K01115	ko00565	Ether lipid metabolism	KXJ26390.1	-1.30671	0.0141161	-0.646295	0.411149	0.514671	0.819343	0.967846	0	PLD2	phospholipase D1/2 [EC:3.1.4.4]
K01115	ko04144	Endocytosis	KXJ26390.1	-1.30671	0.0141161	-0.646295	0.411149	0.514671	0.819343	0.967846	0	PLD2	phospholipase D1/2 [EC:3.1.4.4]
K01115	ko04071	Sphingolipid signaling pathway	KXJ26390.1	-1.30671	0.0141161	-0.646295	0.411149	0.514671	0.819343	0.967846	0	PLD2	phospholipase D1/2 [EC:3.1.4.4]
K01115	ko04014	Ras signaling pathway	KXJ26390.1	-1.30671	0.0141161	-0.646295	0.411149	0.514671	0.819343	0.967846	0	PLD2	phospholipase D1/2 [EC:3.1.4.4]
K01125	ko04142	Lysosome	KXJ22086.1	0.121759	0.736299	0.404493	0.283732	-0.387421	0.69589	0.814313	1e-124	NAGPA	N-acetylglucosamine-1-phosphodiester alpha-N-acetylglucosaminidase [EC:3.1.4.45]
K01126	ko00564	Glycerophospholipid metabolism	KXJ28574.1	0.34575	0.471684	-0.0804848	0.92934	0.0555913	0.97901	1.07692	5e-19	UGPQ	glycerophosphoryl diester phosphodiesterase [EC:3.1.4.46]
K01127	ko00563	Glycosylphosphatidylinositol (GPI)-anchor biosynthesis	KXJ20398.1	0.253437	0.479516	1.06289	0.000666374	-0.749096	0.359875	0.971429	4e-162	PHLD	glycosylphosphatidylinositol phospholipase D [EC:3.1.4.50]
K01130	ko00600	Sphingolipid metabolism	KXJ26701.1	0.144688	0.911109	0.0159275	0.993889	-0.841005	0.819343	1.03731	1e-33	ARS	arylsulfatase [EC:3.1.6.1]
K01130	ko00140	Steroid hormone biosynthesis	KXJ26701.1	0.144688	0.911109	0.0159275	0.993889	-0.841005	0.819343	1.03731	1e-33	ARS	arylsulfatase [EC:3.1.6.1]
K01131	ko00140	Steroid hormone biosynthesis	KXJ23515.1	-2.57899	0.000373674	-0.0184401	0.991854	1.18084	0.651627	1	3e-153	STS	steryl-sulfatase [EC:3.1.6.2]
K01132	ko04142	Lysosome	KXJ15722.1	-1.30336	1.57665e-07	-0.69586	0.0173295	1.3491	0.00909158	1	2e-67	GALNS	N-acetylgalactosamine-6-sulfatase [EC:3.1.6.4]
K01132	ko00531	Glycosaminoglycan degradation	KXJ15722.1	-1.30336	1.57665e-07	-0.69586	0.0173295	1.3491	0.00909158	1	2e-67	GALNS	N-acetylgalactosamine-6-sulfatase [EC:3.1.6.4]
K01132	ko01100	Metabolic pathways	KXJ15722.1	-1.30336	1.57665e-07	-0.69586	0.0173295	1.3491	0.00909158	1	2e-67	GALNS	N-acetylgalactosamine-6-sulfatase [EC:3.1.6.4]
K01134	ko04142	Lysosome	KXJ14627.1	-1.12326	0.264537	-0.856561	0.559658	0.684723	0.86597	0.996055	2e-35	ARSA	arylsulfatase A [EC:3.1.6.8]
K01134	ko00600	Sphingolipid metabolism	KXJ14627.1	-1.12326	0.264537	-0.856561	0.559658	0.684723	0.86597	0.996055	2e-35	ARSA	arylsulfatase A [EC:3.1.6.8]
K01136	ko01100	Metabolic pathways	KXJ25876.1	-0.236641	0.585849	0.235132	0.706104	0.0760287	0.965826	0.938406	2e-159	IDS	iduronate 2-sulfatase [EC:3.1.6.13]
K01136	ko04142	Lysosome	KXJ25876.1	-0.236641	0.585849	0.235132	0.706104	0.0760287	0.965826	0.938406	2e-159	IDS	iduronate 2-sulfatase [EC:3.1.6.13]
K01136	ko00531	Glycosaminoglycan degradation	KXJ25876.1	-0.236641	0.585849	0.235132	0.706104	0.0760287	0.965826	0.938406	2e-159	IDS	iduronate 2-sulfatase [EC:3.1.6.13]
K01142	ko03410	Base excision repair	KXJ27510.1	-0.13708	0.755233	0.0350257	0.963524	-0.0556352	0.973618	1.00727	3e-54	EXOA	exodeoxyribonuclease III [EC:3.1.11.2]
K01148	ko03018	RNA degradation	KXJ17814.1	0.0361304	0.91437	-0.314108	0.338518	0.154603	0.884116	1.00752	7e-29	TRIMR	poly(A)-specific ribonuclease [EC:3.1.13.4]
K01151	ko03410	Base excision repair	KXJ26632.1	-0.956463	0.0660811	-0.113031	0.914128	0.9211	0.558341	1	1e-100	END4	deoxyribonuclease IV [EC:3.1.21.2]
K01164	ko03013	RNA transport	KXJ21203.1	0.194091	0.636858	-0.385314	0.453455	0.084812	0.95883	0.962891	1e-122	POP1	ribonuclease P/MRP protein subunit POP1 [EC:3.1.26.5]
K01164	ko03008	Ribosome biogenesis in eukaryotes	KXJ21203.1	0.194091	0.636858	-0.385314	0.453455	0.084812	0.95883	0.962891	1e-122	POP1	ribonuclease P/MRP protein subunit POP1 [EC:3.1.26.5]
K01165	ko05160	Hepatitis C	KXJ28713.1	-0.374906	0.460509	0.0835237	0.929652	0.121056	0.955875	1.01497	9e-42	RN5A	ribonuclease L
K01165	ko05164	Influenza A	KXJ28713.1	-0.374906	0.460509	0.0835237	0.929652	0.121056	0.955875	1.01497	9e-42	RN5A	ribonuclease L
K01165	ko05168	Herpes simplex infection	KXJ28713.1	-0.374906	0.460509	0.0835237	0.929652	0.121056	0.955875	1.01497	9e-42	RN5A	ribonuclease L
K01165	ko04621	NOD-like receptor signaling pathway	KXJ28713.1	-0.374906	0.460509	0.0835237	0.929652	0.121056	0.955875	1.01497	9e-42	RN5A	ribonuclease L
K01173	ko04210	Apoptosis	KXJ24775.1	0.624006	0.0256892	0.0696338	0.912629	0.126796	0.927426	1.00621	3e-56	PNU1	endonuclease G, mitochondrial
K01179	ko00500	Starch and sucrose metabolism	KXJ18455.1	1.12029	NA	0.899384	NA	-0.67007	NA	1.00406	1e-78	GUN23	endoglucanase [EC:3.2.1.4]
K01179	ko01100	Metabolic pathways	KXJ18455.1	1.12029	NA	0.899384	NA	-0.67007	NA	1.00406	1e-78	GUN23	endoglucanase [EC:3.2.1.4]
K01183	ko00520	Amino sugar and nucleotide sugar metabolism	KXJ26523.1	1.16495	0.149629	1.52965	0.102023	-1.1767	0.651017	1.00251	2e-32	CHIB1	chitinase [EC:3.2.1.14]
K01183	ko01100	Metabolic pathways	KXJ26523.1	1.16495	0.149629	1.52965	0.102023	-1.1767	0.651017	1.00251	2e-32	CHIB1	chitinase [EC:3.2.1.14]
K01187	ko00052	Galactose metabolism	KXJ28629.1	-1.5079	0.0281479	0.184683	0.899441	0.529301	0.857828	0.972758	3e-114	AGDC	alpha-glucosidase [EC:3.2.1.20]
K01187	ko01100	Metabolic pathways	KXJ28629.1	-1.5079	0.0281479	0.184683	0.899441	0.529301	0.857828	0.972758	3e-114	AGDC	alpha-glucosidase [EC:3.2.1.20]
K01187	ko00500	Starch and sucrose metabolism	KXJ28629.1	-1.5079	0.0281479	0.184683	0.899441	0.529301	0.857828	0.972758	3e-114	AGDC	alpha-glucosidase [EC:3.2.1.20]
K01188	ko00500	Starch and sucrose metabolism	KXJ21201.1	-2.7444	1.77358e-09	-1.45866	0.00514681	1.9714	0.0814939	1	6e-89	BGL28	beta-glucosidase [EC:3.2.1.21]
K01188	ko00460	Cyanoamino acid metabolism	KXJ21201.1	-2.7444	1.77358e-09	-1.45866	0.00514681	1.9714	0.0814939	1	6e-89	BGL28	beta-glucosidase [EC:3.2.1.21]
K01188	ko00940	Phenylpropanoid biosynthesis	KXJ21201.1	-2.7444	1.77358e-09	-1.45866	0.00514681	1.9714	0.0814939	1	6e-89	BGL28	beta-glucosidase [EC:3.2.1.21]
K01188	ko01110	Biosynthesis of secondary metabolites	KXJ21201.1	-2.7444	1.77358e-09	-1.45866	0.00514681	1.9714	0.0814939	1	6e-89	BGL28	beta-glucosidase [EC:3.2.1.21]
K01188	ko01100	Metabolic pathways	KXJ21201.1	-2.7444	1.77358e-09	-1.45866	0.00514681	1.9714	0.0814939	1	6e-89	BGL28	beta-glucosidase [EC:3.2.1.21]
K01189	ko00561	Glycerolipid metabolism	KXJ25953.1	-0.511334	0.375565	0.391248	0.648403	-0.479499	0.817867	0.948718	5e-123	AGAL	alpha-galactosidase [EC:3.2.1.22]
K01189	ko00600	Sphingolipid metabolism	KXJ25953.1	-0.511334	0.375565	0.391248	0.648403	-0.479499	0.817867	0.948718	5e-123	AGAL	alpha-galactosidase [EC:3.2.1.22]
K01189	ko00603	Glycosphingolipid biosynthesis - globo and isoglobo series	KXJ25953.1	-0.511334	0.375565	0.391248	0.648403	-0.479499	0.817867	0.948718	5e-123	AGAL	alpha-galactosidase [EC:3.2.1.22]
K01189	ko04142	Lysosome	KXJ25953.1	-0.511334	0.375565	0.391248	0.648403	-0.479499	0.817867	0.948718	5e-123	AGAL	alpha-galactosidase [EC:3.2.1.22]
K01189	ko00052	Galactose metabolism	KXJ25953.1	-0.511334	0.375565	0.391248	0.648403	-0.479499	0.817867	0.948718	5e-123	AGAL	alpha-galactosidase [EC:3.2.1.22]
K01192	ko04142	Lysosome	KXJ24569.1	-0.509732	0.168955	0.152558	0.821709	0.345771	0.808003	1	1e-103	MANBA	beta-mannosidase [EC:3.2.1.25]
K01192	ko00511	Other glycan degradation	KXJ24569.1	-0.509732	0.168955	0.152558	0.821709	0.345771	0.808003	1	1e-103	MANBA	beta-mannosidase [EC:3.2.1.25]
K01194	ko01100	Metabolic pathways	KXJ17468.1	-1.3764	0.0133946	-0.0341378	0.980192	0.380206	0.883806	1	3e-86	TREA	alpha,alpha-trehalase [EC:3.2.1.28]
K01194	ko00500	Starch and sucrose metabolism	KXJ17468.1	-1.3764	0.0133946	-0.0341378	0.980192	0.380206	0.883806	1	3e-86	TREA	alpha,alpha-trehalase [EC:3.2.1.28]
K01195	ko00860	Porphyrin and chlorophyll metabolism	KXJ18157.1	-0.478345	0.286023	-1.2237	0.00560668	0.144905	0.943481	0.973765	0	BGLR	beta-glucuronidase [EC:3.2.1.31]
K01195	ko00944	Flavone and flavonol biosynthesis	KXJ18157.1	-0.478345	0.286023	-1.2237	0.00560668	0.144905	0.943481	0.973765	0	BGLR	beta-glucuronidase [EC:3.2.1.31]
K01195	ko00983	Drug metabolism - other enzymes	KXJ18157.1	-0.478345	0.286023	-1.2237	0.00560668	0.144905	0.943481	0.973765	0	BGLR	beta-glucuronidase [EC:3.2.1.31]
K01195	ko01110	Biosynthesis of secondary metabolites	KXJ18157.1	-0.478345	0.286023	-1.2237	0.00560668	0.144905	0.943481	0.973765	0	BGLR	beta-glucuronidase [EC:3.2.1.31]
K01195	ko00531	Glycosaminoglycan degradation	KXJ18157.1	-0.478345	0.286023	-1.2237	0.00560668	0.144905	0.943481	0.973765	0	BGLR	beta-glucuronidase [EC:3.2.1.31]
K01195	ko04142	Lysosome	KXJ18157.1	-0.478345	0.286023	-1.2237	0.00560668	0.144905	0.943481	0.973765	0	BGLR	beta-glucuronidase [EC:3.2.1.31]
K01195	ko00040	Pentose and glucuronate interconversions	KXJ18157.1	-0.478345	0.286023	-1.2237	0.00560668	0.144905	0.943481	0.973765	0	BGLR	beta-glucuronidase [EC:3.2.1.31]
K01195	ko01100	Metabolic pathways	KXJ18157.1	-0.478345	0.286023	-1.2237	0.00560668	0.144905	0.943481	0.973765	0	BGLR	beta-glucuronidase [EC:3.2.1.31]
K01196	ko00500	Starch and sucrose metabolism	KXJ21925.1	-0.143932	0.70868	0.012536	0.986403	-0.165482	0.909605	1.00772	0	GDE	glycogen debranching enzyme [EC:2.4.1.25 3.2.1.33]
K01196	ko01110	Biosynthesis of secondary metabolites	KXJ21925.1	-0.143932	0.70868	0.012536	0.986403	-0.165482	0.909605	1.00772	0	GDE	glycogen debranching enzyme [EC:2.4.1.25 3.2.1.33]
K01196	ko01100	Metabolic pathways	KXJ21925.1	-0.143932	0.70868	0.012536	0.986403	-0.165482	0.909605	1.00772	0	GDE	glycogen debranching enzyme [EC:2.4.1.25 3.2.1.33]
K01197	ko01100	Metabolic pathways	KXJ19790.1	-0.246301	0.66696	1.03868	0.0476151	-0.936317	0.479997	0.94964	6e-67	HYAL3	hyaluronoglucosaminidase [EC:3.2.1.35]
K01197	ko00531	Glycosaminoglycan degradation	KXJ19790.1	-0.246301	0.66696	1.03868	0.0476151	-0.936317	0.479997	0.94964	6e-67	HYAL3	hyaluronoglucosaminidase [EC:3.2.1.35]
K01201	ko00600	Sphingolipid metabolism	KXJ28895.1	-0.251241	0.635332	-0.0608486	0.949215	-0.193975	0.926087	0.978927	5e-137	GLCM3	glucosylceramidase [EC:3.2.1.45]
K01201	ko01100	Metabolic pathways	KXJ28895.1	-0.251241	0.635332	-0.0608486	0.949215	-0.193975	0.926087	0.978927	5e-137	GLCM3	glucosylceramidase [EC:3.2.1.45]
K01201	ko00511	Other glycan degradation	KXJ28895.1	-0.251241	0.635332	-0.0608486	0.949215	-0.193975	0.926087	0.978927	5e-137	GLCM3	glucosylceramidase [EC:3.2.1.45]
K01201	ko04142	Lysosome	KXJ28895.1	-0.251241	0.635332	-0.0608486	0.949215	-0.193975	0.926087	0.978927	5e-137	GLCM3	glucosylceramidase [EC:3.2.1.45]
K01204	ko00603	Glycosphingolipid biosynthesis - globo and isoglobo series	KXJ25958.1	-0.592335	0.119212	0.0573369	0.943804	0.287966	0.852748	0.980535	1e-146	NAGAB	alpha-N-acetylgalactosaminidase [EC:3.2.1.49]
K01204	ko04142	Lysosome	KXJ25958.1	-0.592335	0.119212	0.0573369	0.943804	0.287966	0.852748	0.980535	1e-146	NAGAB	alpha-N-acetylgalactosaminidase [EC:3.2.1.49]
K01205	ko00531	Glycosaminoglycan degradation	KXJ18437.1	-0.785993	0.0885239	0.47969	0.483348	0.0741347	0.973958	0.956576	0	NAGLU	alpha-N-acetylglucosaminidase [EC:3.2.1.50]
K01205	ko01100	Metabolic pathways	KXJ18437.1	-0.785993	0.0885239	0.47969	0.483348	0.0741347	0.973958	0.956576	0	NAGLU	alpha-N-acetylglucosaminidase [EC:3.2.1.50]
K01205	ko04142	Lysosome	KXJ18437.1	-0.785993	0.0885239	0.47969	0.483348	0.0741347	0.973958	0.956576	0	NAGLU	alpha-N-acetylglucosaminidase [EC:3.2.1.50]
K01206	ko00511	Other glycan degradation	KXJ23102.1	-1.53512	0.000323146	0.473868	0.491742	0.316065	0.87753	0.987854	2e-127	FUCO	alpha-L-fucosidase [EC:3.2.1.51]
K01217	ko00531	Glycosaminoglycan degradation	KXJ20461.1	-0.745949	0.157028	0.128688	0.903615	0.00305381	0.999353	1.00613	6e-152	IDUA	L-iduronidase [EC:3.2.1.76]
K01217	ko04142	Lysosome	KXJ20461.1	-0.745949	0.157028	0.128688	0.903615	0.00305381	0.999353	1.00613	6e-152	IDUA	L-iduronidase [EC:3.2.1.76]
K01217	ko01100	Metabolic pathways	KXJ20461.1	-0.745949	0.157028	0.128688	0.903615	0.00305381	0.999353	1.00613	6e-152	IDUA	L-iduronidase [EC:3.2.1.76]
K01227	ko00511	Other glycan degradation	KXJ21686.1	0.223352	0.478931	-0.144843	0.773864	0.0982188	0.941167	1.04488	3e-126	ENASE	mannosyl-glycoprotein endo-beta-N-acetylglucosaminidase [EC:3.2.1.96]
K01228	ko04141	Protein processing in endoplasmic reticulum	KXJ23484.1	0.142713	0.595762	-0.3836	0.192188	-0.359062	0.638411	0.965779	0	GCS2	mannosyl-oligosaccharide glucosidase [EC:3.2.1.106]
K01228	ko01100	Metabolic pathways	KXJ23484.1	0.142713	0.595762	-0.3836	0.192188	-0.359062	0.638411	0.965779	0	GCS2	mannosyl-oligosaccharide glucosidase [EC:3.2.1.106]
K01228	ko00510	N-Glycan biosynthesis	KXJ23484.1	0.142713	0.595762	-0.3836	0.192188	-0.359062	0.638411	0.965779	0	GCS2	mannosyl-oligosaccharide glucosidase [EC:3.2.1.106]
K01230	ko00510	N-Glycan biosynthesis	KXJ20183.1	-0.245754	0.34321	-0.562778	0.0353713	0.164374	0.875458	1	5e-29	MNS1B	mannosyl-oligosaccharide alpha-1,2-mannosidase [EC:3.2.1.113]
K01230	ko04141	Protein processing in endoplasmic reticulum	KXJ20183.1	-0.245754	0.34321	-0.562778	0.0353713	0.164374	0.875458	1	5e-29	MNS1B	mannosyl-oligosaccharide alpha-1,2-mannosidase [EC:3.2.1.113]
K01230	ko00513	Various types of N-glycan biosynthesis	KXJ20183.1	-0.245754	0.34321	-0.562778	0.0353713	0.164374	0.875458	1	5e-29	MNS1B	mannosyl-oligosaccharide alpha-1,2-mannosidase [EC:3.2.1.113]
K01230	ko01100	Metabolic pathways	KXJ20183.1	-0.245754	0.34321	-0.562778	0.0353713	0.164374	0.875458	1	5e-29	MNS1B	mannosyl-oligosaccharide alpha-1,2-mannosidase [EC:3.2.1.113]
K01240	ko00760	Nicotinate and nicotinamide metabolism	KXJ24458.1	-0.204451	0.736299	-0.0826355	0.936403	-0.0352316	0.988591	0.589286	1e-14	URH1	uridine nucleosidase [EC:3.2.2.3]
K01240	ko00240	Pyrimidine metabolism	KXJ24458.1	-0.204451	0.736299	-0.0826355	0.936403	-0.0352316	0.988591	0.589286	1e-14	URH1	uridine nucleosidase [EC:3.2.2.3]
K01242	ko04970	Salivary secretion	KXJ23028.1	-1.01119	0.0973492	-0.194995	0.871051	0.561877	0.815462	0.881579	1e-29	CD38	ADP-ribosyl cyclase 1 [EC:3.2.2.6 2.4.99.20]
K01242	ko04972	Pancreatic secretion	KXJ23028.1	-1.01119	0.0973492	-0.194995	0.871051	0.561877	0.815462	0.881579	1e-29	CD38	ADP-ribosyl cyclase 1 [EC:3.2.2.6 2.4.99.20]
K01242	ko00760	Nicotinate and nicotinamide metabolism	KXJ23028.1	-1.01119	0.0973492	-0.194995	0.871051	0.561877	0.815462	0.881579	1e-29	CD38	ADP-ribosyl cyclase 1 [EC:3.2.2.6 2.4.99.20]
K01242	ko01100	Metabolic pathways	KXJ23028.1	-1.01119	0.0973492	-0.194995	0.871051	0.561877	0.815462	0.881579	1e-29	CD38	ADP-ribosyl cyclase 1 [EC:3.2.2.6 2.4.99.20]
K01242	ko04020	Calcium signaling pathway	KXJ23028.1	-1.01119	0.0973492	-0.194995	0.871051	0.561877	0.815462	0.881579	1e-29	CD38	ADP-ribosyl cyclase 1 [EC:3.2.2.6 2.4.99.20]
K01242	ko04921	Oxytocin signaling pathway	KXJ23028.1	-1.01119	0.0973492	-0.194995	0.871051	0.561877	0.815462	0.881579	1e-29	CD38	ADP-ribosyl cyclase 1 [EC:3.2.2.6 2.4.99.20]
K01242	ko05169	Epstein-Barr virus infection	KXJ23028.1	-1.01119	0.0973492	-0.194995	0.871051	0.561877	0.815462	0.881579	1e-29	CD38	ADP-ribosyl cyclase 1 [EC:3.2.2.6 2.4.99.20]
K01242	ko04640	Hematopoietic cell lineage	KXJ23028.1	-1.01119	0.0973492	-0.194995	0.871051	0.561877	0.815462	0.881579	1e-29	CD38	ADP-ribosyl cyclase 1 [EC:3.2.2.6 2.4.99.20]
K01251	ko01100	Metabolic pathways	KXJ07219.1	-0.96262	0.00363064	-0.0760402	0.919384	0.813589	0.39269	1	0	SAHH	adenosylhomocysteinase [EC:3.3.1.1]
K01251	ko00270	Cysteine and methionine metabolism	KXJ07219.1	-0.96262	0.00363064	-0.0760402	0.919384	0.813589	0.39269	1	0	SAHH	adenosylhomocysteinase [EC:3.3.1.1]
K01253	ko04976	Bile secretion	KXJ04666.1	-0.689347	0.0741364	0.829978	0.0607505	0.430327	0.768352	0.602198	2e-71	HYEP	microsomal epoxide hydrolase [EC:3.3.2.9]
K01253	ko05204	Chemical carcinogenesis	KXJ04666.1	-0.689347	0.0741364	0.829978	0.0607505	0.430327	0.768352	0.602198	2e-71	HYEP	microsomal epoxide hydrolase [EC:3.3.2.9]
K01253	ko00980	Metabolism of xenobiotics by cytochrome P450	KXJ04666.1	-0.689347	0.0741364	0.829978	0.0607505	0.430327	0.768352	0.602198	2e-71	HYEP	microsomal epoxide hydrolase [EC:3.3.2.9]
K01254	ko00590	Arachidonic acid metabolism	KXJ23963.1	0.243084	0.48541	0.135201	0.814797	-0.37565	0.733592	0.996727	3e-34	LKHA4	leukotriene-A4 hydrolase [EC:3.3.2.6]
K01254	ko01100	Metabolic pathways	KXJ23963.1	0.243084	0.48541	0.135201	0.814797	-0.37565	0.733592	0.996727	3e-34	LKHA4	leukotriene-A4 hydrolase [EC:3.3.2.6]
K01255	ko01100	Metabolic pathways	KXJ20114.1	-0.186864	0.356397	-0.19091	0.491508	-0.0368143	0.968307	1	4e-66	AMPA	leucyl aminopeptidase [EC:3.4.11.1]
K01255	ko00480	Glutathione metabolism	KXJ20114.1	-0.186864	0.356397	-0.19091	0.491508	-0.0368143	0.968307	1	4e-66	AMPA	leucyl aminopeptidase [EC:3.4.11.1]
K01256	ko00480	Glutathione metabolism	KXJ09332.1	0.746735	1.157e-05	0.264364	0.307799	-0.592065	0.188523	1.04137	1e-95	AMPN	aminopeptidase N [EC:3.4.11.2]
K01256	ko01100	Metabolic pathways	KXJ09332.1	0.746735	1.157e-05	0.264364	0.307799	-0.592065	0.188523	1.04137	1e-95	AMPN	aminopeptidase N [EC:3.4.11.2]
K01278	ko04974	Protein digestion and absorption	KXJ28318.1	0.486169	0.00689698	0.157588	0.608471	-0.261835	0.693379	1.00131	7e-118	DPP4	dipeptidyl-peptidase 4 [EC:3.4.14.5]
K01279	ko04142	Lysosome	KXJ23956.1	-0.258099	0.721983	0.0853822	0.94561	0.481201	0.839032	1.00671	7e-62	SED2	tripeptidyl-peptidase I [EC:3.4.14.9]
K01283	ko05142	Chagas disease (American trypanosomiasis)	KXJ24924.1	-1.04864	0.00224819	-0.107526	0.886857	0.961515	0.302917	0.96748	6e-177	ACE	peptidyl-dipeptidase A [EC:3.4.15.1]
K01283	ko05410	Hypertrophic cardiomyopathy (HCM)	KXJ24924.1	-1.04864	0.00224819	-0.107526	0.886857	0.961515	0.302917	0.96748	6e-177	ACE	peptidyl-dipeptidase A [EC:3.4.15.1]
K01283	ko04614	Renin-angiotensin system	KXJ24924.1	-1.04864	0.00224819	-0.107526	0.886857	0.961515	0.302917	0.96748	6e-177	ACE	peptidyl-dipeptidase A [EC:3.4.15.1]
K01283	ko04924	Renin secretion	KXJ24924.1	-1.04864	0.00224819	-0.107526	0.886857	0.961515	0.302917	0.96748	6e-177	ACE	peptidyl-dipeptidase A [EC:3.4.15.1]
K01294	ko04940	Type I diabetes mellitus	KXJ10202.1	1.20951	0.000317389	0.85529	0.0411173	-0.82483	0.410952	0.938559	9e-87	CBPE	carboxypeptidase E [EC:3.4.17.10]
K01307	ko00790	Folate biosynthesis	KXJ26565.1	-0.104029	0.762226	0.170431	0.708688	0.1077	0.93238	1.00315	2e-80	GGH	gamma-glutamyl hydrolase [EC:3.4.19.9]
K01307	ko01523	Antifolate resistance	KXJ26565.1	-0.104029	0.762226	0.170431	0.708688	0.1077	0.93238	1.00315	2e-80	GGH	gamma-glutamyl hydrolase [EC:3.4.19.9]
K01312	ko04972	Pancreatic secretion	KXJ23531.1	0.195858	0.927647	-0.620512	NA	0.923304	0.892193	1	1e-52	TRY2	trypsin [EC:3.4.21.4]
K01312	ko05164	Influenza A	KXJ23531.1	0.195858	0.927647	-0.620512	NA	0.923304	0.892193	1	1e-52	TRY2	trypsin [EC:3.4.21.4]
K01312	ko04974	Protein digestion and absorption	KXJ23531.1	0.195858	0.927647	-0.620512	NA	0.923304	0.892193	1	1e-52	TRY2	trypsin [EC:3.4.21.4]
K01312	ko04080	Neuroactive ligand-receptor interaction	KXJ23531.1	0.195858	0.927647	-0.620512	NA	0.923304	0.892193	1	1e-52	TRY2	trypsin [EC:3.4.21.4]
K01313	ko04610	Complement and coagulation cascades	KXJ18606.1	0.193972	0.66	0.102446	0.890446	-0.0467855	0.979411	0.572816	2e-11	THRB	coagulation factor II (thrombin) [EC:3.4.21.5]
K01313	ko04810	Regulation of actin cytoskeleton	KXJ18606.1	0.193972	0.66	0.102446	0.890446	-0.0467855	0.979411	0.572816	2e-11	THRB	coagulation factor II (thrombin) [EC:3.4.21.5]
K01313	ko04080	Neuroactive ligand-receptor interaction	KXJ18606.1	0.193972	0.66	0.102446	0.890446	-0.0467855	0.979411	0.572816	2e-11	THRB	coagulation factor II (thrombin) [EC:3.4.21.5]
K01318	ko02024	Quorum sensing	KXJ22056.1	0.811385	NA	0.0102432	NA	-0.458983	0.9051	0.712025	3e-13	GSEP	glutamyl endopeptidase [EC:3.4.21.19]
K01319	ko04080	Neuroactive ligand-receptor interaction	KXJ15731.1	0.381122	0.486179	0.452723	0.539411	-0.231262	0.917603	0.992337	2e-24	CATG	cathepsin G [EC:3.4.21.20]
K01319	ko05322	Systemic lupus erythematosus	KXJ15731.1	0.381122	0.486179	0.452723	0.539411	-0.231262	0.917603	0.992337	2e-24	CATG	cathepsin G [EC:3.4.21.20]
K01319	ko04142	Lysosome	KXJ15731.1	0.381122	0.486179	0.452723	0.539411	-0.231262	0.917603	0.992337	2e-24	CATG	cathepsin G [EC:3.4.21.20]
K01319	ko05146	Amoebiasis	KXJ15731.1	0.381122	0.486179	0.452723	0.539411	-0.231262	0.917603	0.992337	2e-24	CATG	cathepsin G [EC:3.4.21.20]
K01319	ko04614	Renin-angiotensin system	KXJ15731.1	0.381122	0.486179	0.452723	0.539411	-0.231262	0.917603	0.992337	2e-24	CATG	cathepsin G [EC:3.4.21.20]
K01322	ko04614	Renin-angiotensin system	KXJ27682.1	0.296548	0.18655	-0.415082	0.110246	0.283197	0.709392	0.997368	3e-148	PPCE	prolyl oligopeptidase [EC:3.4.21.26]
K01325	ko04961	Endocrine and other factor-regulated calcium reabsorption	KXJ17491.1	-0.0489869	0.901514	0.179158	0.708286	-0.069401	0.958209	1	6e-35	K1KB1	tissue kallikrein [EC:3.4.21.35]
K01325	ko04614	Renin-angiotensin system	KXJ17491.1	-0.0489869	0.901514	0.179158	0.708286	-0.069401	0.958209	1	6e-35	K1KB1	tissue kallikrein [EC:3.4.21.35]
K01327	ko05202	Transcriptional misregulation in cancer	KXJ16335.1	0.511338	0.489724	1.20556	0.123764	-1.03884	0.614966	1	5e-24	ELNE	leukocyte elastase [EC:3.4.21.37]
K01327	ko05322	Systemic lupus erythematosus	KXJ16335.1	0.511338	0.489724	1.20556	0.123764	-1.03884	0.614966	1	5e-24	ELNE	leukocyte elastase [EC:3.4.21.37]
K01329	ko04614	Renin-angiotensin system	KXJ22929.1	2.02477	0.00377624	1.22878	0.194309	-1.39116	0.53466	1	1e-24	CMA1	chymase [EC:3.4.21.39]
K01335	ko04610	Complement and coagulation cascades	KXJ10946.1	1.78043	9.25526e-10	0.460232	0.311	-0.665054	0.492568	0.929041	1e-20	CFAB	component factor B [EC:3.4.21.47]
K01335	ko05150	Staphylococcus aureus infection	KXJ10946.1	1.78043	9.25526e-10	0.460232	0.311	-0.665054	0.492568	0.929041	1e-20	CFAB	component factor B [EC:3.4.21.47]
K01338	ko04112	Cell cycle - Caulobacter	KXJ25992.1	0.132923	0.709768	-0.565698	0.097387	0.117116	0.93238	1	3e-157	LON	ATP-dependent Lon protease [EC:3.4.21.53]
K01342	ko02024	Quorum sensing	KXJ24439.1	-0.76533	0.13508	-0.231075	0.799942	0.459983	0.818369	0.792651	9e-11	SUBT	subtilisin [EC:3.4.21.62]
K01346	ko04972	Pancreatic secretion	KXJ23520.1	-0.447527	0.521637	-0.641959	0.486342	0.670146	0.776689	1	6e-45	CEL2A	pancreatic elastase II [EC:3.4.21.71]
K01346	ko04974	Protein digestion and absorption	KXJ23520.1	-0.447527	0.521637	-0.641959	0.486342	0.670146	0.776689	1	6e-45	CEL2A	pancreatic elastase II [EC:3.4.21.71]
K01348	ko04610	Complement and coagulation cascades	KXJ17613.1	-0.462732	0.671945	-0.183733	0.922241	0.252859	0.954668	0.981524	5e-28	UROK	urokinase plasminogen activator [EC:3.4.21.73]
K01348	ko05206	MicroRNAs in cancer	KXJ17613.1	-0.462732	0.671945	-0.183733	0.922241	0.252859	0.954668	0.981524	5e-28	UROK	urokinase plasminogen activator [EC:3.4.21.73]
K01348	ko04064	NF-kappa B signaling pathway	KXJ17613.1	-0.462732	0.671945	-0.183733	0.922241	0.252859	0.954668	0.981524	5e-28	UROK	urokinase plasminogen activator [EC:3.4.21.73]
K01348	ko05202	Transcriptional misregulation in cancer	KXJ17613.1	-0.462732	0.671945	-0.183733	0.922241	0.252859	0.954668	0.981524	5e-28	UROK	urokinase plasminogen activator [EC:3.4.21.73]
K01348	ko05205	Proteoglycans in cancer	KXJ17613.1	-0.462732	0.671945	-0.183733	0.922241	0.252859	0.954668	0.981524	5e-28	UROK	urokinase plasminogen activator [EC:3.4.21.73]
K01348	ko05215	Prostate cancer	KXJ17613.1	-0.462732	0.671945	-0.183733	0.922241	0.252859	0.954668	0.981524	5e-28	UROK	urokinase plasminogen activator [EC:3.4.21.73]
K01349	ko05164	Influenza A	KXJ15131.1	0.201927	0.361532	-0.10987	0.765627	-0.430519	0.450468	0.91763	1e-108	FKPC1	furin [EC:3.4.21.75]
K01351	ko05215	Prostate cancer	KXJ12091.1	0.62652	0.217706	0.305271	0.715166	0.0221039	0.993146	1	2e-25	KLK3	semenogelase [EC:3.4.21.77]
K01351	ko05200	Pathways in cancer	KXJ12091.1	0.62652	0.217706	0.305271	0.715166	0.0221039	0.993146	1	2e-25	KLK3	semenogelase [EC:3.4.21.77]
K01352	ko04080	Neuroactive ligand-receptor interaction	KXJ21732.1	1.75032	0.011385	1.80617	0.0246722	-1.62083	0.412724	0.996183	8e-24	GRAA	granzyme A [EC:3.4.21.78]
K01353	ko05202	Transcriptional misregulation in cancer	KXJ22991.1	0.665663	0.35455	0.738423	0.436943	-0.65298	0.79562	1	4e-35	GRAB	granzyme B [EC:3.4.21.79]
K01353	ko05330	Allograft rejection	KXJ22991.1	0.665663	0.35455	0.738423	0.436943	-0.65298	0.79562	1	4e-35	GRAB	granzyme B [EC:3.4.21.79]
K01353	ko04210	Apoptosis	KXJ22991.1	0.665663	0.35455	0.738423	0.436943	-0.65298	0.79562	1	4e-35	GRAB	granzyme B [EC:3.4.21.79]
K01353	ko04650	Natural killer cell mediated cytotoxicity	KXJ22991.1	0.665663	0.35455	0.738423	0.436943	-0.65298	0.79562	1	4e-35	GRAB	granzyme B [EC:3.4.21.79]
K01353	ko04940	Type I diabetes mellitus	KXJ22991.1	0.665663	0.35455	0.738423	0.436943	-0.65298	0.79562	1	4e-35	GRAB	granzyme B [EC:3.4.21.79]
K01353	ko05332	Graft-versus-host disease	KXJ22991.1	0.665663	0.35455	0.738423	0.436943	-0.65298	0.79562	1	4e-35	GRAB	granzyme B [EC:3.4.21.79]
K01353	ko05320	Autoimmune thyroid disease	KXJ22991.1	0.665663	0.35455	0.738423	0.436943	-0.65298	0.79562	1	4e-35	GRAB	granzyme B [EC:3.4.21.79]
K01358	ko04212	Longevity regulating pathway - worm	KXJ19270.1	0.0520372	0.897607	-0.56703	0.110055	0.502971	0.58192	1.00493	2e-70	CLPP2	ATP-dependent Clp protease, protease subunit [EC:3.4.21.92]
K01358	ko04112	Cell cycle - Caulobacter	KXJ19270.1	0.0520372	0.897607	-0.56703	0.110055	0.502971	0.58192	1.00493	2e-70	CLPP2	ATP-dependent Clp protease, protease subunit [EC:3.4.21.92]
K01363	ko04142	Lysosome	KXJ27725.1	0.0788201	0.924826	0.687891	0.405557	-0.130189	0.962407	1	3e-101	CPR5	cathepsin B [EC:3.4.22.1]
K01363	ko04612	Antigen processing and presentation	KXJ27725.1	0.0788201	0.924826	0.687891	0.405557	-0.130189	0.962407	1	3e-101	CPR5	cathepsin B [EC:3.4.22.1]
K01363	ko04140	Autophagy - animal	KXJ27725.1	0.0788201	0.924826	0.687891	0.405557	-0.130189	0.962407	1	3e-101	CPR5	cathepsin B [EC:3.4.22.1]
K01363	ko04210	Apoptosis	KXJ27725.1	0.0788201	0.924826	0.687891	0.405557	-0.130189	0.962407	1	3e-101	CPR5	cathepsin B [EC:3.4.22.1]
K01363	ko04924	Renin secretion	KXJ27725.1	0.0788201	0.924826	0.687891	0.405557	-0.130189	0.962407	1	3e-101	CPR5	cathepsin B [EC:3.4.22.1]
K01363	ko04621	NOD-like receptor signaling pathway	KXJ27725.1	0.0788201	0.924826	0.687891	0.405557	-0.130189	0.962407	1	3e-101	CPR5	cathepsin B [EC:3.4.22.1]
K01365	ko04142	Lysosome	KXJ11863.1	-0.208659	0.745049	-0.0122602	0.991854	0.585927	0.751361	1	3e-92	CYSP3	cathepsin L [EC:3.4.22.15]
K01365	ko05418	Fluid shear stress and atherosclerosis	KXJ11863.1	-0.208659	0.745049	-0.0122602	0.991854	0.585927	0.751361	1	3e-92	CYSP3	cathepsin L [EC:3.4.22.15]
K01365	ko04145	Phagosome	KXJ11863.1	-0.208659	0.745049	-0.0122602	0.991854	0.585927	0.751361	1	3e-92	CYSP3	cathepsin L [EC:3.4.22.15]
K01365	ko04140	Autophagy - animal	KXJ11863.1	-0.208659	0.745049	-0.0122602	0.991854	0.585927	0.751361	1	3e-92	CYSP3	cathepsin L [EC:3.4.22.15]
K01365	ko05205	Proteoglycans in cancer	KXJ11863.1	-0.208659	0.745049	-0.0122602	0.991854	0.585927	0.751361	1	3e-92	CYSP3	cathepsin L [EC:3.4.22.15]
K01365	ko04612	Antigen processing and presentation	KXJ11863.1	-0.208659	0.745049	-0.0122602	0.991854	0.585927	0.751361	1	3e-92	CYSP3	cathepsin L [EC:3.4.22.15]
K01365	ko04210	Apoptosis	KXJ11863.1	-0.208659	0.745049	-0.0122602	0.991854	0.585927	0.751361	1	3e-92	CYSP3	cathepsin L [EC:3.4.22.15]
K01365	ko05323	Rheumatoid arthritis	KXJ11863.1	-0.208659	0.745049	-0.0122602	0.991854	0.585927	0.751361	1	3e-92	CYSP3	cathepsin L [EC:3.4.22.15]
K01369	ko04612	Antigen processing and presentation	KXJ22334.1	-0.640385	0.0542548	-0.776937	0.0410866	0.685546	0.474418	0.875536	9e-36	VPED	legumain [EC:3.4.22.34]
K01369	ko04142	Lysosome	KXJ22334.1	-0.640385	0.0542548	-0.776937	0.0410866	0.685546	0.474418	0.875536	9e-36	VPED	legumain [EC:3.4.22.34]
K01373	ko04142	Lysosome	KXJ11984.1	1.0172	0.136751	-0.510235	0.642934	0.480926	0.867	1	3e-51	RD19B	cathepsin F [EC:3.4.22.41]
K01373	ko04210	Apoptosis	KXJ11984.1	1.0172	0.136751	-0.510235	0.642934	0.480926	0.867	1	3e-51	RD19B	cathepsin F [EC:3.4.22.41]
K01374	ko04142	Lysosome	KXJ29075.1	-0.0814766	0.906272	0.399717	0.607946	-0.214091	0.926113	0.99359	9e-30	CATO	cathepsin O [EC:3.4.22.42]
K01374	ko04210	Apoptosis	KXJ29075.1	-0.0814766	0.906272	0.399717	0.607946	-0.214091	0.926113	0.99359	9e-30	CATO	cathepsin O [EC:3.4.22.42]
K01384	ko05226	Gastric cancer	KXJ27190.1	1.51281	8.92113e-05	0.368919	0.589716	-0.996781	0.386445	1	1e-22	WNT11	wingless-type MMTV integration site family, member 11
K01384	ko04390	Hippo signaling pathway	KXJ27190.1	1.51281	8.92113e-05	0.368919	0.589716	-0.996781	0.386445	1	1e-22	WNT11	wingless-type MMTV integration site family, member 11
K01384	ko05205	Proteoglycans in cancer	KXJ27190.1	1.51281	8.92113e-05	0.368919	0.589716	-0.996781	0.386445	1	1e-22	WNT11	wingless-type MMTV integration site family, member 11
K01384	ko04550	Signaling pathways regulating pluripotency of stem cells	KXJ27190.1	1.51281	8.92113e-05	0.368919	0.589716	-0.996781	0.386445	1	1e-22	WNT11	wingless-type MMTV integration site family, member 11
K01384	ko05165	Human papillomavirus infection	KXJ27190.1	1.51281	8.92113e-05	0.368919	0.589716	-0.996781	0.386445	1	1e-22	WNT11	wingless-type MMTV integration site family, member 11
K01384	ko04310	Wnt signaling pathway	KXJ27190.1	1.51281	8.92113e-05	0.368919	0.589716	-0.996781	0.386445	1	1e-22	WNT11	wingless-type MMTV integration site family, member 11
K01384	ko05225	Hepatocellular carcinoma	KXJ27190.1	1.51281	8.92113e-05	0.368919	0.589716	-0.996781	0.386445	1	1e-22	WNT11	wingless-type MMTV integration site family, member 11
K01384	ko04150	mTOR signaling pathway	KXJ27190.1	1.51281	8.92113e-05	0.368919	0.589716	-0.996781	0.386445	1	1e-22	WNT11	wingless-type MMTV integration site family, member 11
K01384	ko05224	Breast cancer	KXJ27190.1	1.51281	8.92113e-05	0.368919	0.589716	-0.996781	0.386445	1	1e-22	WNT11	wingless-type MMTV integration site family, member 11
K01384	ko05217	Basal cell carcinoma	KXJ27190.1	1.51281	8.92113e-05	0.368919	0.589716	-0.996781	0.386445	1	1e-22	WNT11	wingless-type MMTV integration site family, member 11
K01384	ko05166	HTLV-I infection	KXJ27190.1	1.51281	8.92113e-05	0.368919	0.589716	-0.996781	0.386445	1	1e-22	WNT11	wingless-type MMTV integration site family, member 11
K01384	ko04916	Melanogenesis	KXJ27190.1	1.51281	8.92113e-05	0.368919	0.589716	-0.996781	0.386445	1	1e-22	WNT11	wingless-type MMTV integration site family, member 11
K01384	ko05200	Pathways in cancer	KXJ27190.1	1.51281	8.92113e-05	0.368919	0.589716	-0.996781	0.386445	1	1e-22	WNT11	wingless-type MMTV integration site family, member 11
K01388	ko05323	Rheumatoid arthritis	KXJ19107.1	4.10671	9.98559e-07	0.308722	0.872279	0.196736	0.966	1	2e-53	MMP1	matrix metalloproteinase-1 (interstitial collagenase) [EC:3.4.24.7]
K01388	ko03320	PPAR signaling pathway	KXJ19107.1	4.10671	9.98559e-07	0.308722	0.872279	0.196736	0.966	1	2e-53	MMP1	matrix metalloproteinase-1 (interstitial collagenase) [EC:3.4.24.7]
K01388	ko05219	Bladder cancer	KXJ19107.1	4.10671	9.98559e-07	0.308722	0.872279	0.196736	0.966	1	2e-53	MMP1	matrix metalloproteinase-1 (interstitial collagenase) [EC:3.4.24.7]
K01388	ko05200	Pathways in cancer	KXJ19107.1	4.10671	9.98559e-07	0.308722	0.872279	0.196736	0.966	1	2e-53	MMP1	matrix metalloproteinase-1 (interstitial collagenase) [EC:3.4.24.7]
K01388	ko04657	IL-17 signaling pathway	KXJ19107.1	4.10671	9.98559e-07	0.308722	0.872279	0.196736	0.966	1	2e-53	MMP1	matrix metalloproteinase-1 (interstitial collagenase) [EC:3.4.24.7]
K01388	ko04926	Relaxin signaling pathway	KXJ19107.1	4.10671	9.98559e-07	0.308722	0.872279	0.196736	0.966	1	2e-53	MMP1	matrix metalloproteinase-1 (interstitial collagenase) [EC:3.4.24.7]
K01389	ko04974	Protein digestion and absorption	KXJ13722.1	0.466253	0.467138	0.0936363	0.938572	-0.646351	0.758617	0.981333	2e-123	NEP	neprilysin [EC:3.4.24.11]
K01389	ko04640	Hematopoietic cell lineage	KXJ13722.1	0.466253	0.467138	0.0936363	0.938572	-0.646351	0.758617	0.981333	2e-123	NEP	neprilysin [EC:3.4.24.11]
K01389	ko05010	Alzheimer's disease	KXJ13722.1	0.466253	0.467138	0.0936363	0.938572	-0.646351	0.758617	0.981333	2e-123	NEP	neprilysin [EC:3.4.24.11]
K01389	ko04614	Renin-angiotensin system	KXJ13722.1	0.466253	0.467138	0.0936363	0.938572	-0.646351	0.758617	0.981333	2e-123	NEP	neprilysin [EC:3.4.24.11]
K01397	ko04310	Wnt signaling pathway	KXJ07615.1	1.41752	0.101525	1.26211	0.265446	-1.55298	0.548781	1.00375	3e-27	MMP7	matrix metalloproteinase-7 (matrilysin, uterine) [EC:3.4.24.23]
K01408	ko05010	Alzheimer's disease	KXJ28136.1	0.452861	0.0151846	0.0937345	0.795845	-0.339786	0.580731	0.982474	0	IDE1	insulysin [EC:3.4.24.56]
K01424	ko01110	Biosynthesis of secondary metabolites	KXJ10839.1	-0.63268	0.00969267	-0.173019	0.693756	0.275319	0.779606	0.981132	2e-27	ASGX	L-asparaginase [EC:3.5.1.1]
K01424	ko00460	Cyanoamino acid metabolism	KXJ10839.1	-0.63268	0.00969267	-0.173019	0.693756	0.275319	0.779606	0.981132	2e-27	ASGX	L-asparaginase [EC:3.5.1.1]
K01424	ko01100	Metabolic pathways	KXJ10839.1	-0.63268	0.00969267	-0.173019	0.693756	0.275319	0.779606	0.981132	2e-27	ASGX	L-asparaginase [EC:3.5.1.1]
K01424	ko00250	Alanine, aspartate and glutamate metabolism	KXJ10839.1	-0.63268	0.00969267	-0.173019	0.693756	0.275319	0.779606	0.981132	2e-27	ASGX	L-asparaginase [EC:3.5.1.1]
K01426	ko00643	Styrene degradation	KXJ28336.1	-0.622018	0.120589	-0.155867	0.837127	-0.423713	0.779606	0.998016	3e-125	AMID	amidase [EC:3.5.1.4]
K01426	ko00360	Phenylalanine metabolism	KXJ28336.1	-0.622018	0.120589	-0.155867	0.837127	-0.423713	0.779606	0.998016	3e-125	AMID	amidase [EC:3.5.1.4]
K01426	ko01120	Microbial metabolism in diverse environments	KXJ28336.1	-0.622018	0.120589	-0.155867	0.837127	-0.423713	0.779606	0.998016	3e-125	AMID	amidase [EC:3.5.1.4]
K01426	ko00627	Aminobenzoate degradation	KXJ28336.1	-0.622018	0.120589	-0.155867	0.837127	-0.423713	0.779606	0.998016	3e-125	AMID	amidase [EC:3.5.1.4]
K01426	ko00330	Arginine and proline metabolism	KXJ28336.1	-0.622018	0.120589	-0.155867	0.837127	-0.423713	0.779606	0.998016	3e-125	AMID	amidase [EC:3.5.1.4]
K01426	ko00380	Tryptophan metabolism	KXJ28336.1	-0.622018	0.120589	-0.155867	0.837127	-0.423713	0.779606	0.998016	3e-125	AMID	amidase [EC:3.5.1.4]
K01431	ko01100	Metabolic pathways	KXJ29101.1	-0.818259	0.0109215	0.385921	0.426038	0.169439	0.915215	0.981771	0	BUP1	beta-ureidopropionase [EC:3.5.1.6]
K01431	ko00770	Pantothenate and CoA biosynthesis	KXJ29101.1	-0.818259	0.0109215	0.385921	0.426038	0.169439	0.915215	0.981771	0	BUP1	beta-ureidopropionase [EC:3.5.1.6]
K01431	ko00983	Drug metabolism - other enzymes	KXJ29101.1	-0.818259	0.0109215	0.385921	0.426038	0.169439	0.915215	0.981771	0	BUP1	beta-ureidopropionase [EC:3.5.1.6]
K01431	ko00240	Pyrimidine metabolism	KXJ29101.1	-0.818259	0.0109215	0.385921	0.426038	0.169439	0.915215	0.981771	0	BUP1	beta-ureidopropionase [EC:3.5.1.6]
K01431	ko00410	beta-Alanine metabolism	KXJ29101.1	-0.818259	0.0109215	0.385921	0.426038	0.169439	0.915215	0.981771	0	BUP1	beta-ureidopropionase [EC:3.5.1.6]
K01432	ko00630	Glyoxylate and dicarboxylate metabolism	KXJ16278.1	0.44155	0.25967	0.107334	0.887191	-0.395039	0.779	0.94898	6e-59	KFA	arylformamidase [EC:3.5.1.9]
K01432	ko01100	Metabolic pathways	KXJ16278.1	0.44155	0.25967	0.107334	0.887191	-0.395039	0.779	0.94898	6e-59	KFA	arylformamidase [EC:3.5.1.9]
K01432	ko00380	Tryptophan metabolism	KXJ16278.1	0.44155	0.25967	0.107334	0.887191	-0.395039	0.779	0.94898	6e-59	KFA	arylformamidase [EC:3.5.1.9]
K01437	ko01100	Metabolic pathways	KXJ04879.1	-1.06874	0.00884893	-1.13607	0.0155976	1.23558	0.238777	1	4e-46	ASPA	aspartoacylase [EC:3.5.1.15]
K01437	ko00340	Histidine metabolism	KXJ04879.1	-1.06874	0.00884893	-1.13607	0.0155976	1.23558	0.238777	1	4e-46	ASPA	aspartoacylase [EC:3.5.1.15]
K01437	ko00250	Alanine, aspartate and glutamate metabolism	KXJ04879.1	-1.06874	0.00884893	-1.13607	0.0155976	1.23558	0.238777	1	4e-46	ASPA	aspartoacylase [EC:3.5.1.15]
K01441	ko00600	Sphingolipid metabolism	KXJ26016.1	-0.937916	0.08664	-0.557348	0.493065	0.660328	0.740745	0.996337	5e-51	ACER1	alkaline ceramidase [EC:3.5.1.23]
K01441	ko04071	Sphingolipid signaling pathway	KXJ26016.1	-0.937916	0.08664	-0.557348	0.493065	0.660328	0.740745	0.996337	5e-51	ACER1	alkaline ceramidase [EC:3.5.1.23]
K01441	ko01100	Metabolic pathways	KXJ26016.1	-0.937916	0.08664	-0.557348	0.493065	0.660328	0.740745	0.996337	5e-51	ACER1	alkaline ceramidase [EC:3.5.1.23]
K01444	ko04142	Lysosome	KXJ21035.1	-0.0726882	0.921228	0.584004	0.426229	-0.167399	0.946299	1	7e-86	ASPG3	N4-(beta-N-acetylglucosaminyl)-L-asparaginase [EC:3.5.1.26]
K01444	ko00511	Other glycan degradation	KXJ21035.1	-0.0726882	0.921228	0.584004	0.426229	-0.167399	0.946299	1	7e-86	ASPG3	N4-(beta-N-acetylglucosaminyl)-L-asparaginase [EC:3.5.1.26]
K01456	ko04141	Protein processing in endoplasmic reticulum	KXJ23868.1	0.4517	0.185074	-0.293449	0.568865	0.0634261	0.968506	0.936937	3e-63	PNG1	peptide-N4-(N-acetyl-beta-glucosaminyl)asparagine amidase [EC:3.5.1.52]
K01465	ko01100	Metabolic pathways	KXJ17900.1	-0.301471	0.559904	-0.448042	0.504579	-0.085257	0.969459	1	1e-23	PYRC	dihydroorotase [EC:3.5.2.3]
K01465	ko00240	Pyrimidine metabolism	KXJ17900.1	-0.301471	0.559904	-0.448042	0.504579	-0.085257	0.969459	1	1e-23	PYRC	dihydroorotase [EC:3.5.2.3]
K01468	ko01100	Metabolic pathways	KXJ19875.1	-0.630206	0.0960837	-0.60291	0.209062	0.302424	0.845699	0.997669	0	HUTI	imidazolonepropionase [EC:3.5.2.7]
K01468	ko00340	Histidine metabolism	KXJ19875.1	-0.630206	0.0960837	-0.60291	0.209062	0.302424	0.845699	0.997669	0	HUTI	imidazolonepropionase [EC:3.5.2.7]
K01476	ko01130	Biosynthesis of antibiotics	KXJ13402.1	0.82873	0.000873521	0.763857	0.0082213	-0.197379	0.863723	1.0098	6e-31	ARGI	arginase [EC:3.5.3.1]
K01476	ko01100	Metabolic pathways	KXJ13402.1	0.82873	0.000873521	0.763857	0.0082213	-0.197379	0.863723	1.0098	6e-31	ARGI	arginase [EC:3.5.3.1]
K01476	ko01110	Biosynthesis of secondary metabolites	KXJ13402.1	0.82873	0.000873521	0.763857	0.0082213	-0.197379	0.863723	1.0098	6e-31	ARGI	arginase [EC:3.5.3.1]
K01476	ko05146	Amoebiasis	KXJ13402.1	0.82873	0.000873521	0.763857	0.0082213	-0.197379	0.863723	1.0098	6e-31	ARGI	arginase [EC:3.5.3.1]
K01476	ko00330	Arginine and proline metabolism	KXJ13402.1	0.82873	0.000873521	0.763857	0.0082213	-0.197379	0.863723	1.0098	6e-31	ARGI	arginase [EC:3.5.3.1]
K01476	ko01230	Biosynthesis of amino acids	KXJ13402.1	0.82873	0.000873521	0.763857	0.0082213	-0.197379	0.863723	1.0098	6e-31	ARGI	arginase [EC:3.5.3.1]
K01476	ko00220	Arginine biosynthesis	KXJ13402.1	0.82873	0.000873521	0.763857	0.0082213	-0.197379	0.863723	1.0098	6e-31	ARGI	arginase [EC:3.5.3.1]
K01477	ko01100	Metabolic pathways	KXJ22925.1	-0.579428	0.12606	0.122562	0.869734	0.190609	0.913989	0.98481	3e-117	ALLC	allantoicase [EC:3.5.3.4]
K01477	ko01120	Microbial metabolism in diverse environments	KXJ22925.1	-0.579428	0.12606	0.122562	0.869734	0.190609	0.913989	0.98481	3e-117	ALLC	allantoicase [EC:3.5.3.4]
K01477	ko00230	Purine metabolism	KXJ22925.1	-0.579428	0.12606	0.122562	0.869734	0.190609	0.913989	0.98481	3e-117	ALLC	allantoicase [EC:3.5.3.4]
K01487	ko00230	Purine metabolism	KXJ04609.1	1.22694	0.0707852	0.766442	0.441301	0.197308	0.953929	0.995536	2e-114	GUAD	guanine deaminase [EC:3.5.4.3]
K01487	ko01100	Metabolic pathways	KXJ04609.1	1.22694	0.0707852	0.766442	0.441301	0.197308	0.953929	0.995536	2e-114	GUAD	guanine deaminase [EC:3.5.4.3]
K01488	ko01100	Metabolic pathways	KXJ12393.1	-0.0635125	0.880351	0.181027	0.734592	-0.528258	0.580277	1	1e-108	ADA	adenosine deaminase [EC:3.5.4.4]
K01488	ko00230	Purine metabolism	KXJ12393.1	-0.0635125	0.880351	0.181027	0.734592	-0.528258	0.580277	1	1e-108	ADA	adenosine deaminase [EC:3.5.4.4]
K01488	ko05340	Primary immunodeficiency	KXJ12393.1	-0.0635125	0.880351	0.181027	0.734592	-0.528258	0.580277	1	1e-108	ADA	adenosine deaminase [EC:3.5.4.4]
K01489	ko00983	Drug metabolism - other enzymes	KXJ21039.1	-0.770031	0.243058	-0.177131	0.887191	0.714017	0.757229	0.962406	1e-26	CDD	cytidine deaminase [EC:3.5.4.5]
K01489	ko01100	Metabolic pathways	KXJ21039.1	-0.770031	0.243058	-0.177131	0.887191	0.714017	0.757229	0.962406	1e-26	CDD	cytidine deaminase [EC:3.5.4.5]
K01489	ko00240	Pyrimidine metabolism	KXJ21039.1	-0.770031	0.243058	-0.177131	0.887191	0.714017	0.757229	0.962406	1e-26	CDD	cytidine deaminase [EC:3.5.4.5]
K01490	ko01110	Biosynthesis of secondary metabolites	KXJ20353.1	0.170124	0.470288	0.150521	0.664897	0.00494557	0.996832	0.919799	0	AMPD2	AMP deaminase [EC:3.5.4.6]
K01490	ko01130	Biosynthesis of antibiotics	KXJ20353.1	0.170124	0.470288	0.150521	0.664897	0.00494557	0.996832	0.919799	0	AMPD2	AMP deaminase [EC:3.5.4.6]
K01490	ko00230	Purine metabolism	KXJ20353.1	0.170124	0.470288	0.150521	0.664897	0.00494557	0.996832	0.919799	0	AMPD2	AMP deaminase [EC:3.5.4.6]
K01490	ko01100	Metabolic pathways	KXJ20353.1	0.170124	0.470288	0.150521	0.664897	0.00494557	0.996832	0.919799	0	AMPD2	AMP deaminase [EC:3.5.4.6]
K01493	ko00240	Pyrimidine metabolism	KXJ10990.1	-0.356385	0.430943	-0.0386421	0.966692	0.137231	0.944597	0.926966	7e-83	DCTD	dCMP deaminase [EC:3.5.4.12]
K01493	ko01100	Metabolic pathways	KXJ10990.1	-0.356385	0.430943	-0.0386421	0.966692	0.137231	0.944597	0.926966	7e-83	DCTD	dCMP deaminase [EC:3.5.4.12]
K01495	ko01100	Metabolic pathways	KXJ19839.1	0.565897	0.305628	0.13428	0.900396	-1.57477	0.193216	1	2e-55	GCH12	GTP cyclohydrolase IA [EC:3.5.4.16]
K01495	ko00790	Folate biosynthesis	KXJ19839.1	0.565897	0.305628	0.13428	0.900396	-1.57477	0.193216	1	2e-55	GCH12	GTP cyclohydrolase IA [EC:3.5.4.16]
K01507	ko00190	Oxidative phosphorylation	KXJ27626.1	0.981923	0.00236775	-0.147603	0.824511	0.191315	0.906189	1	4e-107	IPYR	inorganic pyrophosphatase [EC:3.6.1.1]
K01510	ko00240	Pyrimidine metabolism	KXJ18415.1	0.197264	0.558182	0.883583	0.00281357	-0.260266	0.820371	0.989899	2e-43	ENTP8	apyrase [EC:3.6.1.5]
K01510	ko00230	Purine metabolism	KXJ18415.1	0.197264	0.558182	0.883583	0.00281357	-0.260266	0.820371	0.989899	2e-43	ENTP8	apyrase [EC:3.6.1.5]
K01510	ko05169	Epstein-Barr virus infection	KXJ18415.1	0.197264	0.558182	0.883583	0.00281357	-0.260266	0.820371	0.989899	2e-43	ENTP8	apyrase [EC:3.6.1.5]
K01511	ko00240	Pyrimidine metabolism	KXJ11785.1	0.963136	0.0116319	0.940583	0.0374576	-1.40323	0.114356	1.00468	2e-30	ENTP5	ectonucleoside triphosphate diphosphohydrolase 5/6 [EC:3.6.1.6]
K01511	ko00230	Purine metabolism	KXJ11785.1	0.963136	0.0116319	0.940583	0.0374576	-1.40323	0.114356	1.00468	2e-30	ENTP5	ectonucleoside triphosphate diphosphohydrolase 5/6 [EC:3.6.1.6]
K01513	ko00740	Riboflavin metabolism	KXJ18321.1	-0.739804	0.122195	0.176819	0.848299	-0.0218251	0.99306	0.854691	8e-131	ENPP3	ectonucleotide pyrophosphatase/phosphodiesterase family member 1/3 [EC:3.1.4.1 3.6.1.9]
K01513	ko01100	Metabolic pathways	KXJ18321.1	-0.739804	0.122195	0.176819	0.848299	-0.0218251	0.99306	0.854691	8e-131	ENPP3	ectonucleotide pyrophosphatase/phosphodiesterase family member 1/3 [EC:3.1.4.1 3.6.1.9]
K01513	ko00500	Starch and sucrose metabolism	KXJ18321.1	-0.739804	0.122195	0.176819	0.848299	-0.0218251	0.99306	0.854691	8e-131	ENPP3	ectonucleotide pyrophosphatase/phosphodiesterase family member 1/3 [EC:3.1.4.1 3.6.1.9]
K01513	ko00230	Purine metabolism	KXJ18321.1	-0.739804	0.122195	0.176819	0.848299	-0.0218251	0.99306	0.854691	8e-131	ENPP3	ectonucleotide pyrophosphatase/phosphodiesterase family member 1/3 [EC:3.1.4.1 3.6.1.9]
K01513	ko00770	Pantothenate and CoA biosynthesis	KXJ18321.1	-0.739804	0.122195	0.176819	0.848299	-0.0218251	0.99306	0.854691	8e-131	ENPP3	ectonucleotide pyrophosphatase/phosphodiesterase family member 1/3 [EC:3.1.4.1 3.6.1.9]
K01513	ko00760	Nicotinate and nicotinamide metabolism	KXJ18321.1	-0.739804	0.122195	0.176819	0.848299	-0.0218251	0.99306	0.854691	8e-131	ENPP3	ectonucleotide pyrophosphatase/phosphodiesterase family member 1/3 [EC:3.1.4.1 3.6.1.9]
K01513	ko00240	Pyrimidine metabolism	KXJ18321.1	-0.739804	0.122195	0.176819	0.848299	-0.0218251	0.99306	0.854691	8e-131	ENPP3	ectonucleotide pyrophosphatase/phosphodiesterase family member 1/3 [EC:3.1.4.1 3.6.1.9]
K01514	ko00230	Purine metabolism	KXJ27093.1	0.158782	0.796178	-0.0657357	0.949127	0.15571	0.945521	0.858942	7e-22	PPX1	exopolyphosphatase [EC:3.6.1.11]
K01517	ko00230	Purine metabolism	KXJ18870.1	-0.400016	0.163054	0.0398851	0.947348	0.352451	0.722172	0.868167	3e-28	ADPRM	manganese-dependent ADP-ribose/CDP-alcohol diphosphatase [EC:3.6.1.13 3.6.1.16 3.6.1.53]
K01517	ko00564	Glycerophospholipid metabolism	KXJ18870.1	-0.400016	0.163054	0.0398851	0.947348	0.352451	0.722172	0.868167	3e-28	ADPRM	manganese-dependent ADP-ribose/CDP-alcohol diphosphatase [EC:3.6.1.13 3.6.1.16 3.6.1.53]
K01518	ko00240	Pyrimidine metabolism	KXJ25915.1	-0.130785	0.5209	-0.140565	0.624452	0.160971	0.820371	0.938776	1e-34	AP4A	bis(5'-nucleosidyl)-tetraphosphatase [EC:3.6.1.17]
K01518	ko00230	Purine metabolism	KXJ25915.1	-0.130785	0.5209	-0.140565	0.624452	0.160971	0.820371	0.938776	1e-34	AP4A	bis(5'-nucleosidyl)-tetraphosphatase [EC:3.6.1.17]
K01520	ko01100	Metabolic pathways	KXJ26816.1	-0.76308	0.0256552	-0.33849	0.527917	0.250503	0.871644	1	3e-14	DUT	dUTP pyrophosphatase [EC:3.6.1.23]
K01520	ko00240	Pyrimidine metabolism	KXJ26816.1	-0.76308	0.0256552	-0.33849	0.527917	0.250503	0.871644	1	3e-14	DUT	dUTP pyrophosphatase [EC:3.6.1.23]
K01520	ko00983	Drug metabolism - other enzymes	KXJ26816.1	-0.76308	0.0256552	-0.33849	0.527917	0.250503	0.871644	1	3e-14	DUT	dUTP pyrophosphatase [EC:3.6.1.23]
K01527	ko04214	Apoptosis - fly	KXJ16070.1	-0.360606	0.190348	0.258698	0.518531	0.219439	0.840249	1	2e-23	NACB	nascent polypeptide-associated complex subunit beta
K01535	ko00190	Oxidative phosphorylation	KXJ20388.1	3.96455	0.00157242	-0.647863	0.805887	1.25347	0.818947	0.993789	2e-52	Y1226	H+-transporting ATPase [EC:3.6.3.6]
K01540	ko04960	Aldosterone-regulated sodium reabsorption	KXJ26213.1	-0.389976	0.153237	-0.68447	0.0178037	0.426483	0.614946	0.993443	2e-13	AT1B1	sodium/potassium-transporting ATPase subunit beta
K01540	ko04973	Carbohydrate digestion and absorption	KXJ26213.1	-0.389976	0.153237	-0.68447	0.0178037	0.426483	0.614946	0.993443	2e-13	AT1B1	sodium/potassium-transporting ATPase subunit beta
K01540	ko04978	Mineral absorption	KXJ26213.1	-0.389976	0.153237	-0.68447	0.0178037	0.426483	0.614946	0.993443	2e-13	AT1B1	sodium/potassium-transporting ATPase subunit beta
K01540	ko04970	Salivary secretion	KXJ26213.1	-0.389976	0.153237	-0.68447	0.0178037	0.426483	0.614946	0.993443	2e-13	AT1B1	sodium/potassium-transporting ATPase subunit beta
K01540	ko04961	Endocrine and other factor-regulated calcium reabsorption	KXJ26213.1	-0.389976	0.153237	-0.68447	0.0178037	0.426483	0.614946	0.993443	2e-13	AT1B1	sodium/potassium-transporting ATPase subunit beta
K01540	ko04971	Gastric acid secretion	KXJ26213.1	-0.389976	0.153237	-0.68447	0.0178037	0.426483	0.614946	0.993443	2e-13	AT1B1	sodium/potassium-transporting ATPase subunit beta
K01540	ko04976	Bile secretion	KXJ26213.1	-0.389976	0.153237	-0.68447	0.0178037	0.426483	0.614946	0.993443	2e-13	AT1B1	sodium/potassium-transporting ATPase subunit beta
K01540	ko04972	Pancreatic secretion	KXJ26213.1	-0.389976	0.153237	-0.68447	0.0178037	0.426483	0.614946	0.993443	2e-13	AT1B1	sodium/potassium-transporting ATPase subunit beta
K01540	ko04911	Insulin secretion	KXJ26213.1	-0.389976	0.153237	-0.68447	0.0178037	0.426483	0.614946	0.993443	2e-13	AT1B1	sodium/potassium-transporting ATPase subunit beta
K01540	ko04022	cGMP-PKG signaling pathway	KXJ26213.1	-0.389976	0.153237	-0.68447	0.0178037	0.426483	0.614946	0.993443	2e-13	AT1B1	sodium/potassium-transporting ATPase subunit beta
K01540	ko04919	Thyroid hormone signaling pathway	KXJ26213.1	-0.389976	0.153237	-0.68447	0.0178037	0.426483	0.614946	0.993443	2e-13	AT1B1	sodium/potassium-transporting ATPase subunit beta
K01540	ko04024	cAMP signaling pathway	KXJ26213.1	-0.389976	0.153237	-0.68447	0.0178037	0.426483	0.614946	0.993443	2e-13	AT1B1	sodium/potassium-transporting ATPase subunit beta
K01540	ko04918	Thyroid hormone synthesis	KXJ26213.1	-0.389976	0.153237	-0.68447	0.0178037	0.426483	0.614946	0.993443	2e-13	AT1B1	sodium/potassium-transporting ATPase subunit beta
K01540	ko04261	Adrenergic signaling in cardiomyocytes	KXJ26213.1	-0.389976	0.153237	-0.68447	0.0178037	0.426483	0.614946	0.993443	2e-13	AT1B1	sodium/potassium-transporting ATPase subunit beta
K01540	ko04974	Protein digestion and absorption	KXJ26213.1	-0.389976	0.153237	-0.68447	0.0178037	0.426483	0.614946	0.993443	2e-13	AT1B1	sodium/potassium-transporting ATPase subunit beta
K01540	ko04964	Proximal tubule bicarbonate reclamation	KXJ26213.1	-0.389976	0.153237	-0.68447	0.0178037	0.426483	0.614946	0.993443	2e-13	AT1B1	sodium/potassium-transporting ATPase subunit beta
K01540	ko04260	Cardiac muscle contraction	KXJ26213.1	-0.389976	0.153237	-0.68447	0.0178037	0.426483	0.614946	0.993443	2e-13	AT1B1	sodium/potassium-transporting ATPase subunit beta
K01540	ko04925	Aldosterone synthesis and secretion	KXJ26213.1	-0.389976	0.153237	-0.68447	0.0178037	0.426483	0.614946	0.993443	2e-13	AT1B1	sodium/potassium-transporting ATPase subunit beta
K01547	ko02020	Two-component system	KXJ11278.1	1.05587	0.0023821	-0.651194	0.164842	-0.219363	0.90083	0.991655	3e-17	KDPB	K+-transporting ATPase ATPase B chain [EC:3.6.3.12]
K01555	ko00643	Styrene degradation	KXJ16991.1	0.539092	0.0486572	0.149683	0.765627	-0.347349	0.728594	0.997613	0	FAAA	fumarylacetoacetase [EC:3.7.1.2]
K01555	ko01100	Metabolic pathways	KXJ16991.1	0.539092	0.0486572	0.149683	0.765627	-0.347349	0.728594	0.997613	0	FAAA	fumarylacetoacetase [EC:3.7.1.2]
K01555	ko00350	Tyrosine metabolism	KXJ16991.1	0.539092	0.0486572	0.149683	0.765627	-0.347349	0.728594	0.997613	0	FAAA	fumarylacetoacetase [EC:3.7.1.2]
K01555	ko01120	Microbial metabolism in diverse environments	KXJ16991.1	0.539092	0.0486572	0.149683	0.765627	-0.347349	0.728594	0.997613	0	FAAA	fumarylacetoacetase [EC:3.7.1.2]
K01556	ko01100	Metabolic pathways	KXJ17948.1	-0.608002	0.015003	-0.514216	0.0986165	0.683611	0.302917	1	9e-102	KYNU2	kynureninase [EC:3.7.1.3]
K01556	ko00380	Tryptophan metabolism	KXJ17948.1	-0.608002	0.015003	-0.514216	0.0986165	0.683611	0.302917	1	9e-102	KYNU2	kynureninase [EC:3.7.1.3]
K01557	ko00350	Tyrosine metabolism	KXJ12493.1	-0.359053	0.494063	0.30267	0.697469	0.239313	0.912353	0.986547	2e-79	FAHD1	acylpyruvate hydrolase [EC:3.7.1.5]
K01557	ko01120	Microbial metabolism in diverse environments	KXJ12493.1	-0.359053	0.494063	0.30267	0.697469	0.239313	0.912353	0.986547	2e-79	FAHD1	acylpyruvate hydrolase [EC:3.7.1.5]
K01557	ko01100	Metabolic pathways	KXJ12493.1	-0.359053	0.494063	0.30267	0.697469	0.239313	0.912353	0.986547	2e-79	FAHD1	acylpyruvate hydrolase [EC:3.7.1.5]
K01563	ko01100	Metabolic pathways	KXJ19228.1	-1.18701	0.0197465	-0.099464	0.929575	0.502517	0.812675	0.949495	4e-17	DHMA	haloalkane dehalogenase [EC:3.8.1.5]
K01563	ko00625	Chloroalkane and chloroalkene degradation	KXJ19228.1	-1.18701	0.0197465	-0.099464	0.929575	0.502517	0.812675	0.949495	4e-17	DHMA	haloalkane dehalogenase [EC:3.8.1.5]
K01563	ko01120	Microbial metabolism in diverse environments	KXJ19228.1	-1.18701	0.0197465	-0.099464	0.929575	0.502517	0.812675	0.949495	4e-17	DHMA	haloalkane dehalogenase [EC:3.8.1.5]
K01563	ko00361	Chlorocyclohexane and chlorobenzene degradation	KXJ19228.1	-1.18701	0.0197465	-0.099464	0.929575	0.502517	0.812675	0.949495	4e-17	DHMA	haloalkane dehalogenase [EC:3.8.1.5]
K01565	ko01100	Metabolic pathways	KXJ14797.1	0.337779	0.728667	-0.291462	0.847986	0.0380574	0.992265	0.715139	1e-12	SPHM	N-sulfoglucosamine sulfohydrolase [EC:3.10.1.1]
K01565	ko04142	Lysosome	KXJ14797.1	0.337779	0.728667	-0.291462	0.847986	0.0380574	0.992265	0.715139	1e-12	SPHM	N-sulfoglucosamine sulfohydrolase [EC:3.10.1.1]
K01565	ko00531	Glycosaminoglycan degradation	KXJ14797.1	0.337779	0.728667	-0.291462	0.847986	0.0380574	0.992265	0.715139	1e-12	SPHM	N-sulfoglucosamine sulfohydrolase [EC:3.10.1.1]
K01578	ko04146	Peroxisome	KXJ15473.1	-0.118905	0.639104	0.101359	0.790401	-0.0456031	0.963694	0.886179	3e-109	DCMC	malonyl-CoA decarboxylase [EC:4.1.1.9]
K01578	ko00640	Propanoate metabolism	KXJ15473.1	-0.118905	0.639104	0.101359	0.790401	-0.0456031	0.963694	0.886179	3e-109	DCMC	malonyl-CoA decarboxylase [EC:4.1.1.9]
K01578	ko01100	Metabolic pathways	KXJ15473.1	-0.118905	0.639104	0.101359	0.790401	-0.0456031	0.963694	0.886179	3e-109	DCMC	malonyl-CoA decarboxylase [EC:4.1.1.9]
K01578	ko00410	beta-Alanine metabolism	KXJ15473.1	-0.118905	0.639104	0.101359	0.790401	-0.0456031	0.963694	0.886179	3e-109	DCMC	malonyl-CoA decarboxylase [EC:4.1.1.9]
K01578	ko04152	AMPK signaling pathway	KXJ15473.1	-0.118905	0.639104	0.101359	0.790401	-0.0456031	0.963694	0.886179	3e-109	DCMC	malonyl-CoA decarboxylase [EC:4.1.1.9]
K01581	ko00330	Arginine and proline metabolism	KXJ15983.1	-0.0981066	0.675627	0.245909	0.350133	0.167881	0.826671	0.992891	1e-110	DCOR	ornithine decarboxylase [EC:4.1.1.17]
K01581	ko01110	Biosynthesis of secondary metabolites	KXJ15983.1	-0.0981066	0.675627	0.245909	0.350133	0.167881	0.826671	0.992891	1e-110	DCOR	ornithine decarboxylase [EC:4.1.1.17]
K01581	ko00480	Glutathione metabolism	KXJ15983.1	-0.0981066	0.675627	0.245909	0.350133	0.167881	0.826671	0.992891	1e-110	DCOR	ornithine decarboxylase [EC:4.1.1.17]
K01581	ko01130	Biosynthesis of antibiotics	KXJ15983.1	-0.0981066	0.675627	0.245909	0.350133	0.167881	0.826671	0.992891	1e-110	DCOR	ornithine decarboxylase [EC:4.1.1.17]
K01581	ko01100	Metabolic pathways	KXJ15983.1	-0.0981066	0.675627	0.245909	0.350133	0.167881	0.826671	0.992891	1e-110	DCOR	ornithine decarboxylase [EC:4.1.1.17]
K01586	ko00300	Lysine biosynthesis	KXJ11867.1	-1.68494	0.0032531	-0.933351	0.242178	0.808535	0.709392	1.01554	7e-23	DCDA	diaminopimelate decarboxylase [EC:4.1.1.20]
K01586	ko01100	Metabolic pathways	KXJ11867.1	-1.68494	0.0032531	-0.933351	0.242178	0.808535	0.709392	1.01554	7e-23	DCDA	diaminopimelate decarboxylase [EC:4.1.1.20]
K01586	ko01130	Biosynthesis of antibiotics	KXJ11867.1	-1.68494	0.0032531	-0.933351	0.242178	0.808535	0.709392	1.01554	7e-23	DCDA	diaminopimelate decarboxylase [EC:4.1.1.20]
K01586	ko01110	Biosynthesis of secondary metabolites	KXJ11867.1	-1.68494	0.0032531	-0.933351	0.242178	0.808535	0.709392	1.01554	7e-23	DCDA	diaminopimelate decarboxylase [EC:4.1.1.20]
K01586	ko01120	Microbial metabolism in diverse environments	KXJ11867.1	-1.68494	0.0032531	-0.933351	0.242178	0.808535	0.709392	1.01554	7e-23	DCDA	diaminopimelate decarboxylase [EC:4.1.1.20]
K01586	ko01230	Biosynthesis of amino acids	KXJ11867.1	-1.68494	0.0032531	-0.933351	0.242178	0.808535	0.709392	1.01554	7e-23	DCDA	diaminopimelate decarboxylase [EC:4.1.1.20]
K01593	ko00360	Phenylalanine metabolism	KXJ16654.1	1.5195	0.0312665	-0.532231	0.663033	-0.0618105	0.986149	0.99384	3e-160	DDC	aromatic-L-amino-acid/L-tryptophan decarboxylase [EC:4.1.1.28 4.1.1.105]
K01593	ko00965	Betalain biosynthesis	KXJ16654.1	1.5195	0.0312665	-0.532231	0.663033	-0.0618105	0.986149	0.99384	3e-160	DDC	aromatic-L-amino-acid/L-tryptophan decarboxylase [EC:4.1.1.28 4.1.1.105]
K01593	ko04726	Serotonergic synapse	KXJ16654.1	1.5195	0.0312665	-0.532231	0.663033	-0.0618105	0.986149	0.99384	3e-160	DDC	aromatic-L-amino-acid/L-tryptophan decarboxylase [EC:4.1.1.28 4.1.1.105]
K01593	ko01110	Biosynthesis of secondary metabolites	KXJ16654.1	1.5195	0.0312665	-0.532231	0.663033	-0.0618105	0.986149	0.99384	3e-160	DDC	aromatic-L-amino-acid/L-tryptophan decarboxylase [EC:4.1.1.28 4.1.1.105]
K01593	ko00380	Tryptophan metabolism	KXJ16654.1	1.5195	0.0312665	-0.532231	0.663033	-0.0618105	0.986149	0.99384	3e-160	DDC	aromatic-L-amino-acid/L-tryptophan decarboxylase [EC:4.1.1.28 4.1.1.105]
K01593	ko00901	Indole alkaloid biosynthesis	KXJ16654.1	1.5195	0.0312665	-0.532231	0.663033	-0.0618105	0.986149	0.99384	3e-160	DDC	aromatic-L-amino-acid/L-tryptophan decarboxylase [EC:4.1.1.28 4.1.1.105]
K01593	ko00350	Tyrosine metabolism	KXJ16654.1	1.5195	0.0312665	-0.532231	0.663033	-0.0618105	0.986149	0.99384	3e-160	DDC	aromatic-L-amino-acid/L-tryptophan decarboxylase [EC:4.1.1.28 4.1.1.105]
K01593	ko04728	Dopaminergic synapse	KXJ16654.1	1.5195	0.0312665	-0.532231	0.663033	-0.0618105	0.986149	0.99384	3e-160	DDC	aromatic-L-amino-acid/L-tryptophan decarboxylase [EC:4.1.1.28 4.1.1.105]
K01593	ko01100	Metabolic pathways	KXJ16654.1	1.5195	0.0312665	-0.532231	0.663033	-0.0618105	0.986149	0.99384	3e-160	DDC	aromatic-L-amino-acid/L-tryptophan decarboxylase [EC:4.1.1.28 4.1.1.105]
K01593	ko05030	Cocaine addiction	KXJ16654.1	1.5195	0.0312665	-0.532231	0.663033	-0.0618105	0.986149	0.99384	3e-160	DDC	aromatic-L-amino-acid/L-tryptophan decarboxylase [EC:4.1.1.28 4.1.1.105]
K01593	ko05031	Amphetamine addiction	KXJ16654.1	1.5195	0.0312665	-0.532231	0.663033	-0.0618105	0.986149	0.99384	3e-160	DDC	aromatic-L-amino-acid/L-tryptophan decarboxylase [EC:4.1.1.28 4.1.1.105]
K01593	ko05034	Alcoholism	KXJ16654.1	1.5195	0.0312665	-0.532231	0.663033	-0.0618105	0.986149	0.99384	3e-160	DDC	aromatic-L-amino-acid/L-tryptophan decarboxylase [EC:4.1.1.28 4.1.1.105]
K01593	ko00950	Isoquinoline alkaloid biosynthesis	KXJ16654.1	1.5195	0.0312665	-0.532231	0.663033	-0.0618105	0.986149	0.99384	3e-160	DDC	aromatic-L-amino-acid/L-tryptophan decarboxylase [EC:4.1.1.28 4.1.1.105]
K01596	ko01120	Microbial metabolism in diverse environments	KXJ27376.1	3.05262	7.13928e-09	0.751785	0.381936	0.430386	0.870477	1	0	PCKG	phosphoenolpyruvate carboxykinase (GTP) [EC:4.1.1.32]
K01596	ko01100	Metabolic pathways	KXJ27376.1	3.05262	7.13928e-09	0.751785	0.381936	0.430386	0.870477	1	0	PCKG	phosphoenolpyruvate carboxykinase (GTP) [EC:4.1.1.32]
K01596	ko04920	Adipocytokine signaling pathway	KXJ27376.1	3.05262	7.13928e-09	0.751785	0.381936	0.430386	0.870477	1	0	PCKG	phosphoenolpyruvate carboxykinase (GTP) [EC:4.1.1.32]
K01596	ko04068	FoxO signaling pathway	KXJ27376.1	3.05262	7.13928e-09	0.751785	0.381936	0.430386	0.870477	1	0	PCKG	phosphoenolpyruvate carboxykinase (GTP) [EC:4.1.1.32]
K01596	ko00020	Citrate cycle (TCA cycle)	KXJ27376.1	3.05262	7.13928e-09	0.751785	0.381936	0.430386	0.870477	1	0	PCKG	phosphoenolpyruvate carboxykinase (GTP) [EC:4.1.1.32]
K01596	ko04931	Insulin resistance	KXJ27376.1	3.05262	7.13928e-09	0.751785	0.381936	0.430386	0.870477	1	0	PCKG	phosphoenolpyruvate carboxykinase (GTP) [EC:4.1.1.32]
K01596	ko00620	Pyruvate metabolism	KXJ27376.1	3.05262	7.13928e-09	0.751785	0.381936	0.430386	0.870477	1	0	PCKG	phosphoenolpyruvate carboxykinase (GTP) [EC:4.1.1.32]
K01596	ko04152	AMPK signaling pathway	KXJ27376.1	3.05262	7.13928e-09	0.751785	0.381936	0.430386	0.870477	1	0	PCKG	phosphoenolpyruvate carboxykinase (GTP) [EC:4.1.1.32]
K01596	ko00010	Glycolysis / Gluconeogenesis	KXJ27376.1	3.05262	7.13928e-09	0.751785	0.381936	0.430386	0.870477	1	0	PCKG	phosphoenolpyruvate carboxykinase (GTP) [EC:4.1.1.32]
K01596	ko04910	Insulin signaling pathway	KXJ27376.1	3.05262	7.13928e-09	0.751785	0.381936	0.430386	0.870477	1	0	PCKG	phosphoenolpyruvate carboxykinase (GTP) [EC:4.1.1.32]
K01596	ko04964	Proximal tubule bicarbonate reclamation	KXJ27376.1	3.05262	7.13928e-09	0.751785	0.381936	0.430386	0.870477	1	0	PCKG	phosphoenolpyruvate carboxykinase (GTP) [EC:4.1.1.32]
K01596	ko04922	Glucagon signaling pathway	KXJ27376.1	3.05262	7.13928e-09	0.751785	0.381936	0.430386	0.870477	1	0	PCKG	phosphoenolpyruvate carboxykinase (GTP) [EC:4.1.1.32]
K01596	ko01110	Biosynthesis of secondary metabolites	KXJ27376.1	3.05262	7.13928e-09	0.751785	0.381936	0.430386	0.870477	1	0	PCKG	phosphoenolpyruvate carboxykinase (GTP) [EC:4.1.1.32]
K01596	ko01130	Biosynthesis of antibiotics	KXJ27376.1	3.05262	7.13928e-09	0.751785	0.381936	0.430386	0.870477	1	0	PCKG	phosphoenolpyruvate carboxykinase (GTP) [EC:4.1.1.32]
K01596	ko04151	PI3K-Akt signaling pathway	KXJ27376.1	3.05262	7.13928e-09	0.751785	0.381936	0.430386	0.870477	1	0	PCKG	phosphoenolpyruvate carboxykinase (GTP) [EC:4.1.1.32]
K01596	ko03320	PPAR signaling pathway	KXJ27376.1	3.05262	7.13928e-09	0.751785	0.381936	0.430386	0.870477	1	0	PCKG	phosphoenolpyruvate carboxykinase (GTP) [EC:4.1.1.32]
K01597	ko01100	Metabolic pathways	KXJ27358.1	0.268957	0.469818	-0.00788539	0.99186	0.0522365	0.973958	0.5925	1e-65	MVD1	diphosphomevalonate decarboxylase [EC:4.1.1.33]
K01597	ko01110	Biosynthesis of secondary metabolites	KXJ27358.1	0.268957	0.469818	-0.00788539	0.99186	0.0522365	0.973958	0.5925	1e-65	MVD1	diphosphomevalonate decarboxylase [EC:4.1.1.33]
K01597	ko00900	Terpenoid backbone biosynthesis	KXJ27358.1	0.268957	0.469818	-0.00788539	0.99186	0.0522365	0.973958	0.5925	1e-65	MVD1	diphosphomevalonate decarboxylase [EC:4.1.1.33]
K01597	ko01130	Biosynthesis of antibiotics	KXJ27358.1	0.268957	0.469818	-0.00788539	0.99186	0.0522365	0.973958	0.5925	1e-65	MVD1	diphosphomevalonate decarboxylase [EC:4.1.1.33]
K01598	ko00770	Pantothenate and CoA biosynthesis	KXJ28807.1	-0.372365	0.550606	-0.175354	0.870566	-0.2998	0.905955	1.00559	7e-30	COAC	phosphopantothenoylcysteine decarboxylase [EC:4.1.1.36]
K01598	ko01100	Metabolic pathways	KXJ28807.1	-0.372365	0.550606	-0.175354	0.870566	-0.2998	0.905955	1.00559	7e-30	COAC	phosphopantothenoylcysteine decarboxylase [EC:4.1.1.36]
K01599	ko01110	Biosynthesis of secondary metabolites	KXJ20838.1	-0.646661	0.120874	-1.09985	0.0144239	0.33657	0.845319	1	5e-133	DCUP	uroporphyrinogen decarboxylase [EC:4.1.1.37]
K01599	ko01100	Metabolic pathways	KXJ20838.1	-0.646661	0.120874	-1.09985	0.0144239	0.33657	0.845319	1	5e-133	DCUP	uroporphyrinogen decarboxylase [EC:4.1.1.37]
K01599	ko00860	Porphyrin and chlorophyll metabolism	KXJ20838.1	-0.646661	0.120874	-1.09985	0.0144239	0.33657	0.845319	1	5e-133	DCUP	uroporphyrinogen decarboxylase [EC:4.1.1.37]
K01611	ko00330	Arginine and proline metabolism	KXJ14047.1	-0.245472	0.358635	-0.0950263	0.841155	0.362221	0.654553	1.03746	1e-94	DCAM	S-adenosylmethionine decarboxylase [EC:4.1.1.50]
K01611	ko01100	Metabolic pathways	KXJ14047.1	-0.245472	0.358635	-0.0950263	0.841155	0.362221	0.654553	1.03746	1e-94	DCAM	S-adenosylmethionine decarboxylase [EC:4.1.1.50]
K01611	ko00270	Cysteine and methionine metabolism	KXJ14047.1	-0.245472	0.358635	-0.0950263	0.841155	0.362221	0.654553	1.03746	1e-94	DCAM	S-adenosylmethionine decarboxylase [EC:4.1.1.50]
K01613	ko01100	Metabolic pathways	KXJ08764.1	-0.78341	0.0168308	-1.74818	1.58427e-08	0.93249	0.276517	1	6e-18	PSD	phosphatidylserine decarboxylase [EC:4.1.1.65]
K01613	ko00564	Glycerophospholipid metabolism	KXJ08764.1	-0.78341	0.0168308	-1.74818	1.58427e-08	0.93249	0.276517	1	6e-18	PSD	phosphatidylserine decarboxylase [EC:4.1.1.65]
K01613	ko01110	Biosynthesis of secondary metabolites	KXJ08764.1	-0.78341	0.0168308	-1.74818	1.58427e-08	0.93249	0.276517	1	6e-18	PSD	phosphatidylserine decarboxylase [EC:4.1.1.65]
K01619	ko00030	Pentose phosphate pathway	KXJ20137.1	-0.688705	0.0333491	-0.46093	0.301744	0.5014	0.653339	1.00389	3e-41	DEOC	deoxyribose-phosphate aldolase [EC:4.1.2.4]
K01620	ko01130	Biosynthesis of antibiotics	KXJ26541.1	-0.260796	0.54318	-0.578336	0.226042	0.376885	0.792535	0.99162	6e-84	THA1	threonine aldolase [EC:4.1.2.48]
K01620	ko01100	Metabolic pathways	KXJ26541.1	-0.260796	0.54318	-0.578336	0.226042	0.376885	0.792535	0.99162	6e-84	THA1	threonine aldolase [EC:4.1.2.48]
K01620	ko01120	Microbial metabolism in diverse environments	KXJ26541.1	-0.260796	0.54318	-0.578336	0.226042	0.376885	0.792535	0.99162	6e-84	THA1	threonine aldolase [EC:4.1.2.48]
K01620	ko01110	Biosynthesis of secondary metabolites	KXJ26541.1	-0.260796	0.54318	-0.578336	0.226042	0.376885	0.792535	0.99162	6e-84	THA1	threonine aldolase [EC:4.1.2.48]
K01620	ko01230	Biosynthesis of amino acids	KXJ26541.1	-0.260796	0.54318	-0.578336	0.226042	0.376885	0.792535	0.99162	6e-84	THA1	threonine aldolase [EC:4.1.2.48]
K01620	ko00260	Glycine, serine and threonine metabolism	KXJ26541.1	-0.260796	0.54318	-0.578336	0.226042	0.376885	0.792535	0.99162	6e-84	THA1	threonine aldolase [EC:4.1.2.48]
K01623	ko00680	Methane metabolism	KXJ27908.1	0.529891	0.304544	0.516358	0.464301	0.451223	0.812896	1.00279	1e-131	ALFC6	fructose-bisphosphate aldolase, class I [EC:4.1.2.13]
K01623	ko00710	Carbon fixation in photosynthetic organisms	KXJ27908.1	0.529891	0.304544	0.516358	0.464301	0.451223	0.812896	1.00279	1e-131	ALFC6	fructose-bisphosphate aldolase, class I [EC:4.1.2.13]
K01623	ko00010	Glycolysis / Gluconeogenesis	KXJ27908.1	0.529891	0.304544	0.516358	0.464301	0.451223	0.812896	1.00279	1e-131	ALFC6	fructose-bisphosphate aldolase, class I [EC:4.1.2.13]
K01623	ko01100	Metabolic pathways	KXJ27908.1	0.529891	0.304544	0.516358	0.464301	0.451223	0.812896	1.00279	1e-131	ALFC6	fructose-bisphosphate aldolase, class I [EC:4.1.2.13]
K01623	ko00030	Pentose phosphate pathway	KXJ27908.1	0.529891	0.304544	0.516358	0.464301	0.451223	0.812896	1.00279	1e-131	ALFC6	fructose-bisphosphate aldolase, class I [EC:4.1.2.13]
K01623	ko01200	Carbon metabolism	KXJ27908.1	0.529891	0.304544	0.516358	0.464301	0.451223	0.812896	1.00279	1e-131	ALFC6	fructose-bisphosphate aldolase, class I [EC:4.1.2.13]
K01623	ko01120	Microbial metabolism in diverse environments	KXJ27908.1	0.529891	0.304544	0.516358	0.464301	0.451223	0.812896	1.00279	1e-131	ALFC6	fructose-bisphosphate aldolase, class I [EC:4.1.2.13]
K01623	ko01110	Biosynthesis of secondary metabolites	KXJ27908.1	0.529891	0.304544	0.516358	0.464301	0.451223	0.812896	1.00279	1e-131	ALFC6	fructose-bisphosphate aldolase, class I [EC:4.1.2.13]
K01623	ko01230	Biosynthesis of amino acids	KXJ27908.1	0.529891	0.304544	0.516358	0.464301	0.451223	0.812896	1.00279	1e-131	ALFC6	fructose-bisphosphate aldolase, class I [EC:4.1.2.13]
K01623	ko00051	Fructose and mannose metabolism	KXJ27908.1	0.529891	0.304544	0.516358	0.464301	0.451223	0.812896	1.00279	1e-131	ALFC6	fructose-bisphosphate aldolase, class I [EC:4.1.2.13]
K01623	ko01130	Biosynthesis of antibiotics	KXJ27908.1	0.529891	0.304544	0.516358	0.464301	0.451223	0.812896	1.00279	1e-131	ALFC6	fructose-bisphosphate aldolase, class I [EC:4.1.2.13]
K01634	ko01100	Metabolic pathways	KXJ12320.1	-0.0682213	0.870178	-0.199148	0.700608	0.169787	0.90495	1	4e-175	SGPL	sphinganine-1-phosphate aldolase [EC:4.1.2.27]
K01634	ko04071	Sphingolipid signaling pathway	KXJ12320.1	-0.0682213	0.870178	-0.199148	0.700608	0.169787	0.90495	1	4e-175	SGPL	sphinganine-1-phosphate aldolase [EC:4.1.2.27]
K01634	ko00600	Sphingolipid metabolism	KXJ12320.1	-0.0682213	0.870178	-0.199148	0.700608	0.169787	0.90495	1	4e-175	SGPL	sphinganine-1-phosphate aldolase [EC:4.1.2.27]
K01637	ko00630	Glyoxylate and dicarboxylate metabolism	KXJ11277.1	-0.533412	0.498915	-2.83554	1.77491e-05	4.01771	0.000170528	0.981308	9e-174	ACEA1	isocitrate lyase [EC:4.1.3.1]
K01637	ko01200	Carbon metabolism	KXJ11277.1	-0.533412	0.498915	-2.83554	1.77491e-05	4.01771	0.000170528	0.981308	9e-174	ACEA1	isocitrate lyase [EC:4.1.3.1]
K01637	ko01120	Microbial metabolism in diverse environments	KXJ11277.1	-0.533412	0.498915	-2.83554	1.77491e-05	4.01771	0.000170528	0.981308	9e-174	ACEA1	isocitrate lyase [EC:4.1.3.1]
K01637	ko01100	Metabolic pathways	KXJ11277.1	-0.533412	0.498915	-2.83554	1.77491e-05	4.01771	0.000170528	0.981308	9e-174	ACEA1	isocitrate lyase [EC:4.1.3.1]
K01637	ko01110	Biosynthesis of secondary metabolites	KXJ11277.1	-0.533412	0.498915	-2.83554	1.77491e-05	4.01771	0.000170528	0.981308	9e-174	ACEA1	isocitrate lyase [EC:4.1.3.1]
K01638	ko01200	Carbon metabolism	KXJ28476.1	0.143977	0.571545	0.0833995	0.84529	-0.348528	0.615094	0.992883	7e-85	MASY	malate synthase [EC:2.3.3.9]
K01638	ko00620	Pyruvate metabolism	KXJ28476.1	0.143977	0.571545	0.0833995	0.84529	-0.348528	0.615094	0.992883	7e-85	MASY	malate synthase [EC:2.3.3.9]
K01638	ko01100	Metabolic pathways	KXJ28476.1	0.143977	0.571545	0.0833995	0.84529	-0.348528	0.615094	0.992883	7e-85	MASY	malate synthase [EC:2.3.3.9]
K01638	ko01110	Biosynthesis of secondary metabolites	KXJ28476.1	0.143977	0.571545	0.0833995	0.84529	-0.348528	0.615094	0.992883	7e-85	MASY	malate synthase [EC:2.3.3.9]
K01638	ko00630	Glyoxylate and dicarboxylate metabolism	KXJ28476.1	0.143977	0.571545	0.0833995	0.84529	-0.348528	0.615094	0.992883	7e-85	MASY	malate synthase [EC:2.3.3.9]
K01638	ko01120	Microbial metabolism in diverse environments	KXJ28476.1	0.143977	0.571545	0.0833995	0.84529	-0.348528	0.615094	0.992883	7e-85	MASY	malate synthase [EC:2.3.3.9]
K01639	ko00520	Amino sugar and nucleotide sugar metabolism	KXJ20409.1	-0.0569885	0.889134	0.105958	0.854289	0.0457602	0.974527	0.958647	1e-55	NPLB	N-acetylneuraminate lyase [EC:4.1.3.3]
K01640	ko04146	Peroxisome	KXJ09593.1	0.102198	0.823776	-0.467112	0.319584	-0.171856	0.91604	0.993846	8e-149	HMGCL	hydroxymethylglutaryl-CoA lyase [EC:4.1.3.4]
K01640	ko01100	Metabolic pathways	KXJ09593.1	0.102198	0.823776	-0.467112	0.319584	-0.171856	0.91604	0.993846	8e-149	HMGCL	hydroxymethylglutaryl-CoA lyase [EC:4.1.3.4]
K01640	ko00280	Valine, leucine and isoleucine degradation	KXJ09593.1	0.102198	0.823776	-0.467112	0.319584	-0.171856	0.91604	0.993846	8e-149	HMGCL	hydroxymethylglutaryl-CoA lyase [EC:4.1.3.4]
K01640	ko00072	Synthesis and degradation of ketone bodies	KXJ09593.1	0.102198	0.823776	-0.467112	0.319584	-0.171856	0.91604	0.993846	8e-149	HMGCL	hydroxymethylglutaryl-CoA lyase [EC:4.1.3.4]
K01640	ko00650	Butanoate metabolism	KXJ09593.1	0.102198	0.823776	-0.467112	0.319584	-0.171856	0.91604	0.993846	8e-149	HMGCL	hydroxymethylglutaryl-CoA lyase [EC:4.1.3.4]
K01640	ko00281	Geraniol degradation	KXJ09593.1	0.102198	0.823776	-0.467112	0.319584	-0.171856	0.91604	0.993846	8e-149	HMGCL	hydroxymethylglutaryl-CoA lyase [EC:4.1.3.4]
K01641	ko01110	Biosynthesis of secondary metabolites	KXJ16686.1	1.49526	0.00224185	0.173516	0.871316	0.1198	0.962241	1.00216	3e-91	HMCS	hydroxymethylglutaryl-CoA synthase [EC:2.3.3.10]
K01641	ko00280	Valine, leucine and isoleucine degradation	KXJ16686.1	1.49526	0.00224185	0.173516	0.871316	0.1198	0.962241	1.00216	3e-91	HMCS	hydroxymethylglutaryl-CoA synthase [EC:2.3.3.10]
K01641	ko00650	Butanoate metabolism	KXJ16686.1	1.49526	0.00224185	0.173516	0.871316	0.1198	0.962241	1.00216	3e-91	HMCS	hydroxymethylglutaryl-CoA synthase [EC:2.3.3.10]
K01641	ko01130	Biosynthesis of antibiotics	KXJ16686.1	1.49526	0.00224185	0.173516	0.871316	0.1198	0.962241	1.00216	3e-91	HMCS	hydroxymethylglutaryl-CoA synthase [EC:2.3.3.10]
K01641	ko01100	Metabolic pathways	KXJ16686.1	1.49526	0.00224185	0.173516	0.871316	0.1198	0.962241	1.00216	3e-91	HMCS	hydroxymethylglutaryl-CoA synthase [EC:2.3.3.10]
K01641	ko00900	Terpenoid backbone biosynthesis	KXJ16686.1	1.49526	0.00224185	0.173516	0.871316	0.1198	0.962241	1.00216	3e-91	HMCS	hydroxymethylglutaryl-CoA synthase [EC:2.3.3.10]
K01641	ko00072	Synthesis and degradation of ketone bodies	KXJ16686.1	1.49526	0.00224185	0.173516	0.871316	0.1198	0.962241	1.00216	3e-91	HMCS	hydroxymethylglutaryl-CoA synthase [EC:2.3.3.10]
K01644	ko02020	Two-component system	KXJ27828.1	-0.26088	0.226562	-0.309534	0.252201	0.339949	0.603408	1.00687	2e-32	CITE	citrate lyase subunit beta / citryl-CoA lyase [EC:4.1.3.34]
K01647	ko01230	Biosynthesis of amino acids	KXJ14832.1	0.141737	0.653618	-0.0737411	0.889926	0.252429	0.806558	1.00427	0	CISY	citrate synthase [EC:2.3.3.1]
K01647	ko01130	Biosynthesis of antibiotics	KXJ14832.1	0.141737	0.653618	-0.0737411	0.889926	0.252429	0.806558	1.00427	0	CISY	citrate synthase [EC:2.3.3.1]
K01647	ko01100	Metabolic pathways	KXJ14832.1	0.141737	0.653618	-0.0737411	0.889926	0.252429	0.806558	1.00427	0	CISY	citrate synthase [EC:2.3.3.1]
K01647	ko01200	Carbon metabolism	KXJ14832.1	0.141737	0.653618	-0.0737411	0.889926	0.252429	0.806558	1.00427	0	CISY	citrate synthase [EC:2.3.3.1]
K01647	ko00020	Citrate cycle (TCA cycle)	KXJ14832.1	0.141737	0.653618	-0.0737411	0.889926	0.252429	0.806558	1.00427	0	CISY	citrate synthase [EC:2.3.3.1]
K01647	ko00630	Glyoxylate and dicarboxylate metabolism	KXJ14832.1	0.141737	0.653618	-0.0737411	0.889926	0.252429	0.806558	1.00427	0	CISY	citrate synthase [EC:2.3.3.1]
K01647	ko01110	Biosynthesis of secondary metabolites	KXJ14832.1	0.141737	0.653618	-0.0737411	0.889926	0.252429	0.806558	1.00427	0	CISY	citrate synthase [EC:2.3.3.1]
K01647	ko01210	2-Oxocarboxylic acid metabolism	KXJ14832.1	0.141737	0.653618	-0.0737411	0.889926	0.252429	0.806558	1.00427	0	CISY	citrate synthase [EC:2.3.3.1]
K01647	ko01120	Microbial metabolism in diverse environments	KXJ14832.1	0.141737	0.653618	-0.0737411	0.889926	0.252429	0.806558	1.00427	0	CISY	citrate synthase [EC:2.3.3.1]
K01648	ko01120	Microbial metabolism in diverse environments	KXJ23302.1	-0.122634	0.626467	-0.374615	0.146828	-0.10946	0.913091	0.884434	2e-97	ACLA3	ATP citrate (pro-S)-lyase [EC:2.3.3.8]
K01648	ko01110	Biosynthesis of secondary metabolites	KXJ23302.1	-0.122634	0.626467	-0.374615	0.146828	-0.10946	0.913091	0.884434	2e-97	ACLA3	ATP citrate (pro-S)-lyase [EC:2.3.3.8]
K01648	ko00020	Citrate cycle (TCA cycle)	KXJ23302.1	-0.122634	0.626467	-0.374615	0.146828	-0.10946	0.913091	0.884434	2e-97	ACLA3	ATP citrate (pro-S)-lyase [EC:2.3.3.8]
K01648	ko00720	Carbon fixation pathways in prokaryotes	KXJ23302.1	-0.122634	0.626467	-0.374615	0.146828	-0.10946	0.913091	0.884434	2e-97	ACLA3	ATP citrate (pro-S)-lyase [EC:2.3.3.8]
K01648	ko01130	Biosynthesis of antibiotics	KXJ23302.1	-0.122634	0.626467	-0.374615	0.146828	-0.10946	0.913091	0.884434	2e-97	ACLA3	ATP citrate (pro-S)-lyase [EC:2.3.3.8]
K01648	ko01100	Metabolic pathways	KXJ23302.1	-0.122634	0.626467	-0.374615	0.146828	-0.10946	0.913091	0.884434	2e-97	ACLA3	ATP citrate (pro-S)-lyase [EC:2.3.3.8]
K01652	ko01230	Biosynthesis of amino acids	KXJ28085.1	-0.0898223	0.884593	0.700052	0.205934	-0.288766	0.880903	0.987203	1e-55	ILVG	acetolactate synthase I/II/III large subunit [EC:2.2.1.6]
K01652	ko01210	2-Oxocarboxylic acid metabolism	KXJ28085.1	-0.0898223	0.884593	0.700052	0.205934	-0.288766	0.880903	0.987203	1e-55	ILVG	acetolactate synthase I/II/III large subunit [EC:2.2.1.6]
K01652	ko01110	Biosynthesis of secondary metabolites	KXJ28085.1	-0.0898223	0.884593	0.700052	0.205934	-0.288766	0.880903	0.987203	1e-55	ILVG	acetolactate synthase I/II/III large subunit [EC:2.2.1.6]
K01652	ko00770	Pantothenate and CoA biosynthesis	KXJ28085.1	-0.0898223	0.884593	0.700052	0.205934	-0.288766	0.880903	0.987203	1e-55	ILVG	acetolactate synthase I/II/III large subunit [EC:2.2.1.6]
K01652	ko00660	C5-Branched dibasic acid metabolism	KXJ28085.1	-0.0898223	0.884593	0.700052	0.205934	-0.288766	0.880903	0.987203	1e-55	ILVG	acetolactate synthase I/II/III large subunit [EC:2.2.1.6]
K01652	ko00290	Valine, leucine and isoleucine biosynthesis	KXJ28085.1	-0.0898223	0.884593	0.700052	0.205934	-0.288766	0.880903	0.987203	1e-55	ILVG	acetolactate synthase I/II/III large subunit [EC:2.2.1.6]
K01652	ko01130	Biosynthesis of antibiotics	KXJ28085.1	-0.0898223	0.884593	0.700052	0.205934	-0.288766	0.880903	0.987203	1e-55	ILVG	acetolactate synthase I/II/III large subunit [EC:2.2.1.6]
K01652	ko00650	Butanoate metabolism	KXJ28085.1	-0.0898223	0.884593	0.700052	0.205934	-0.288766	0.880903	0.987203	1e-55	ILVG	acetolactate synthase I/II/III large subunit [EC:2.2.1.6]
K01652	ko01100	Metabolic pathways	KXJ28085.1	-0.0898223	0.884593	0.700052	0.205934	-0.288766	0.880903	0.987203	1e-55	ILVG	acetolactate synthase I/II/III large subunit [EC:2.2.1.6]
K01667	ko00380	Tryptophan metabolism	KXJ12434.1	-1.15885	0.00592103	-0.594146	0.321686	0.834432	0.535254	1	7e-121	TNAA	tryptophanase [EC:4.1.99.1]
K01672	ko00910	Nitrogen metabolism	KXJ26464.1	-0.427107	0.0914891	-0.476042	0.118795	0.267813	0.782222	1	1e-51	CAH13	carbonic anhydrase [EC:4.2.1.1]
K01673	ko00910	Nitrogen metabolism	KXJ17277.1	-0.210664	0.687412	-0.474332	0.441228	0.45759	0.77768	0.977778	2e-48	BCA1	carbonic anhydrase [EC:4.2.1.1]
K01674	ko00910	Nitrogen metabolism	KXJ19834.1	-0.0468166	0.91909	0.824806	0.0184599	-0.0808403	0.957844	1	2e-20	CAH	carbonic anhydrase [EC:4.2.1.1]
K01679	ko01120	Microbial metabolism in diverse environments	KXJ11031.1	0.0358556	0.951334	-0.255149	0.701391	0.315124	0.843285	1	0	FUMC	fumarate hydratase, class II [EC:4.2.1.2]
K01679	ko01100	Metabolic pathways	KXJ11031.1	0.0358556	0.951334	-0.255149	0.701391	0.315124	0.843285	1	0	FUMC	fumarate hydratase, class II [EC:4.2.1.2]
K01679	ko00020	Citrate cycle (TCA cycle)	KXJ11031.1	0.0358556	0.951334	-0.255149	0.701391	0.315124	0.843285	1	0	FUMC	fumarate hydratase, class II [EC:4.2.1.2]
K01679	ko01130	Biosynthesis of antibiotics	KXJ11031.1	0.0358556	0.951334	-0.255149	0.701391	0.315124	0.843285	1	0	FUMC	fumarate hydratase, class II [EC:4.2.1.2]
K01679	ko00720	Carbon fixation pathways in prokaryotes	KXJ11031.1	0.0358556	0.951334	-0.255149	0.701391	0.315124	0.843285	1	0	FUMC	fumarate hydratase, class II [EC:4.2.1.2]
K01679	ko00620	Pyruvate metabolism	KXJ11031.1	0.0358556	0.951334	-0.255149	0.701391	0.315124	0.843285	1	0	FUMC	fumarate hydratase, class II [EC:4.2.1.2]
K01679	ko05200	Pathways in cancer	KXJ11031.1	0.0358556	0.951334	-0.255149	0.701391	0.315124	0.843285	1	0	FUMC	fumarate hydratase, class II [EC:4.2.1.2]
K01679	ko05211	Renal cell carcinoma	KXJ11031.1	0.0358556	0.951334	-0.255149	0.701391	0.315124	0.843285	1	0	FUMC	fumarate hydratase, class II [EC:4.2.1.2]
K01679	ko01200	Carbon metabolism	KXJ11031.1	0.0358556	0.951334	-0.255149	0.701391	0.315124	0.843285	1	0	FUMC	fumarate hydratase, class II [EC:4.2.1.2]
K01679	ko01110	Biosynthesis of secondary metabolites	KXJ11031.1	0.0358556	0.951334	-0.255149	0.701391	0.315124	0.843285	1	0	FUMC	fumarate hydratase, class II [EC:4.2.1.2]
K01687	ko01110	Biosynthesis of secondary metabolites	KXJ22084.1	-0.578045	0.105053	-0.0174994	0.982889	0.0619784	0.97106	1	9e-102	ILVD2	dihydroxy-acid dehydratase [EC:4.2.1.9]
K01687	ko01130	Biosynthesis of antibiotics	KXJ22084.1	-0.578045	0.105053	-0.0174994	0.982889	0.0619784	0.97106	1	9e-102	ILVD2	dihydroxy-acid dehydratase [EC:4.2.1.9]
K01687	ko01230	Biosynthesis of amino acids	KXJ22084.1	-0.578045	0.105053	-0.0174994	0.982889	0.0619784	0.97106	1	9e-102	ILVD2	dihydroxy-acid dehydratase [EC:4.2.1.9]
K01687	ko00770	Pantothenate and CoA biosynthesis	KXJ22084.1	-0.578045	0.105053	-0.0174994	0.982889	0.0619784	0.97106	1	9e-102	ILVD2	dihydroxy-acid dehydratase [EC:4.2.1.9]
K01687	ko01100	Metabolic pathways	KXJ22084.1	-0.578045	0.105053	-0.0174994	0.982889	0.0619784	0.97106	1	9e-102	ILVD2	dihydroxy-acid dehydratase [EC:4.2.1.9]
K01687	ko01210	2-Oxocarboxylic acid metabolism	KXJ22084.1	-0.578045	0.105053	-0.0174994	0.982889	0.0619784	0.97106	1	9e-102	ILVD2	dihydroxy-acid dehydratase [EC:4.2.1.9]
K01687	ko00290	Valine, leucine and isoleucine biosynthesis	KXJ22084.1	-0.578045	0.105053	-0.0174994	0.982889	0.0619784	0.97106	1	9e-102	ILVD2	dihydroxy-acid dehydratase [EC:4.2.1.9]
K01689	ko01100	Metabolic pathways	KXJ09141.1	0.570578	0.183469	0.480463	0.413594	0.557811	0.697739	1	9e-175	ENOB	enolase [EC:4.2.1.11]
K01689	ko01110	Biosynthesis of secondary metabolites	KXJ09141.1	0.570578	0.183469	0.480463	0.413594	0.557811	0.697739	1	9e-175	ENOB	enolase [EC:4.2.1.11]
K01689	ko00010	Glycolysis / Gluconeogenesis	KXJ09141.1	0.570578	0.183469	0.480463	0.413594	0.557811	0.697739	1	9e-175	ENOB	enolase [EC:4.2.1.11]
K01689	ko01230	Biosynthesis of amino acids	KXJ09141.1	0.570578	0.183469	0.480463	0.413594	0.557811	0.697739	1	9e-175	ENOB	enolase [EC:4.2.1.11]
K01689	ko00680	Methane metabolism	KXJ09141.1	0.570578	0.183469	0.480463	0.413594	0.557811	0.697739	1	9e-175	ENOB	enolase [EC:4.2.1.11]
K01689	ko01120	Microbial metabolism in diverse environments	KXJ09141.1	0.570578	0.183469	0.480463	0.413594	0.557811	0.697739	1	9e-175	ENOB	enolase [EC:4.2.1.11]
K01689	ko01130	Biosynthesis of antibiotics	KXJ09141.1	0.570578	0.183469	0.480463	0.413594	0.557811	0.697739	1	9e-175	ENOB	enolase [EC:4.2.1.11]
K01689	ko04066	HIF-1 signaling pathway	KXJ09141.1	0.570578	0.183469	0.480463	0.413594	0.557811	0.697739	1	9e-175	ENOB	enolase [EC:4.2.1.11]
K01689	ko01200	Carbon metabolism	KXJ09141.1	0.570578	0.183469	0.480463	0.413594	0.557811	0.697739	1	9e-175	ENOB	enolase [EC:4.2.1.11]
K01689	ko03018	RNA degradation	KXJ09141.1	0.570578	0.183469	0.480463	0.413594	0.557811	0.697739	1	9e-175	ENOB	enolase [EC:4.2.1.11]
K01691	ko04310	Wnt signaling pathway	KXJ27744.1	-0.760173	0.125227	-0.218722	0.808151	0.347529	0.869026	0.656992	4e-11	WIF1	WNT inhibitory factor 1
K01692	ko00360	Phenylalanine metabolism	KXJ22827.1	-0.599269	0.0356698	-0.383621	0.340831	0.34265	0.753367	1	1e-81	ECHA8	enoyl-CoA hydratase [EC:4.2.1.17]
K01692	ko01120	Microbial metabolism in diverse environments	KXJ22827.1	-0.599269	0.0356698	-0.383621	0.340831	0.34265	0.753367	1	1e-81	ECHA8	enoyl-CoA hydratase [EC:4.2.1.17]
K01692	ko00380	Tryptophan metabolism	KXJ22827.1	-0.599269	0.0356698	-0.383621	0.340831	0.34265	0.753367	1	1e-81	ECHA8	enoyl-CoA hydratase [EC:4.2.1.17]
K01692	ko00310	Lysine degradation	KXJ22827.1	-0.599269	0.0356698	-0.383621	0.340831	0.34265	0.753367	1	1e-81	ECHA8	enoyl-CoA hydratase [EC:4.2.1.17]
K01692	ko01110	Biosynthesis of secondary metabolites	KXJ22827.1	-0.599269	0.0356698	-0.383621	0.340831	0.34265	0.753367	1	1e-81	ECHA8	enoyl-CoA hydratase [EC:4.2.1.17]
K01692	ko00640	Propanoate metabolism	KXJ22827.1	-0.599269	0.0356698	-0.383621	0.340831	0.34265	0.753367	1	1e-81	ECHA8	enoyl-CoA hydratase [EC:4.2.1.17]
K01692	ko01212	Fatty acid metabolism	KXJ22827.1	-0.599269	0.0356698	-0.383621	0.340831	0.34265	0.753367	1	1e-81	ECHA8	enoyl-CoA hydratase [EC:4.2.1.17]
K01692	ko00281	Geraniol degradation	KXJ22827.1	-0.599269	0.0356698	-0.383621	0.340831	0.34265	0.753367	1	1e-81	ECHA8	enoyl-CoA hydratase [EC:4.2.1.17]
K01692	ko00362	Benzoate degradation	KXJ22827.1	-0.599269	0.0356698	-0.383621	0.340831	0.34265	0.753367	1	1e-81	ECHA8	enoyl-CoA hydratase [EC:4.2.1.17]
K01692	ko00410	beta-Alanine metabolism	KXJ22827.1	-0.599269	0.0356698	-0.383621	0.340831	0.34265	0.753367	1	1e-81	ECHA8	enoyl-CoA hydratase [EC:4.2.1.17]
K01692	ko00627	Aminobenzoate degradation	KXJ22827.1	-0.599269	0.0356698	-0.383621	0.340831	0.34265	0.753367	1	1e-81	ECHA8	enoyl-CoA hydratase [EC:4.2.1.17]
K01692	ko00903	Limonene and pinene degradation	KXJ22827.1	-0.599269	0.0356698	-0.383621	0.340831	0.34265	0.753367	1	1e-81	ECHA8	enoyl-CoA hydratase [EC:4.2.1.17]
K01692	ko00930	Caprolactam degradation	KXJ22827.1	-0.599269	0.0356698	-0.383621	0.340831	0.34265	0.753367	1	1e-81	ECHA8	enoyl-CoA hydratase [EC:4.2.1.17]
K01692	ko00280	Valine, leucine and isoleucine degradation	KXJ22827.1	-0.599269	0.0356698	-0.383621	0.340831	0.34265	0.753367	1	1e-81	ECHA8	enoyl-CoA hydratase [EC:4.2.1.17]
K01692	ko01100	Metabolic pathways	KXJ22827.1	-0.599269	0.0356698	-0.383621	0.340831	0.34265	0.753367	1	1e-81	ECHA8	enoyl-CoA hydratase [EC:4.2.1.17]
K01692	ko00071	Fatty acid degradation	KXJ22827.1	-0.599269	0.0356698	-0.383621	0.340831	0.34265	0.753367	1	1e-81	ECHA8	enoyl-CoA hydratase [EC:4.2.1.17]
K01692	ko01130	Biosynthesis of antibiotics	KXJ22827.1	-0.599269	0.0356698	-0.383621	0.340831	0.34265	0.753367	1	1e-81	ECHA8	enoyl-CoA hydratase [EC:4.2.1.17]
K01692	ko00650	Butanoate metabolism	KXJ22827.1	-0.599269	0.0356698	-0.383621	0.340831	0.34265	0.753367	1	1e-81	ECHA8	enoyl-CoA hydratase [EC:4.2.1.17]
K01698	ko00860	Porphyrin and chlorophyll metabolism	KXJ13834.1	-0.0602785	0.923611	0.0129613	0.989843	0.534042	0.733026	0.981763	1e-148	HEM2	porphobilinogen synthase [EC:4.2.1.24]
K01698	ko01110	Biosynthesis of secondary metabolites	KXJ13834.1	-0.0602785	0.923611	0.0129613	0.989843	0.534042	0.733026	0.981763	1e-148	HEM2	porphobilinogen synthase [EC:4.2.1.24]
K01698	ko01120	Microbial metabolism in diverse environments	KXJ13834.1	-0.0602785	0.923611	0.0129613	0.989843	0.534042	0.733026	0.981763	1e-148	HEM2	porphobilinogen synthase [EC:4.2.1.24]
K01698	ko01100	Metabolic pathways	KXJ13834.1	-0.0602785	0.923611	0.0129613	0.989843	0.534042	0.733026	0.981763	1e-148	HEM2	porphobilinogen synthase [EC:4.2.1.24]
K01703	ko01210	2-Oxocarboxylic acid metabolism	KXJ15114.1	0.515273	0.15705	-0.00158569	0.998143	0.205128	0.901394	1	4e-30	LEUC	3-isopropylmalate/(R)-2-methylmalate dehydratase large subunit [EC:4.2.1.33 4.2.1.35]
K01703	ko01100	Metabolic pathways	KXJ15114.1	0.515273	0.15705	-0.00158569	0.998143	0.205128	0.901394	1	4e-30	LEUC	3-isopropylmalate/(R)-2-methylmalate dehydratase large subunit [EC:4.2.1.33 4.2.1.35]
K01703	ko00966	Glucosinolate biosynthesis	KXJ15114.1	0.515273	0.15705	-0.00158569	0.998143	0.205128	0.901394	1	4e-30	LEUC	3-isopropylmalate/(R)-2-methylmalate dehydratase large subunit [EC:4.2.1.33 4.2.1.35]
K01703	ko01230	Biosynthesis of amino acids	KXJ15114.1	0.515273	0.15705	-0.00158569	0.998143	0.205128	0.901394	1	4e-30	LEUC	3-isopropylmalate/(R)-2-methylmalate dehydratase large subunit [EC:4.2.1.33 4.2.1.35]
K01703	ko01110	Biosynthesis of secondary metabolites	KXJ15114.1	0.515273	0.15705	-0.00158569	0.998143	0.205128	0.901394	1	4e-30	LEUC	3-isopropylmalate/(R)-2-methylmalate dehydratase large subunit [EC:4.2.1.33 4.2.1.35]
K01703	ko00290	Valine, leucine and isoleucine biosynthesis	KXJ15114.1	0.515273	0.15705	-0.00158569	0.998143	0.205128	0.901394	1	4e-30	LEUC	3-isopropylmalate/(R)-2-methylmalate dehydratase large subunit [EC:4.2.1.33 4.2.1.35]
K01703	ko00660	C5-Branched dibasic acid metabolism	KXJ15114.1	0.515273	0.15705	-0.00158569	0.998143	0.205128	0.901394	1	4e-30	LEUC	3-isopropylmalate/(R)-2-methylmalate dehydratase large subunit [EC:4.2.1.33 4.2.1.35]
K01710	ko01055	Biosynthesis of vancomycin group antibiotics	KXJ25209.1	-0.256638	0.557555	-0.292637	0.632144	0.457309	0.733943	1	3e-67	YHEB	dTDP-glucose 4,6-dehydratase [EC:4.2.1.46]
K01710	ko01130	Biosynthesis of antibiotics	KXJ25209.1	-0.256638	0.557555	-0.292637	0.632144	0.457309	0.733943	1	3e-67	YHEB	dTDP-glucose 4,6-dehydratase [EC:4.2.1.46]
K01710	ko00523	Polyketide sugar unit biosynthesis	KXJ25209.1	-0.256638	0.557555	-0.292637	0.632144	0.457309	0.733943	1	3e-67	YHEB	dTDP-glucose 4,6-dehydratase [EC:4.2.1.46]
K01710	ko00521	Streptomycin biosynthesis	KXJ25209.1	-0.256638	0.557555	-0.292637	0.632144	0.457309	0.733943	1	3e-67	YHEB	dTDP-glucose 4,6-dehydratase [EC:4.2.1.46]
K01710	ko00525	Acarbose and validamycin biosynthesis	KXJ25209.1	-0.256638	0.557555	-0.292637	0.632144	0.457309	0.733943	1	3e-67	YHEB	dTDP-glucose 4,6-dehydratase [EC:4.2.1.46]
K01711	ko01100	Metabolic pathways	KXJ13037.1	0.774975	0.00284524	-0.109157	0.842838	-0.13817	0.916599	0.99723	1e-137	GMD1	GDPmannose 4,6-dehydratase [EC:4.2.1.47]
K01711	ko00520	Amino sugar and nucleotide sugar metabolism	KXJ13037.1	0.774975	0.00284524	-0.109157	0.842838	-0.13817	0.916599	0.99723	1e-137	GMD1	GDPmannose 4,6-dehydratase [EC:4.2.1.47]
K01711	ko00051	Fructose and mannose metabolism	KXJ13037.1	0.774975	0.00284524	-0.109157	0.842838	-0.13817	0.916599	0.99723	1e-137	GMD1	GDPmannose 4,6-dehydratase [EC:4.2.1.47]
K01712	ko01100	Metabolic pathways	KXJ10560.1	0.486066	0.324121	0.667176	0.264213	-1.23016	0.27374	1	1e-70	HUTU	urocanate hydratase [EC:4.2.1.49]
K01712	ko00340	Histidine metabolism	KXJ10560.1	0.486066	0.324121	0.667176	0.264213	-1.23016	0.27374	1	1e-70	HUTU	urocanate hydratase [EC:4.2.1.49]
K01719	ko01100	Metabolic pathways	KXJ14638.1	-1.15252	0.0108277	-0.573126	0.388377	0.57403	0.745041	0.958491	1e-41	HEM4	uroporphyrinogen-III synthase [EC:4.2.1.75]
K01719	ko01120	Microbial metabolism in diverse environments	KXJ14638.1	-1.15252	0.0108277	-0.573126	0.388377	0.57403	0.745041	0.958491	1e-41	HEM4	uroporphyrinogen-III synthase [EC:4.2.1.75]
K01719	ko01110	Biosynthesis of secondary metabolites	KXJ14638.1	-1.15252	0.0108277	-0.573126	0.388377	0.57403	0.745041	0.958491	1e-41	HEM4	uroporphyrinogen-III synthase [EC:4.2.1.75]
K01719	ko00860	Porphyrin and chlorophyll metabolism	KXJ14638.1	-1.15252	0.0108277	-0.573126	0.388377	0.57403	0.745041	0.958491	1e-41	HEM4	uroporphyrinogen-III synthase [EC:4.2.1.75]
K01724	ko00790	Folate biosynthesis	KXJ25799.1	0.56848	0.0541925	0.446472	0.25625	-0.218991	0.863581	1	2e-16	PHS	4a-hydroxytetrahydrobiopterin dehydratase [EC:4.2.1.96]
K01733	ko01230	Biosynthesis of amino acids	KXJ10549.1	-0.216522	0.585451	-0.326898	0.523668	0.399034	0.747098	1	1e-44	THRC	threonine synthase [EC:4.2.3.1]
K01733	ko01100	Metabolic pathways	KXJ10549.1	-0.216522	0.585451	-0.326898	0.523668	0.399034	0.747098	1	1e-44	THRC	threonine synthase [EC:4.2.3.1]
K01733	ko00750	Vitamin B6 metabolism	KXJ10549.1	-0.216522	0.585451	-0.326898	0.523668	0.399034	0.747098	1	1e-44	THRC	threonine synthase [EC:4.2.3.1]
K01733	ko01110	Biosynthesis of secondary metabolites	KXJ10549.1	-0.216522	0.585451	-0.326898	0.523668	0.399034	0.747098	1	1e-44	THRC	threonine synthase [EC:4.2.3.1]
K01733	ko01120	Microbial metabolism in diverse environments	KXJ10549.1	-0.216522	0.585451	-0.326898	0.523668	0.399034	0.747098	1	1e-44	THRC	threonine synthase [EC:4.2.3.1]
K01733	ko00260	Glycine, serine and threonine metabolism	KXJ10549.1	-0.216522	0.585451	-0.326898	0.523668	0.399034	0.747098	1	1e-44	THRC	threonine synthase [EC:4.2.3.1]
K01735	ko01130	Biosynthesis of antibiotics	KXJ07711.1	0.736582	0.0476115	0.606354	0.209707	-0.487255	0.71665	0.980501	9e-20	AROB	3-dehydroquinate synthase [EC:4.2.3.4]
K01735	ko01230	Biosynthesis of amino acids	KXJ07711.1	0.736582	0.0476115	0.606354	0.209707	-0.487255	0.71665	0.980501	9e-20	AROB	3-dehydroquinate synthase [EC:4.2.3.4]
K01735	ko01100	Metabolic pathways	KXJ07711.1	0.736582	0.0476115	0.606354	0.209707	-0.487255	0.71665	0.980501	9e-20	AROB	3-dehydroquinate synthase [EC:4.2.3.4]
K01735	ko01110	Biosynthesis of secondary metabolites	KXJ07711.1	0.736582	0.0476115	0.606354	0.209707	-0.487255	0.71665	0.980501	9e-20	AROB	3-dehydroquinate synthase [EC:4.2.3.4]
K01735	ko00400	Phenylalanine, tyrosine and tryptophan biosynthesis	KXJ07711.1	0.736582	0.0476115	0.606354	0.209707	-0.487255	0.71665	0.980501	9e-20	AROB	3-dehydroquinate synthase [EC:4.2.3.4]
K01738	ko01230	Biosynthesis of amino acids	KXJ20775.1	-0.35619	0.0995759	-0.000537255	0.998844	0.169426	0.847315	1	6e-52	CYSK	cysteine synthase A [EC:2.5.1.47]
K01738	ko00270	Cysteine and methionine metabolism	KXJ20775.1	-0.35619	0.0995759	-0.000537255	0.998844	0.169426	0.847315	1	6e-52	CYSK	cysteine synthase A [EC:2.5.1.47]
K01738	ko01200	Carbon metabolism	KXJ20775.1	-0.35619	0.0995759	-0.000537255	0.998844	0.169426	0.847315	1	6e-52	CYSK	cysteine synthase A [EC:2.5.1.47]
K01738	ko01110	Biosynthesis of secondary metabolites	KXJ20775.1	-0.35619	0.0995759	-0.000537255	0.998844	0.169426	0.847315	1	6e-52	CYSK	cysteine synthase A [EC:2.5.1.47]
K01738	ko01120	Microbial metabolism in diverse environments	KXJ20775.1	-0.35619	0.0995759	-0.000537255	0.998844	0.169426	0.847315	1	6e-52	CYSK	cysteine synthase A [EC:2.5.1.47]
K01738	ko01130	Biosynthesis of antibiotics	KXJ20775.1	-0.35619	0.0995759	-0.000537255	0.998844	0.169426	0.847315	1	6e-52	CYSK	cysteine synthase A [EC:2.5.1.47]
K01738	ko01100	Metabolic pathways	KXJ20775.1	-0.35619	0.0995759	-0.000537255	0.998844	0.169426	0.847315	1	6e-52	CYSK	cysteine synthase A [EC:2.5.1.47]
K01738	ko00920	Sulfur metabolism	KXJ20775.1	-0.35619	0.0995759	-0.000537255	0.998844	0.169426	0.847315	1	6e-52	CYSK	cysteine synthase A [EC:2.5.1.47]
K01745	ko01100	Metabolic pathways	KXJ15900.1	0.844907	0.0542435	0.314963	0.676142	-0.219681	0.916599	0.998028	4e-118	HUTH	histidine ammonia-lyase [EC:4.3.1.3]
K01745	ko00340	Histidine metabolism	KXJ15900.1	0.844907	0.0542435	0.314963	0.676142	-0.219681	0.916599	0.998028	4e-118	HUTH	histidine ammonia-lyase [EC:4.3.1.3]
K01749	ko00860	Porphyrin and chlorophyll metabolism	KXJ29766.1	-0.655938	0.264003	-0.586587	0.473268	0.694169	0.726914	1	2e-69	HEM3	hydroxymethylbilane synthase [EC:2.5.1.61]
K01749	ko01110	Biosynthesis of secondary metabolites	KXJ29766.1	-0.655938	0.264003	-0.586587	0.473268	0.694169	0.726914	1	2e-69	HEM3	hydroxymethylbilane synthase [EC:2.5.1.61]
K01749	ko01120	Microbial metabolism in diverse environments	KXJ29766.1	-0.655938	0.264003	-0.586587	0.473268	0.694169	0.726914	1	2e-69	HEM3	hydroxymethylbilane synthase [EC:2.5.1.61]
K01749	ko01100	Metabolic pathways	KXJ29766.1	-0.655938	0.264003	-0.586587	0.473268	0.694169	0.726914	1	2e-69	HEM3	hydroxymethylbilane synthase [EC:2.5.1.61]
K01750	ko01230	Biosynthesis of amino acids	KXJ06080.1	-0.466784	0.777762	-1.03966	0.61133	1.45707	0.759081	0.984615	5e-32	PY2CR	ornithine cyclodeaminase [EC:4.3.1.12]
K01750	ko01130	Biosynthesis of antibiotics	KXJ06080.1	-0.466784	0.777762	-1.03966	0.61133	1.45707	0.759081	0.984615	5e-32	PY2CR	ornithine cyclodeaminase [EC:4.3.1.12]
K01750	ko01110	Biosynthesis of secondary metabolites	KXJ06080.1	-0.466784	0.777762	-1.03966	0.61133	1.45707	0.759081	0.984615	5e-32	PY2CR	ornithine cyclodeaminase [EC:4.3.1.12]
K01750	ko00330	Arginine and proline metabolism	KXJ06080.1	-0.466784	0.777762	-1.03966	0.61133	1.45707	0.759081	0.984615	5e-32	PY2CR	ornithine cyclodeaminase [EC:4.3.1.12]
K01754	ko01110	Biosynthesis of secondary metabolites	KXJ28536.1	0.339045	0.562257	-0.270052	0.765005	0.679923	0.696324	0.985782	6e-30	ILVA	threonine dehydratase [EC:4.3.1.19]
K01754	ko01130	Biosynthesis of antibiotics	KXJ28536.1	0.339045	0.562257	-0.270052	0.765005	0.679923	0.696324	0.985782	6e-30	ILVA	threonine dehydratase [EC:4.3.1.19]
K01754	ko01230	Biosynthesis of amino acids	KXJ28536.1	0.339045	0.562257	-0.270052	0.765005	0.679923	0.696324	0.985782	6e-30	ILVA	threonine dehydratase [EC:4.3.1.19]
K01754	ko00260	Glycine, serine and threonine metabolism	KXJ28536.1	0.339045	0.562257	-0.270052	0.765005	0.679923	0.696324	0.985782	6e-30	ILVA	threonine dehydratase [EC:4.3.1.19]
K01754	ko00290	Valine, leucine and isoleucine biosynthesis	KXJ28536.1	0.339045	0.562257	-0.270052	0.765005	0.679923	0.696324	0.985782	6e-30	ILVA	threonine dehydratase [EC:4.3.1.19]
K01754	ko01200	Carbon metabolism	KXJ28536.1	0.339045	0.562257	-0.270052	0.765005	0.679923	0.696324	0.985782	6e-30	ILVA	threonine dehydratase [EC:4.3.1.19]
K01754	ko01100	Metabolic pathways	KXJ28536.1	0.339045	0.562257	-0.270052	0.765005	0.679923	0.696324	0.985782	6e-30	ILVA	threonine dehydratase [EC:4.3.1.19]
K01757	ko01100	Metabolic pathways	KXJ13377.1	0.468986	0.071669	-0.131602	0.784845	-0.420033	0.619703	1.00608	1e-29	SSL11	strictosidine synthase [EC:4.3.3.2]
K01757	ko00901	Indole alkaloid biosynthesis	KXJ13377.1	0.468986	0.071669	-0.131602	0.784845	-0.420033	0.619703	1.00608	1e-29	SSL11	strictosidine synthase [EC:4.3.3.2]
K01757	ko01110	Biosynthesis of secondary metabolites	KXJ13377.1	0.468986	0.071669	-0.131602	0.784845	-0.420033	0.619703	1.00608	1e-29	SSL11	strictosidine synthase [EC:4.3.3.2]
K01759	ko00620	Pyruvate metabolism	KXJ17743.1	-0.299306	0.264607	0.169356	0.689387	-0.0156491	0.990616	1	6e-84	LGUL	lactoylglutathione lyase [EC:4.4.1.5]
K01761	ko00270	Cysteine and methionine metabolism	KXJ15133.1	-0.721876	0.266819	0.11861	0.926773	0.245395	0.93238	1.00249	2e-89	MEGL	methionine-gamma-lyase [EC:4.4.1.11]
K01761	ko00450	Selenocompound metabolism	KXJ15133.1	-0.721876	0.266819	0.11861	0.926773	0.245395	0.93238	1.00249	2e-89	MEGL	methionine-gamma-lyase [EC:4.4.1.11]
K01763	ko01100	Metabolic pathways	KXJ13054.1	-0.170262	0.587796	0.28598	0.449431	-0.0659945	0.957844	0.995305	1e-153	SCLY	selenocysteine lyase [EC:4.4.1.16]
K01763	ko00450	Selenocompound metabolism	KXJ13054.1	-0.170262	0.587796	0.28598	0.449431	-0.0659945	0.957844	0.995305	1e-153	SCLY	selenocysteine lyase [EC:4.4.1.16]
K01764	ko00860	Porphyrin and chlorophyll metabolism	KXJ20840.1	-0.179725	0.703195	-0.409794	0.462318	0.320001	0.835878	0.981043	9e-55	CCHL	cytochrome c heme-lyase [EC:4.4.1.17]
K01768	ko02025	Biofilm formation - Pseudomonas aeruginosa	KXJ15223.1	0.627062	0.135084	0.891229	0.0568302	-0.921898	0.401476	0.541761	2e-30	CYA1	adenylate cyclase [EC:4.6.1.1]
K01768	ko04113	Meiosis - yeast	KXJ15223.1	0.627062	0.135084	0.891229	0.0568302	-0.921898	0.401476	0.541761	2e-30	CYA1	adenylate cyclase [EC:4.6.1.1]
K01768	ko00230	Purine metabolism	KXJ15223.1	0.627062	0.135084	0.891229	0.0568302	-0.921898	0.401476	0.541761	2e-30	CYA1	adenylate cyclase [EC:4.6.1.1]
K01768	ko04213	Longevity regulating pathway - multiple species	KXJ15223.1	0.627062	0.135084	0.891229	0.0568302	-0.921898	0.401476	0.541761	2e-30	CYA1	adenylate cyclase [EC:4.6.1.1]
K01769	ko00230	Purine metabolism	KXJ12160.1	0.144271	0.408084	0.129759	0.604218	-0.183068	0.75051	0.996413	2e-149	GCY15	guanylate cyclase, other [EC:4.6.1.2]
K01772	ko01100	Metabolic pathways	KXJ17342.1	-1.53231	0.000368427	-0.266661	0.749537	0.498141	0.782825	1.00291	2e-25	HEMH	protoporphyrin/coproporphyrin ferrochelatase [EC:4.99.1.1 4.99.1.9]
K01772	ko00860	Porphyrin and chlorophyll metabolism	KXJ17342.1	-1.53231	0.000368427	-0.266661	0.749537	0.498141	0.782825	1.00291	2e-25	HEMH	protoporphyrin/coproporphyrin ferrochelatase [EC:4.99.1.1 4.99.1.9]
K01772	ko01110	Biosynthesis of secondary metabolites	KXJ17342.1	-1.53231	0.000368427	-0.266661	0.749537	0.498141	0.782825	1.00291	2e-25	HEMH	protoporphyrin/coproporphyrin ferrochelatase [EC:4.99.1.1 4.99.1.9]
K01783	ko01110	Biosynthesis of secondary metabolites	KXJ11134.1	-0.548459	0.0518658	-0.229286	0.620094	0.271159	0.812778	0.991111	1e-41	RPE	ribulose-phosphate 3-epimerase [EC:5.1.3.1]
K01783	ko01200	Carbon metabolism	KXJ11134.1	-0.548459	0.0518658	-0.229286	0.620094	0.271159	0.812778	0.991111	1e-41	RPE	ribulose-phosphate 3-epimerase [EC:5.1.3.1]
K01783	ko01130	Biosynthesis of antibiotics	KXJ11134.1	-0.548459	0.0518658	-0.229286	0.620094	0.271159	0.812778	0.991111	1e-41	RPE	ribulose-phosphate 3-epimerase [EC:5.1.3.1]
K01783	ko00030	Pentose phosphate pathway	KXJ11134.1	-0.548459	0.0518658	-0.229286	0.620094	0.271159	0.812778	0.991111	1e-41	RPE	ribulose-phosphate 3-epimerase [EC:5.1.3.1]
K01783	ko00040	Pentose and glucuronate interconversions	KXJ11134.1	-0.548459	0.0518658	-0.229286	0.620094	0.271159	0.812778	0.991111	1e-41	RPE	ribulose-phosphate 3-epimerase [EC:5.1.3.1]
K01783	ko01230	Biosynthesis of amino acids	KXJ11134.1	-0.548459	0.0518658	-0.229286	0.620094	0.271159	0.812778	0.991111	1e-41	RPE	ribulose-phosphate 3-epimerase [EC:5.1.3.1]
K01783	ko01120	Microbial metabolism in diverse environments	KXJ11134.1	-0.548459	0.0518658	-0.229286	0.620094	0.271159	0.812778	0.991111	1e-41	RPE	ribulose-phosphate 3-epimerase [EC:5.1.3.1]
K01783	ko00710	Carbon fixation in photosynthetic organisms	KXJ11134.1	-0.548459	0.0518658	-0.229286	0.620094	0.271159	0.812778	0.991111	1e-41	RPE	ribulose-phosphate 3-epimerase [EC:5.1.3.1]
K01783	ko01100	Metabolic pathways	KXJ11134.1	-0.548459	0.0518658	-0.229286	0.620094	0.271159	0.812778	0.991111	1e-41	RPE	ribulose-phosphate 3-epimerase [EC:5.1.3.1]
K01785	ko01110	Biosynthesis of secondary metabolites	KXJ24684.1	-0.285916	0.346805	0.273919	0.511191	0.242277	0.828668	1.0117	1e-104	GALM	aldose 1-epimerase [EC:5.1.3.3]
K01785	ko01100	Metabolic pathways	KXJ24684.1	-0.285916	0.346805	0.273919	0.511191	0.242277	0.828668	1.0117	1e-104	GALM	aldose 1-epimerase [EC:5.1.3.3]
K01785	ko01120	Microbial metabolism in diverse environments	KXJ24684.1	-0.285916	0.346805	0.273919	0.511191	0.242277	0.828668	1.0117	1e-104	GALM	aldose 1-epimerase [EC:5.1.3.3]
K01785	ko01130	Biosynthesis of antibiotics	KXJ24684.1	-0.285916	0.346805	0.273919	0.511191	0.242277	0.828668	1.0117	1e-104	GALM	aldose 1-epimerase [EC:5.1.3.3]
K01785	ko00010	Glycolysis / Gluconeogenesis	KXJ24684.1	-0.285916	0.346805	0.273919	0.511191	0.242277	0.828668	1.0117	1e-104	GALM	aldose 1-epimerase [EC:5.1.3.3]
K01785	ko00052	Galactose metabolism	KXJ24684.1	-0.285916	0.346805	0.273919	0.511191	0.242277	0.828668	1.0117	1e-104	GALM	aldose 1-epimerase [EC:5.1.3.3]
K01792	ko01120	Microbial metabolism in diverse environments	KXJ28834.1	-0.13845	0.693988	-0.0544859	0.928122	-0.160146	0.904817	0.952862	8e-40	YMY9	glucose-6-phosphate 1-epimerase [EC:5.1.3.15]
K01792	ko01110	Biosynthesis of secondary metabolites	KXJ28834.1	-0.13845	0.693988	-0.0544859	0.928122	-0.160146	0.904817	0.952862	8e-40	YMY9	glucose-6-phosphate 1-epimerase [EC:5.1.3.15]
K01792	ko01100	Metabolic pathways	KXJ28834.1	-0.13845	0.693988	-0.0544859	0.928122	-0.160146	0.904817	0.952862	8e-40	YMY9	glucose-6-phosphate 1-epimerase [EC:5.1.3.15]
K01792	ko00010	Glycolysis / Gluconeogenesis	KXJ28834.1	-0.13845	0.693988	-0.0544859	0.928122	-0.160146	0.904817	0.952862	8e-40	YMY9	glucose-6-phosphate 1-epimerase [EC:5.1.3.15]
K01792	ko01130	Biosynthesis of antibiotics	KXJ28834.1	-0.13845	0.693988	-0.0544859	0.928122	-0.160146	0.904817	0.952862	8e-40	YMY9	glucose-6-phosphate 1-epimerase [EC:5.1.3.15]
K01793	ko00534	Glycosaminoglycan biosynthesis - heparan sulfate / heparin	KXJ12938.1	0.0158687	0.974122	0.154552	0.778986	-0.534194	0.578826	1.00486	3e-156	GLCE	heparosan-N-sulfate-glucuronate 5-epimerase [EC:5.1.3.17]
K01793	ko01100	Metabolic pathways	KXJ12938.1	0.0158687	0.974122	0.154552	0.778986	-0.534194	0.578826	1.00486	3e-156	GLCE	heparosan-N-sulfate-glucuronate 5-epimerase [EC:5.1.3.17]
K01794	ko00532	Glycosaminoglycan biosynthesis - chondroitin sulfate / dermatan sulfate	KXJ08576.1	0.275357	0.635861	0.625507	0.338518	-0.710729	0.653731	0.682672	2e-124	DSE	chondroitin-glucuronate 5-epimerase [EC:5.1.3.19]
K01794	ko01100	Metabolic pathways	KXJ08576.1	0.275357	0.635861	0.625507	0.338518	-0.710729	0.653731	0.682672	2e-124	DSE	chondroitin-glucuronate 5-epimerase [EC:5.1.3.19]
K01796	ko00120	Primary bile acid biosynthesis	KXJ21119.1	0.0579292	0.908266	0.160488	0.808489	0.237794	0.877365	1.00262	7e-32	AMACR	alpha-methylacyl-CoA racemase [EC:5.1.99.4]
K01796	ko01100	Metabolic pathways	KXJ21119.1	0.0579292	0.908266	0.160488	0.808489	0.237794	0.877365	1.00262	7e-32	AMACR	alpha-methylacyl-CoA racemase [EC:5.1.99.4]
K01796	ko04146	Peroxisome	KXJ21119.1	0.0579292	0.908266	0.160488	0.808489	0.237794	0.877365	1.00262	7e-32	AMACR	alpha-methylacyl-CoA racemase [EC:5.1.99.4]
K01800	ko01120	Microbial metabolism in diverse environments	KXJ29940.1	-0.650281	0.311378	-0.339285	0.747264	0.516898	0.829534	1	3e-43	MAAI	maleylacetoacetate isomerase [EC:5.2.1.2]
K01800	ko01100	Metabolic pathways	KXJ29940.1	-0.650281	0.311378	-0.339285	0.747264	0.516898	0.829534	1	3e-43	MAAI	maleylacetoacetate isomerase [EC:5.2.1.2]
K01800	ko00643	Styrene degradation	KXJ29940.1	-0.650281	0.311378	-0.339285	0.747264	0.516898	0.829534	1	3e-43	MAAI	maleylacetoacetate isomerase [EC:5.2.1.2]
K01800	ko00350	Tyrosine metabolism	KXJ29940.1	-0.650281	0.311378	-0.339285	0.747264	0.516898	0.829534	1	3e-43	MAAI	maleylacetoacetate isomerase [EC:5.2.1.2]
K01803	ko00010	Glycolysis / Gluconeogenesis	KXJ22150.1	-0.940018	1.17339e-06	-0.57095	0.0163704	0.705161	0.168474	1	3e-97	TPIS	triosephosphate isomerase (TIM) [EC:5.3.1.1]
K01803	ko01110	Biosynthesis of secondary metabolites	KXJ22150.1	-0.940018	1.17339e-06	-0.57095	0.0163704	0.705161	0.168474	1	3e-97	TPIS	triosephosphate isomerase (TIM) [EC:5.3.1.1]
K01803	ko01120	Microbial metabolism in diverse environments	KXJ22150.1	-0.940018	1.17339e-06	-0.57095	0.0163704	0.705161	0.168474	1	3e-97	TPIS	triosephosphate isomerase (TIM) [EC:5.3.1.1]
K01803	ko00710	Carbon fixation in photosynthetic organisms	KXJ22150.1	-0.940018	1.17339e-06	-0.57095	0.0163704	0.705161	0.168474	1	3e-97	TPIS	triosephosphate isomerase (TIM) [EC:5.3.1.1]
K01803	ko00051	Fructose and mannose metabolism	KXJ22150.1	-0.940018	1.17339e-06	-0.57095	0.0163704	0.705161	0.168474	1	3e-97	TPIS	triosephosphate isomerase (TIM) [EC:5.3.1.1]
K01803	ko01130	Biosynthesis of antibiotics	KXJ22150.1	-0.940018	1.17339e-06	-0.57095	0.0163704	0.705161	0.168474	1	3e-97	TPIS	triosephosphate isomerase (TIM) [EC:5.3.1.1]
K01803	ko01230	Biosynthesis of amino acids	KXJ22150.1	-0.940018	1.17339e-06	-0.57095	0.0163704	0.705161	0.168474	1	3e-97	TPIS	triosephosphate isomerase (TIM) [EC:5.3.1.1]
K01803	ko00562	Inositol phosphate metabolism	KXJ22150.1	-0.940018	1.17339e-06	-0.57095	0.0163704	0.705161	0.168474	1	3e-97	TPIS	triosephosphate isomerase (TIM) [EC:5.3.1.1]
K01803	ko01100	Metabolic pathways	KXJ22150.1	-0.940018	1.17339e-06	-0.57095	0.0163704	0.705161	0.168474	1	3e-97	TPIS	triosephosphate isomerase (TIM) [EC:5.3.1.1]
K01803	ko01200	Carbon metabolism	KXJ22150.1	-0.940018	1.17339e-06	-0.57095	0.0163704	0.705161	0.168474	1	3e-97	TPIS	triosephosphate isomerase (TIM) [EC:5.3.1.1]
K01805	ko00040	Pentose and glucuronate interconversions	KXJ21884.1	0.641471	0.0203645	0.14138	0.789051	-0.293988	0.792069	1	2e-149	XYLA	xylose isomerase [EC:5.3.1.5]
K01805	ko00051	Fructose and mannose metabolism	KXJ21884.1	0.641471	0.0203645	0.14138	0.789051	-0.293988	0.792069	1	2e-149	XYLA	xylose isomerase [EC:5.3.1.5]
K01805	ko01100	Metabolic pathways	KXJ21884.1	0.641471	0.0203645	0.14138	0.789051	-0.293988	0.792069	1	2e-149	XYLA	xylose isomerase [EC:5.3.1.5]
K01807	ko01230	Biosynthesis of amino acids	KXJ16170.1	-0.442815	0.302116	-0.530669	0.330972	0.0666985	0.972917	0.990868	3e-33	RPIA	ribose 5-phosphate isomerase A [EC:5.3.1.6]
K01807	ko01110	Biosynthesis of secondary metabolites	KXJ16170.1	-0.442815	0.302116	-0.530669	0.330972	0.0666985	0.972917	0.990868	3e-33	RPIA	ribose 5-phosphate isomerase A [EC:5.3.1.6]
K01807	ko01130	Biosynthesis of antibiotics	KXJ16170.1	-0.442815	0.302116	-0.530669	0.330972	0.0666985	0.972917	0.990868	3e-33	RPIA	ribose 5-phosphate isomerase A [EC:5.3.1.6]
K01807	ko00030	Pentose phosphate pathway	KXJ16170.1	-0.442815	0.302116	-0.530669	0.330972	0.0666985	0.972917	0.990868	3e-33	RPIA	ribose 5-phosphate isomerase A [EC:5.3.1.6]
K01807	ko01100	Metabolic pathways	KXJ16170.1	-0.442815	0.302116	-0.530669	0.330972	0.0666985	0.972917	0.990868	3e-33	RPIA	ribose 5-phosphate isomerase A [EC:5.3.1.6]
K01807	ko00710	Carbon fixation in photosynthetic organisms	KXJ16170.1	-0.442815	0.302116	-0.530669	0.330972	0.0666985	0.972917	0.990868	3e-33	RPIA	ribose 5-phosphate isomerase A [EC:5.3.1.6]
K01807	ko01120	Microbial metabolism in diverse environments	KXJ16170.1	-0.442815	0.302116	-0.530669	0.330972	0.0666985	0.972917	0.990868	3e-33	RPIA	ribose 5-phosphate isomerase A [EC:5.3.1.6]
K01807	ko01200	Carbon metabolism	KXJ16170.1	-0.442815	0.302116	-0.530669	0.330972	0.0666985	0.972917	0.990868	3e-33	RPIA	ribose 5-phosphate isomerase A [EC:5.3.1.6]
K01809	ko01100	Metabolic pathways	KXJ11125.1	0.280421	0.163604	0.314425	0.206626	-0.27458	0.677773	0.997669	2e-89	MPI	mannose-6-phosphate isomerase [EC:5.3.1.8]
K01809	ko01110	Biosynthesis of secondary metabolites	KXJ11125.1	0.280421	0.163604	0.314425	0.206626	-0.27458	0.677773	0.997669	2e-89	MPI	mannose-6-phosphate isomerase [EC:5.3.1.8]
K01809	ko01130	Biosynthesis of antibiotics	KXJ11125.1	0.280421	0.163604	0.314425	0.206626	-0.27458	0.677773	0.997669	2e-89	MPI	mannose-6-phosphate isomerase [EC:5.3.1.8]
K01809	ko00051	Fructose and mannose metabolism	KXJ11125.1	0.280421	0.163604	0.314425	0.206626	-0.27458	0.677773	0.997669	2e-89	MPI	mannose-6-phosphate isomerase [EC:5.3.1.8]
K01809	ko00520	Amino sugar and nucleotide sugar metabolism	KXJ11125.1	0.280421	0.163604	0.314425	0.206626	-0.27458	0.677773	0.997669	2e-89	MPI	mannose-6-phosphate isomerase [EC:5.3.1.8]
K01810	ko00010	Glycolysis / Gluconeogenesis	KXJ24577.1	-0.662757	0.0112056	-0.407597	0.260065	0.681691	0.335403	1	3e-161	G6PI	glucose-6-phosphate isomerase [EC:5.3.1.9]
K01810	ko01110	Biosynthesis of secondary metabolites	KXJ24577.1	-0.662757	0.0112056	-0.407597	0.260065	0.681691	0.335403	1	3e-161	G6PI	glucose-6-phosphate isomerase [EC:5.3.1.9]
[truncated: 7,436 more rows]
